# Supplementary material for: Species and gene divergence in Littorina snails detected by array comparative genomic hybridization
Source: BMC Genomics. 2014 Aug 18;15(1):687. doi: 10.1186/1471-2164-15-687 (PMC4148934; doi:10.1186/1471-2164-15-687)
Supplement: Supplementary file 3 — Additional file 3: Table S1: Lists of genes with high aCGH signal in Littorina species, populations and ecotypes. (XLSX 454 KB) [file 12864_2014_6379_MOESM3_ESM.xlsx]

## Sheet: Lsax_Crab_Sweden
Gene model on array	Gene model type	Signal
AF167449_1_Lsub16_3_flanking	MSAT	1.97113
AJ132137_1_2001_2500	MT-DNA	1.61807
AJ132137_1_2501_3000	MT-DNA	1.84963
AJ132137_1_3001_3500	MT-DNA	2.53218
AJ132137_1_6001_6500	MT-DNA	1.71572
AJ132137_1_7001_7500	MT-DNA	2.52583
AJ132137_1_7501_8000	MT-DNA	2.36225
CH317_10N19_100001_101000	BAC	1.88352
CH317_10N19_102001_103000	BAC	2.1354
CH317_10N19_11001_12000	BAC	1.81327
CH317_10N19_113001_114000	BAC	2.87387
CH317_10N19_114001_115000	BAC	3.0372
CH317_10N19_120001_121000	BAC	1.72905
CH317_10N19_12001_13000	BAC	1.77138
CH317_10N19_121001_122000	BAC	1.90183
CH317_10N19_122001_123000	BAC	2.11607
CH317_10N19_123001_124000	BAC	2.77045
CH317_10N19_126001_127000	BAC	1.8299
CH317_10N19_131001_132000	BAC	1.93595
CH317_10N19_132001_133000	BAC	2.36918
CH317_10N19_133001_134000	BAC	1.65123
CH317_10N19_134001_135000	BAC	1.62588
CH317_10N19_135001_136000	BAC	2.38103
CH317_10N19_136001_137000	BAC	2.81703
CH317_10N19_137001_138000	BAC	2.83305
CH317_10N19_138001_139000	BAC	2.75013
CH317_10N19_139001_140000	BAC	2.6657
CH317_10N19_14001_15000	BAC	1.65833
CH317_10N19_145001_146000	BAC	2.46215
CH317_10N19_146001_147000	BAC	1.5804
CH317_10N19_147001_148000	BAC	2.02778
CH317_10N19_148001_149000	BAC	1.70085
CH317_10N19_149001_150000	BAC	2.58398
CH317_10N19_151001_152000	BAC	1.58295
CH317_10N19_2001_3000	BAC	1.721
CH317_10N19_22001_23000	BAC	2.20388
CH317_10N19_23001_24000	BAC	2.32163
CH317_10N19_24001_25000	BAC	2.4185
CH317_10N19_25001_26000	BAC	2.21603
CH317_10N19_26001_27000	BAC	2.1458
CH317_10N19_27001_28000	BAC	2.05092
CH317_10N19_28001_29000	BAC	1.66122
CH317_10N19_29001_30000	BAC	1.88585
CH317_10N19_33001_34000	BAC	2.87247
CH317_10N19_35001_36000	BAC	2.70092
CH317_10N19_36001_37000	BAC	2.2372
CH317_10N19_37001_38000	BAC	2.43023
CH317_10N19_38001_39000	BAC	2.4406
CH317_10N19_41001_42000	BAC	2.21102
CH317_10N19_42001_43000	BAC	2.53085
CH317_10N19_43001_44000	BAC	2.86623
CH317_10N19_44001_45000	BAC	2.91823
CH317_10N19_45001_46000	BAC	2.82587
CH317_10N19_46001_47000	BAC	1.81122
CH317_10N19_47001_48000	BAC	2.80347
CH317_10N19_48001_49000	BAC	2.73175
CH317_10N19_49001_50000	BAC	2.72278
CH317_10N19_50001_51000	BAC	2.35262
CH317_10N19_51001_52000	BAC	3.01845
CH317_10N19_52001_53000	BAC	2.6152
CH317_10N19_53001_54000	BAC	2.73832
CH317_10N19_54001_55000	BAC	2.58167
CH317_10N19_55001_56000	BAC	2.46413
CH317_10N19_56001_57000	BAC	2.23133
CH317_10N19_57001_58000	BAC	2.20485
CH317_10N19_58001_59000	BAC	2.59922
CH317_10N19_59001_60000	BAC	2.61485
CH317_10N19_60001_61000	BAC	2.25212
CH317_10N19_6001_7000	BAC	1.82213
CH317_10N19_61001_62000	BAC	2.3161
CH317_10N19_62001_63000	BAC	2.2841
CH317_10N19_63001_64000	BAC	1.7952
CH317_10N19_64001_65000	BAC	2.05832
CH317_10N19_65001_66000	BAC	2.12977
CH317_10N19_66001_67000	BAC	2.11728
CH317_10N19_67001_68000	BAC	2.235
CH317_10N19_68001_69000	BAC	2.09623
CH317_10N19_69001_70000	BAC	2.85213
CH317_10N19_70001_71000	BAC	2.77875
CH317_10N19_7001_8000	BAC	1.78032
CH317_10N19_71001_72000	BAC	2.63995
CH317_10N19_72001_73000	BAC	2.66677
CH317_10N19_75001_76000	BAC	2.8515
CH317_10N19_78001_79000	BAC	1.69905
CH317_10N19_87001_88000	BAC	3.0139
CH317_10N19_88001_89000	BAC	3.16475
CH317_10N19_91001_92000	BAC	1.70663
CH317_10N19_99001_100000	BAC	1.86627
CH317_123M16_111001_112000	BAC	1.91807
CH317_123M16_116001_117000	BAC	1.95128
CH317_123M16_117001_118000	BAC	3.036
CH317_123M16_121001_122000	BAC	1.61597
CH317_123M16_126001_127000	BAC	2.0509
CH317_123M16_127001_128000	BAC	2.26645
CH317_123M16_128001_129000	BAC	2.14025
CH317_123M16_129001_130000	BAC	2.1464
CH317_123M16_130001_131000	BAC	2.1645
CH317_123M16_131001_132000	BAC	1.76103
CH317_123M16_132001_133000	BAC	2.34615
CH317_123M16_133001_134000	BAC	2.01825
CH317_123M16_134001_135000	BAC	2.11728
CH317_123M16_135001_136000	BAC	2.2749
CH317_123M16_136001_137000	BAC	2.22938
CH317_123M16_137001_138000	BAC	2.46122
CH317_123M16_138001_139000	BAC	2.26042
CH317_123M16_139001_140000	BAC	2.35265
CH317_123M16_144001_145000	BAC	2.11637
CH317_123M16_145001_146000	BAC	1.90665
CH317_123M16_146001_147000	BAC	1.61147
CH317_123M16_147001_148000	BAC	2.00235
CH317_123M16_148001_149000	BAC	2.3495
CH317_123M16_153001_154000	BAC	3.3333
CH317_123M16_162001_163000	BAC	2.69525
CH317_123M16_164001_165000	BAC	2.20978
CH317_123M16_165001_166000	BAC	2.02088
CH317_123M16_169001_170000	BAC	2.47072
CH317_123M16_170001_171000	BAC	1.70662
CH317_123M16_212001_213000	BAC	2.844
CH317_123M16_213001_214000	BAC	2.53993
CH317_148L22_15001_16000	BAC	2.62852
CH317_148L22_18001_19000	BAC	2.27602
CH317_148L22_19001_20000	BAC	2.41452
CH317_148L22_20001_21000	BAC	2.4049
CH317_148L22_2001_3000	BAC	2.2333
CH317_148L22_21001_22000	BAC	1.9057
CH317_148L22_22001_23000	BAC	1.84485
CH317_148L22_23001_24000	BAC	2.08953
CH317_148L22_3001_4000	BAC	2.78238
CH317_148L22_37001_38000	BAC	2.4055
CH317_148L22_39001_40000	BAC	1.7401
CH317_148L22_40001_41000	BAC	1.90188
CH317_148L22_4001_5000	BAC	2.01805
CH317_148L22_41001_42000	BAC	1.8654
CH317_148L22_71001_72000	BAC	1.62238
CH317_148L22_84001_85000	BAC	1.88275
CH317_88D12_12001_13000	BAC	2.04447
CH317_88D12_17001_18000	BAC	2.77855
CH317_88D12_18001_19000	BAC	2.7583
CH317_88D12_19001_20000	BAC	2.65643
CH317_88D12_23001_24000	BAC	2.4843
CH317_88D12_25001_26000	BAC	2.84797
CH317_88D12_26001_27000	BAC	2.92568
CH317_88D12_27001_28000	BAC	2.96927
CH317_88D12_28001_29000	BAC	2.72802
CH317_88D12_29001_30000	BAC	1.78225
CH317_88D12_30001_31000	BAC	2.91883
CH317_88D12_32001_33000	BAC	2.11495
CH317_88D12_33001_34000	BAC	2.55373
CH317_88D12_34001_35000	BAC	1.78725
CH317_88D12_35001_36000	BAC	2.74248
CH317_88D12_36001_37000	BAC	2.69298
CH317_88D12_37001_38000	BAC	2.31107
CH317_88D12_38001_39000	BAC	2.75373
CH317_88D12_39001_40000	BAC	2.4887
CH317_88D12_40001_41000	BAC	2.53645
CH317_88D12_4001_5000	BAC	2.10125
CH317_88D12_41001_42000	BAC	2.23945
CH317_88D12_42001_43000	BAC	2.1208
CH317_88D12_43001_44000	BAC	2.2581
CH317_88D12_44001_45000	BAC	2.58995
CH317_88D12_45001_46000	BAC	2.08622
CH317_88D12_46001_47000	BAC	2.79368
CH317_88D12_47001_48000	BAC	2.63348
CH317_88D12_48001_49000	BAC	2.60118
CH317_88D12_49001_50000	BAC	2.01987
CH317_88D12_50001_51000	BAC	2.11755
CH317_88D12_51001_52000	BAC	2.55373
CH317_88D12_57001_58000	BAC	1.68318
CH317_88D12_77001_78000	BAC	1.78252
CH317_88D12_78001_79000	BAC	1.97247
CH317_88D12_82001_83000	BAC	2.35665
CH317_88D12_83001_84000	BAC	1.7735
E10_INSERTION	BAC	2.68782
c10002	TRANSCR-LSD	1.93032
c10026	TRANSCR-LSD	2.55735
c1003	TRANSCR-LSD	2.37007
c10030	TRANSCR-LSD	1.58462
c1004	TRANSCR-LSD	2.94277
c10043	TRANSCR-LSD	1.8059
c10058	TRANSCR-LSD	2.77572
c10063	TRANSCR-LSD	2.89683
c10087	TRANSCR-LSD	2.20615
c10093	TRANSCR-LSD	2.8828
c10094	TRANSCR-LSD	2.42302
c10096	TRANSCR-LSD	1.7551
c101	TRANSCR-LSD	3.1779
c10102	TRANSCR-LSD	2.26737
c10113	TRANSCR-LSD	2.28207
c10124	TRANSCR-LSD	2.67035
c10138	TRANSCR-LSD	1.5832
c10141	TRANSCR-LSD	1.7763
c10147	TRANSCR-LSD	2.61258
c10151	TRANSCR-LSD	2.2572
c10157	TRANSCR-LSD	2.80775
c10162	TRANSCR-LSD	2.03337
c10164	TRANSCR-LSD	3.16193
c10169	TRANSCR-LSD	2.06608
c10172	TRANSCR-LSD	3.17258
c10183	TRANSCR-LSD	2.02625
c10184	TRANSCR-LSD	2.75305
c10206	TRANSCR-LSD	1.9149
c1021	TRANSCR-LSD	2.16312
c10215	TRANSCR-LSD	2.30185
c10223	TRANSCR-LSD	1.71665
c10247	TRANSCR-LSD	2.93912
c10254	TRANSCR-LSD	1.8388
c10262	TRANSCR-LSD	2.22253
c10269	TRANSCR-LSD	2.2647
c10272	TRANSCR-LSD	1.79215
c10283	TRANSCR-LSD	2.2535
c10285	TRANSCR-LSD	2.88703
c10300	TRANSCR-LSD	1.91427
c10301	TRANSCR-LSD	2.66482
c10305	TRANSCR-LSD	2.74987
c1032	TRANSCR-LSD	1.67315
c10333	TRANSCR-LSD	1.96568
c10341	TRANSCR-LSD	1.97618
c1035	TRANSCR-LSD	2.81683
c10375	TRANSCR-LSD	1.79588
c10376	TRANSCR-LSD	2.1428
c10378	TRANSCR-LSD	2.32598
c10388	TRANSCR-LSD	1.81872
c1039	TRANSCR-LSD	2.3761
c10395	TRANSCR-LSD	1.9949
c10396	TRANSCR-LSD	2.31827
c1040	TRANSCR-LSD	2.16302
c10401	TRANSCR-LSD	1.58045
c10404	TRANSCR-LSD	1.89097
c10405	TRANSCR-LSD	1.864
c10406	TRANSCR-LSD	2.553
c10409	TRANSCR-LSD	1.6744
c10411	TRANSCR-LSD	2.19107
c10429	TRANSCR-LSD	2.67523
c10432	TRANSCR-LSD	1.7556
c10433	TRANSCR-LSD	1.9592
c10438	TRANSCR-LSD	2.20785
c10452	TRANSCR-LSD	1.91765
c10468	TRANSCR-LSD	1.8017
c1047	TRANSCR-LSD	2.75108
c10489	TRANSCR-LSD	2.57967
c10494	TRANSCR-LSD	2.92208
c10497	TRANSCR-LSD	2.77427
c10500	TRANSCR-LSD	2.54587
c10517	TRANSCR-LSD	1.94168
c10519	TRANSCR-LSD	2.16023
c10520	TRANSCR-LSD	2.58103
c10523	TRANSCR-LSD	1.98713
c10539	TRANSCR-LSD	1.80762
c10541	TRANSCR-LSD	2.51547
c10542	TRANSCR-LSD	2.17505
c10551	TRANSCR-LSD	2.8402
c10552	TRANSCR-LSD	2.35772
c10555	TRANSCR-LSD	2.61682
c10556	TRANSCR-LSD	2.0374
c10566	TRANSCR-LSD	2.51335
c10567	TRANSCR-LSD	1.90892
c10568	TRANSCR-LSD	2.6626
c10570	TRANSCR-LSD	3.15672
c10592	TRANSCR-LSD	1.89748
c10601	TRANSCR-LSD	1.6507
c10606	TRANSCR-LSD	2.61282
c1061	TRANSCR-LSD	2.0451
c10615	TRANSCR-LSD	2.0789
c1064	TRANSCR-LSD	1.74617
c10647	TRANSCR-LSD	2.286
c10660	TRANSCR-LSD	2.77518
c10661	TRANSCR-LSD	1.86298
c10678	TRANSCR-LSD	1.62543
c10682	TRANSCR-LSD	2.05565
c10684	TRANSCR-LSD	2.75175
c10703	TRANSCR-LSD	2.77937
c10716	TRANSCR-LSD	2.61128
c10726	TRANSCR-LSD	2.1349
c1073	TRANSCR-LSD	2.52175
c10734	TRANSCR-LSD	1.98452
c10739	TRANSCR-LSD	1.96945
c10742	TRANSCR-LSD	2.68262
c10747	TRANSCR-LSD	1.9632
c10760	TRANSCR-LSD	2.01495
c10761	TRANSCR-LSD	1.7522
c10773	TRANSCR-LSD	1.63122
c10774	TRANSCR-LSD	2.2776
c1078	TRANSCR-LSD	1.7065
c10789	TRANSCR-LSD	2.15347
c1079	TRANSCR-LSD	2.58573
c10792	TRANSCR-LSD	2.42715
c10805	TRANSCR-LSD	3.15855
c1081	TRANSCR-LSD	2.96418
c10825	TRANSCR-LSD	2.61545
c10828	TRANSCR-LSD	1.8808
c1083	TRANSCR-LSD	1.8428
c10835	TRANSCR-LSD	2.28828
c10843	TRANSCR-LSD	1.7261
c1085	TRANSCR-LSD	2.10085
c10854	TRANSCR-LSD	1.9393
c10856	TRANSCR-LSD	2.2565
c10860	TRANSCR-LSD	2.26175
c10863	TRANSCR-LSD	2.10628
c10869	TRANSCR-LSD	2.7572
c10870	TRANSCR-LSD	1.6535
c10874	TRANSCR-LSD	2.74687
c10886	TRANSCR-LSD	2.42345
c10889	TRANSCR-LSD	2.2351
c10893	TRANSCR-LSD	1.81383
c109	TRANSCR-LSD	2.6652
c10900	TRANSCR-LSD	2.09468
c10902	TRANSCR-LSD	2.98845
c1091	TRANSCR-LSD	2.2503
c10919	TRANSCR-LSD	1.94903
c10922	TRANSCR-LSD	2.403
c10939	TRANSCR-LSD	2.61172
c10954	TRANSCR-LSD	1.9926
c1096	TRANSCR-LSD	1.72615
c10960	TRANSCR-LSD	1.7989
c10963	TRANSCR-LSD	1.95852
c10972	TRANSCR-LSD	2.3739
c10979	TRANSCR-LSD	2.6821
c10994	TRANSCR-LSD	1.91553
c11009	TRANSCR-LSD	1.65317
c1101	TRANSCR-LSD	1.96525
c11016	TRANSCR-LSD	2.58515
c11028	TRANSCR-LSD	2.8564
c1103	TRANSCR-LSD	2.09028
c11035	TRANSCR-LSD	2.62973
c11039	TRANSCR-LSD	2.27652
c11041	TRANSCR-LSD	1.88268
c11043	TRANSCR-LSD	1.95508
c11046	TRANSCR-LSD	2.51412
c11051	TRANSCR-LSD	2.0279
c1106	TRANSCR-LSD	2.69495
c11060	TRANSCR-LSD	1.77852
c11062	TRANSCR-LSD	2.20358
c11075	TRANSCR-LSD	2.6941
c11080	TRANSCR-LSD	2.03078
c11082	TRANSCR-LSD	1.74015
c11086	TRANSCR-LSD	2.45518
c11087	TRANSCR-LSD	2.87343
c11107	TRANSCR-LSD	2.2132
c11108	TRANSCR-LSD	1.73918
c1111	TRANSCR-LSD	1.57187
c11111	TRANSCR-LSD	1.74692
c11120	TRANSCR-LSD	1.87382
c11122	TRANSCR-LSD	2.35102
c11128	TRANSCR-LSD	1.90287
c11136	TRANSCR-LSD	1.62495
c11140	TRANSCR-LSD	2.4666
c11142	TRANSCR-LSD	1.9716
c11148	TRANSCR-LSD	1.84463
c11153	TRANSCR-LSD	1.80428
c11164	TRANSCR-LSD	2.29195
c11165	TRANSCR-LSD	2.52902
c11170	TRANSCR-LSD	2.751
c11210	TRANSCR-LSD	1.84547
c11214	TRANSCR-LSD	2.60487
c1122	TRANSCR-LSD	1.69773
c11222	TRANSCR-LSD	2.3469
c11225	TRANSCR-LSD	1.82638
c11229	TRANSCR-LSD	1.85708
c11230	TRANSCR-LSD	1.8989
c11236	TRANSCR-LSD	2.54215
c11243	TRANSCR-LSD	1.7788
c11248	TRANSCR-LSD	1.98595
c11255	TRANSCR-LSD	1.65592
c1126	TRANSCR-LSD	2.55145
c11261	TRANSCR-LSD	2.7532
c11266	TRANSCR-LSD	2.84128
c11267	TRANSCR-LSD	2.30687
c11275	TRANSCR-LSD	2.8441
c11292	TRANSCR-LSD	3.0447
c11296	TRANSCR-LSD	2.32178
c11297	TRANSCR-LSD	2.72352
c11303	TRANSCR-LSD	2.0798
c11320	TRANSCR-LSD	1.86942
c11330	TRANSCR-LSD	1.87643
c1135	TRANSCR-LSD	2.0536
c11351	TRANSCR-LSD	2.81458
c11352	TRANSCR-LSD	1.76305
c11364	TRANSCR-LSD	2.25695
c11369	TRANSCR-LSD	1.7223
c11371	TRANSCR-LSD	2.14712
c11390	TRANSCR-LSD	2.45478
c11392	TRANSCR-LSD	1.6289
c114	TRANSCR-LSD	2.0079
c1140	TRANSCR-LSD	2.31042
c11401	TRANSCR-LSD	2.89952
c11407	TRANSCR-LSD	1.8402
c11409	TRANSCR-LSD	2.6044
c11413	TRANSCR-LSD	2.3663
c11421	TRANSCR-LSD	2.5441
c11426	TRANSCR-LSD	1.7838
c11427	TRANSCR-LSD	2.8664
c11437	TRANSCR-LSD	2.09912
c11444	TRANSCR-LSD	2.20458
c11448	TRANSCR-LSD	2.74447
c1145	TRANSCR-LSD	2.27625
c11453	TRANSCR-LSD	2.59885
c1146	TRANSCR-LSD	2.54825
c11470	TRANSCR-LSD	2.04115
c11474	TRANSCR-LSD	2.493
c11491	TRANSCR-LSD	2.3111
c11505	TRANSCR-LSD	2.25648
c11539	TRANSCR-LSD	2.31725
c11541	TRANSCR-LSD	2.90945
c11546	TRANSCR-LSD	2.77992
c11548	TRANSCR-LSD	2.3971
c1155	TRANSCR-LSD	2.6911
c11551	TRANSCR-LSD	2.01925
c11557	TRANSCR-LSD	1.73493
c11563	TRANSCR-LSD	1.57698
c11570	TRANSCR-LSD	2.36228
c11574	TRANSCR-LSD	2.049
c1158	TRANSCR-LSD	1.66803
c11580	TRANSCR-LSD	2.03828
c11590	TRANSCR-LSD	1.8672
c1160	TRANSCR-LSD	1.87017
c11609	TRANSCR-LSD	2.14257
c11620	TRANSCR-LSD	2.72275
c11622	TRANSCR-LSD	1.94982
c11625	TRANSCR-LSD	2.64927
c11631	TRANSCR-LSD	2.2886
c11636	TRANSCR-LSD	1.99618
c11639	TRANSCR-LSD	2.90315
c1164	TRANSCR-LSD	2.14927
c11643	TRANSCR-LSD	2.13782
c11649	TRANSCR-LSD	2.43357
c1165	TRANSCR-LSD	2.11987
c1166	TRANSCR-LSD	2.09667
c11661	TRANSCR-LSD	3.0728
c11664	TRANSCR-LSD	1.85695
c11670	TRANSCR-LSD	1.98387
c11673	TRANSCR-LSD	2.83895
c11678	TRANSCR-LSD	2.278
c11685	TRANSCR-LSD	2.61207
c117	TRANSCR-LSD	2.02305
c1170	TRANSCR-LSD	2.72797
c11703	TRANSCR-LSD	2.21307
c11709	TRANSCR-LSD	1.57662
c11718	TRANSCR-LSD	2.286
c11719	TRANSCR-LSD	2.6264
c11746	TRANSCR-LSD	2.55005
c11760	TRANSCR-LSD	1.93263
c11763	TRANSCR-LSD	1.95805
c11767	TRANSCR-LSD	2.30253
c11768	TRANSCR-LSD	2.39708
c1178	TRANSCR-LSD	3.04232
c11799	TRANSCR-LSD	1.86292
c118	TRANSCR-LSD	2.22535
c11805	TRANSCR-LSD	2.21185
c11807	TRANSCR-LSD	1.63448
c11809	TRANSCR-LSD	1.78255
c1181	TRANSCR-LSD	2.77333
c11812	TRANSCR-LSD	2.46517
c11830	TRANSCR-LSD	1.94483
c11831	TRANSCR-LSD	2.1403
c11841	TRANSCR-LSD	1.7859
c11845	TRANSCR-LSD	2.12923
c11853	TRANSCR-LSD	1.8554
c11854	TRANSCR-LSD	1.982
c11855	TRANSCR-LSD	1.68947
c11857	TRANSCR-LSD	2.15163
c1186	TRANSCR-LSD	2.40905
c11868	TRANSCR-LSD	1.9838
c11872	TRANSCR-LSD	2.47873
c11876	TRANSCR-LSD	2.5115
c11878	TRANSCR-LSD	2.29842
c11887	TRANSCR-LSD	2.14028
c11900	TRANSCR-LSD	1.75625
c11903	TRANSCR-LSD	2.07255
c11906	TRANSCR-LSD	2.5579
c11907	TRANSCR-LSD	2.21795
c11910	TRANSCR-LSD	2.18593
c11914	TRANSCR-LSD	2.79603
c11916	TRANSCR-LSD	1.91015
c1193	TRANSCR-LSD	2.1992
c11931	TRANSCR-LSD	2.67643
c11935	TRANSCR-LSD	2.56183
c11937	TRANSCR-LSD	2.41348
c11938	TRANSCR-LSD	1.99528
c11940	TRANSCR-LSD	2.13863
c11942	TRANSCR-LSD	2.65898
c11944	TRANSCR-LSD	2.60053
c11947	TRANSCR-LSD	2.07675
c11967	TRANSCR-LSD	1.8425
c11968	TRANSCR-LSD	2.47315
c11970	TRANSCR-LSD	1.7261
c11976	TRANSCR-LSD	1.97437
c11983	TRANSCR-LSD	1.82855
c11984	TRANSCR-LSD	1.9214
c12	TRANSCR-LSD	2.36167
c12004	TRANSCR-LSD	2.74015
c12015	TRANSCR-LSD	2.61397
c1202	TRANSCR-LSD	2.48502
c12035	TRANSCR-LSD	2.51162
c12047	TRANSCR-LSD	1.68287
c12051	TRANSCR-LSD	2.2895
c12087	TRANSCR-LSD	1.79538
c12089	TRANSCR-LSD	2.46603
c12091	TRANSCR-LSD	1.97385
c12096	TRANSCR-LSD	1.87858
c12103	TRANSCR-LSD	3.05925
c12113	TRANSCR-LSD	2.16803
c1213	TRANSCR-LSD	2.0766
c12133	TRANSCR-LSD	2.6386
c12135	TRANSCR-LSD	2.36415
c12141	TRANSCR-LSD	1.98015
c12160	TRANSCR-LSD	2.0582
c12162	TRANSCR-LSD	1.87323
c12175	TRANSCR-LSD	2.53545
c12177	TRANSCR-LSD	2.41573
c1218	TRANSCR-LSD	2.5282
c12193	TRANSCR-LSD	2.44255
c1220	TRANSCR-LSD	1.79523
c12206	TRANSCR-LSD	1.56775
c12219	TRANSCR-LSD	1.96243
c1223	TRANSCR-LSD	2.7636
c1225	TRANSCR-LSD	2.94488
c12251	TRANSCR-LSD	1.75707
c12257	TRANSCR-LSD	2.89898
c12259	TRANSCR-LSD	2.24608
c12261	TRANSCR-LSD	1.7616
c12262	TRANSCR-LSD	2.19558
c12267	TRANSCR-LSD	1.8281
c12271	TRANSCR-LSD	2.47355
c12276	TRANSCR-LSD	1.61462
c12308	TRANSCR-LSD	2.15992
c12309	TRANSCR-LSD	1.58745
c12314	TRANSCR-LSD	2.07812
c12321	TRANSCR-LSD	2.6967
c12332	TRANSCR-LSD	2.06312
c12333	TRANSCR-LSD	2.23285
c12335	TRANSCR-LSD	1.82495
c1234	TRANSCR-LSD	1.67097
c12354	TRANSCR-LSD	1.92453
c12370	TRANSCR-LSD	2.6656
c12374	TRANSCR-LSD	2.1581
c12393	TRANSCR-LSD	2.85177
c12407	TRANSCR-LSD	2.75615
c12408	TRANSCR-LSD	1.59702
c1241	TRANSCR-LSD	2.09393
c12426	TRANSCR-LSD	1.80062
c12434	TRANSCR-LSD	2.91265
c12440	TRANSCR-LSD	2.55835
c12451	TRANSCR-LSD	1.7908
c12452	TRANSCR-LSD	2.28545
c12458	TRANSCR-LSD	1.77835
c12467	TRANSCR-LSD	2.69575
c12478	TRANSCR-LSD	1.84955
c12483	TRANSCR-LSD	2.92243
c12487	TRANSCR-LSD	2.08128
c12488	TRANSCR-LSD	2.29128
c12492	TRANSCR-LSD	2.06915
c1250	TRANSCR-LSD	2.45967
c1252	TRANSCR-LSD	2.13215
c12525	TRANSCR-LSD	2.48758
c12527	TRANSCR-LSD	1.72592
c12531	TRANSCR-LSD	2.62223
c12533	TRANSCR-LSD	2.04177
c12539	TRANSCR-LSD	1.62075
c12542	TRANSCR-LSD	1.88625
c12547	TRANSCR-LSD	2.02005
c12553	TRANSCR-LSD	2.7778
c12576	TRANSCR-LSD	2.02988
c12579	TRANSCR-LSD	2.1428
c12591	TRANSCR-LSD	2.50463
c12604	TRANSCR-LSD	3.2807
c1261	TRANSCR-LSD	2.26635
c1264	TRANSCR-LSD	1.83165
c12641	TRANSCR-LSD	2.47038
c12645	TRANSCR-LSD	1.96345
c12650	TRANSCR-LSD	1.70988
c12658	TRANSCR-LSD	2.64575
c12660	TRANSCR-LSD	2.71303
c12672	TRANSCR-LSD	1.93005
c12673	TRANSCR-LSD	2.63872
c12686	TRANSCR-LSD	2.28135
c12693	TRANSCR-LSD	2.70742
c12696	TRANSCR-LSD	2.16312
c12699	TRANSCR-LSD	1.5722
c12707	TRANSCR-LSD	2.35715
c12710	TRANSCR-LSD	2.14322
c12711	TRANSCR-LSD	1.6709
c12719	TRANSCR-LSD	2.17455
c12725	TRANSCR-LSD	2.5493
c12726	TRANSCR-LSD	1.97902
c12727	TRANSCR-LSD	2.74982
c12729	TRANSCR-LSD	1.6068
c1275	TRANSCR-LSD	1.8839
c12753	TRANSCR-LSD	2.2159
c12770	TRANSCR-LSD	1.75657
c12789	TRANSCR-LSD	1.74545
c12795	TRANSCR-LSD	2.75537
c12806	TRANSCR-LSD	1.65363
c12807	TRANSCR-LSD	2.86163
c12811	TRANSCR-LSD	2.3518
c12822	TRANSCR-LSD	2.48108
c12838	TRANSCR-LSD	2.51342
c12842	TRANSCR-LSD	2.17482
c12844	TRANSCR-LSD	1.8777
c1285	TRANSCR-LSD	2.41668
c12851	TRANSCR-LSD	2.3146
c12855	TRANSCR-LSD	2.29947
c12865	TRANSCR-LSD	2.50962
c12875	TRANSCR-LSD	2.1745
c12879	TRANSCR-LSD	2.68052
c12880	TRANSCR-LSD	2.29512
c1289	TRANSCR-LSD	1.98297
c12901	TRANSCR-LSD	1.97015
c12905	TRANSCR-LSD	1.76872
c12924	TRANSCR-LSD	2.62125
c12934	TRANSCR-LSD	2.26677
c1295	TRANSCR-LSD	1.80402
c12952	TRANSCR-LSD	2.46312
c12957	TRANSCR-LSD	2.46315
c12958	TRANSCR-LSD	2.4018
c12959	TRANSCR-LSD	2.8724
c1296	TRANSCR-LSD	2.27295
c1299	TRANSCR-LSD	2.2967
c13	TRANSCR-LSD	1.63465
c130	TRANSCR-LSD	2.32705
c13007	TRANSCR-LSD	2.4832
c13015	TRANSCR-LSD	1.94572
c13027	TRANSCR-LSD	2.75405
c1303	TRANSCR-LSD	2.17605
c13030	TRANSCR-LSD	2.02863
c13036	TRANSCR-LSD	1.58335
c13037	TRANSCR-LSD	1.6116
c13041	TRANSCR-LSD	1.80427
c13060	TRANSCR-LSD	2.8099
c13062	TRANSCR-LSD	2.3261
c13063	TRANSCR-LSD	2.92402
c13064	TRANSCR-LSD	2.29063
c13065	TRANSCR-LSD	2.22195
c13087	TRANSCR-LSD	2.83685
c1309	TRANSCR-LSD	1.7619
c13103	TRANSCR-LSD	1.9821
c13105	TRANSCR-LSD	2.77235
c13147	TRANSCR-LSD	2.46647
c13155	TRANSCR-LSD	2.03768
c13158	TRANSCR-LSD	1.75667
c13171	TRANSCR-LSD	2.02418
c13172	TRANSCR-LSD	1.67485
c13177	TRANSCR-LSD	2.5492
c13178	TRANSCR-LSD	2.54108
c13179	TRANSCR-LSD	2.56358
c13183	TRANSCR-LSD	3.11992
c13187	TRANSCR-LSD	1.60708
c13199	TRANSCR-LSD	2.25422
c13201	TRANSCR-LSD	2.5998
c13204	TRANSCR-LSD	2.45348
c13208	TRANSCR-LSD	2.70722
c13214	TRANSCR-LSD	1.76965
c1322	TRANSCR-LSD	1.67175
c13223	TRANSCR-LSD	2.37135
c13224	TRANSCR-LSD	2.33137
c1324	TRANSCR-LSD	1.96242
c1325	TRANSCR-LSD	2.11327
c13266	TRANSCR-LSD	1.74392
c13271	TRANSCR-LSD	1.6972
c13295	TRANSCR-LSD	1.87518
c13314	TRANSCR-LSD	2.35122
c13322	TRANSCR-LSD	2.4158
c13323	TRANSCR-LSD	1.85387
c13335	TRANSCR-LSD	2.47335
c13387	TRANSCR-LSD	1.75015
c13390	TRANSCR-LSD	1.78655
c13403	TRANSCR-LSD	1.70938
c13406	TRANSCR-LSD	2.36517
c13417	TRANSCR-LSD	1.93143
c1343	TRANSCR-LSD	1.89338
c13432	TRANSCR-LSD	2.7349
c1344	TRANSCR-LSD	2.59473
c13442	TRANSCR-LSD	2.12775
c13444	TRANSCR-LSD	2.95183
c1346	TRANSCR-LSD	1.86672
c13461	TRANSCR-LSD	1.88813
c1349	TRANSCR-LSD	2.29422
c13493	TRANSCR-LSD	2.91458
c135	TRANSCR-LSD	2.09233
c13515	TRANSCR-LSD	2.5095
c13529	TRANSCR-LSD	2.43755
c13531	TRANSCR-LSD	3.081
c13533	TRANSCR-LSD	1.98952
c13555	TRANSCR-LSD	1.59052
c13558	TRANSCR-LSD	1.68548
c13589	TRANSCR-LSD	2.09645
c13599	TRANSCR-LSD	3.0005
c13607	TRANSCR-LSD	2.11567
c1361	TRANSCR-LSD	2.8984
c13629	TRANSCR-LSD	1.68162
c13636	TRANSCR-LSD	2.30793
c13648	TRANSCR-LSD	1.78368
c13651	TRANSCR-LSD	1.68607
c13653	TRANSCR-LSD	2.44665
c1366	TRANSCR-LSD	2.0911
c13669	TRANSCR-LSD	1.60758
c13670	TRANSCR-LSD	1.70955
c13679	TRANSCR-LSD	1.57695
c13690	TRANSCR-LSD	2.0321
c13704	TRANSCR-LSD	2.16145
c13721	TRANSCR-LSD	1.8297
c13726	TRANSCR-LSD	2.19905
c13740	TRANSCR-LSD	2.41377
c13751	TRANSCR-LSD	2.08615
c1377	TRANSCR-LSD	2.65112
c13770	TRANSCR-LSD	2.6747
c13780	TRANSCR-LSD	2.66482
c1379	TRANSCR-LSD	1.9874
c1381	TRANSCR-LSD	1.88372
c13816	TRANSCR-LSD	2.89435
c13817	TRANSCR-LSD	1.97847
c13831	TRANSCR-LSD	1.78015
c13834	TRANSCR-LSD	1.60967
c13836	TRANSCR-LSD	1.97525
c13850	TRANSCR-LSD	2.72142
c13854	TRANSCR-LSD	1.93625
c1386	TRANSCR-LSD	1.79785
c13882	TRANSCR-LSD	2.11067
c13898	TRANSCR-LSD	1.63795
c13899	TRANSCR-LSD	2.41135
c13902	TRANSCR-LSD	2.88975
c13909	TRANSCR-LSD	2.63667
c13910	TRANSCR-LSD	1.60765
c13917	TRANSCR-LSD	1.69055
c13935	TRANSCR-LSD	1.93715
c13950	TRANSCR-LSD	1.75385
c13976	TRANSCR-LSD	1.70917
c13985	TRANSCR-LSD	2.15217
c13988	TRANSCR-LSD	2.58317
c1399	TRANSCR-LSD	2.0169
c140	TRANSCR-LSD	2.27937
c1400	TRANSCR-LSD	1.75595
c14005	TRANSCR-LSD	1.89177
c14012	TRANSCR-LSD	1.9979
c14018	TRANSCR-LSD	1.88182
c14023	TRANSCR-LSD	2.72207
c14029	TRANSCR-LSD	2.48435
c14040	TRANSCR-LSD	2.15057
c14046	TRANSCR-LSD	2.46333
c1405	TRANSCR-LSD	2.17125
c14071	TRANSCR-LSD	1.762
c14074	TRANSCR-LSD	2.3849
c14076	TRANSCR-LSD	2.62702
c14086	TRANSCR-LSD	2.13088
c1410	TRANSCR-LSD	2.3552
c14102	TRANSCR-LSD	1.84275
c14147	TRANSCR-LSD	2.01412
c14155	TRANSCR-LSD	1.78922
c14160	TRANSCR-LSD	2.65445
c14184	TRANSCR-LSD	2.68247
c14190	TRANSCR-LSD	1.5992
c14199	TRANSCR-LSD	1.85007
c1420	TRANSCR-LSD	1.57745
c14210	TRANSCR-LSD	1.83363
c14222	TRANSCR-LSD	2.54212
c14246	TRANSCR-LSD	2.4745
c14254	TRANSCR-LSD	1.8522
c14266	TRANSCR-LSD	2.5188
c14284	TRANSCR-LSD	2.2612
c14300	TRANSCR-LSD	2.41707
c14304	TRANSCR-LSD	1.92727
c1432	TRANSCR-LSD	2.25267
c14330	TRANSCR-LSD	1.72422
c14335	TRANSCR-LSD	1.95985
c14337	TRANSCR-LSD	2.52375
c14346	TRANSCR-LSD	1.89275
c1435	TRANSCR-LSD	2.24915
c14372	TRANSCR-LSD	1.5976
c14374	TRANSCR-LSD	2.1123
c14375	TRANSCR-LSD	1.89155
c14387	TRANSCR-LSD	2.04983
c14408	TRANSCR-LSD	1.74272
c14418	TRANSCR-LSD	2.64907
c14427	TRANSCR-LSD	2.0569
c14433	TRANSCR-LSD	2.46493
c1444	TRANSCR-LSD	3.14023
c14445	TRANSCR-LSD	1.83113
c14448	TRANSCR-LSD	2.79237
c14451	TRANSCR-LSD	2.0379
c14453	TRANSCR-LSD	2.15088
c14462	TRANSCR-LSD	1.80947
c14472	TRANSCR-LSD	1.96185
c14487	TRANSCR-LSD	2.01337
c14494	TRANSCR-LSD	2.22607
c1450	TRANSCR-LSD	1.66813
c14513	TRANSCR-LSD	1.79015
c1453	TRANSCR-LSD	1.88235
c14530	TRANSCR-LSD	2.68748
c1454	TRANSCR-LSD	2.19495
c14547	TRANSCR-LSD	2.3107
c14572	TRANSCR-LSD	1.8798
c14575	TRANSCR-LSD	2.03828
c14594	TRANSCR-LSD	1.9239
c14603	TRANSCR-LSD	2.651
c14610	TRANSCR-LSD	2.51565
c14627	TRANSCR-LSD	2.476
c14629	TRANSCR-LSD	2.24485
c1463	TRANSCR-LSD	2.4681
c14640	TRANSCR-LSD	2.17917
c14641	TRANSCR-LSD	2.0112
c14643	TRANSCR-LSD	2.77962
c14669	TRANSCR-LSD	2.30088
c14670	TRANSCR-LSD	2.6206
c14679	TRANSCR-LSD	1.81858
c1469	TRANSCR-LSD	2.51333
c14692	TRANSCR-LSD	1.814
c147	TRANSCR-LSD	2.56517
c1470	TRANSCR-LSD	2.7232
c14703	TRANSCR-LSD	2.44578
c1471	TRANSCR-LSD	2.00148
c14710	TRANSCR-LSD	2.04422
c14713	TRANSCR-LSD	2.26295
c14721	TRANSCR-LSD	1.96235
c14722	TRANSCR-LSD	1.69693
c14737	TRANSCR-LSD	1.6312
c14741	TRANSCR-LSD	1.9725
c14744	TRANSCR-LSD	2.0262
c14767	TRANSCR-LSD	1.57255
c14779	TRANSCR-LSD	1.68863
c14780	TRANSCR-LSD	2.54975
c14784	TRANSCR-LSD	2.27222
c14793	TRANSCR-LSD	2.57247
c14795	TRANSCR-LSD	1.91467
c148	TRANSCR-LSD	1.91237
c14824	TRANSCR-LSD	1.92195
c14850	TRANSCR-LSD	2.7914
c14854	TRANSCR-LSD	1.98903
c14874	TRANSCR-LSD	1.59017
c14876	TRANSCR-LSD	2.2187
c14880	TRANSCR-LSD	2.11373
c14886	TRANSCR-LSD	1.99822
c149	TRANSCR-LSD	1.60522
c1490	TRANSCR-LSD	1.89665
c14901	TRANSCR-LSD	1.92837
c14910	TRANSCR-LSD	2.17405
c1492	TRANSCR-LSD	2.55365
c14929	TRANSCR-LSD	2.44215
c1494	TRANSCR-LSD	2.2486
c14951	TRANSCR-LSD	1.7856
c14953	TRANSCR-LSD	2.62405
c14973	TRANSCR-LSD	2.95308
c14994	TRANSCR-LSD	1.74287
c14998	TRANSCR-LSD	1.64118
c15005	TRANSCR-LSD	1.86495
c15010	TRANSCR-LSD	1.79165
c15015	TRANSCR-LSD	1.9918
c15036	TRANSCR-LSD	2.1438
c15072	TRANSCR-LSD	2.29517
c15098	TRANSCR-LSD	2.58553
c15107	TRANSCR-LSD	2.451
c15127	TRANSCR-LSD	2.6961
c15144	TRANSCR-LSD	3.01048
c15149	TRANSCR-LSD	1.72867
c15162	TRANSCR-LSD	2.27895
c15163	TRANSCR-LSD	2.64363
c15170	TRANSCR-LSD	2.61265
c15174	TRANSCR-LSD	2.69738
c1518	TRANSCR-LSD	2.11215
c15202	TRANSCR-LSD	1.7219
c15203	TRANSCR-LSD	2.2599
c15212	TRANSCR-LSD	1.9964
c15216	TRANSCR-LSD	2.28653
c15233	TRANSCR-LSD	2.0265
c15238	TRANSCR-LSD	2.7098
c1524	TRANSCR-LSD	3.28742
c15246	TRANSCR-LSD	1.56852
c15255	TRANSCR-LSD	1.85932
c15257	TRANSCR-LSD	1.64522
c15258	TRANSCR-LSD	2.26697
c15266	TRANSCR-LSD	1.79258
c1527	TRANSCR-LSD	3.22957
c15281	TRANSCR-LSD	2.3028
c15285	TRANSCR-LSD	2.68137
c15286	TRANSCR-LSD	2.33793
c15294	TRANSCR-LSD	2.88155
c1530	TRANSCR-LSD	2.35425
c15317	TRANSCR-LSD	1.5774
c15342	TRANSCR-LSD	2.59627
c15366	TRANSCR-LSD	2.11775
c15374	TRANSCR-LSD	2.27958
c15376	TRANSCR-LSD	2.64575
c15377	TRANSCR-LSD	2.16185
c15378	TRANSCR-LSD	1.7201
c1541	TRANSCR-LSD	2.16678
c15414	TRANSCR-LSD	1.97158
c15431	TRANSCR-LSD	2.36922
c1544	TRANSCR-LSD	2.3293
c15446	TRANSCR-LSD	2.25338
c15449	TRANSCR-LSD	2.15203
c15466	TRANSCR-LSD	2.34483
c1547	TRANSCR-LSD	2.13223
c15484	TRANSCR-LSD	2.0258
c15488	TRANSCR-LSD	2.2826
c15525	TRANSCR-LSD	1.99098
c15529	TRANSCR-LSD	2.90148
c15539	TRANSCR-LSD	2.02005
c15540	TRANSCR-LSD	2.1296
c15541	TRANSCR-LSD	2.28435
c15546	TRANSCR-LSD	2.25353
c15564	TRANSCR-LSD	1.80507
c15565	TRANSCR-LSD	1.8619
c15579	TRANSCR-LSD	2.12122
c1558	TRANSCR-LSD	2.24775
c1560	TRANSCR-LSD	1.72935
c1563	TRANSCR-LSD	1.74465
c1566	TRANSCR-LSD	2.55865
c15671	TRANSCR-LSD	1.9372
c1568	TRANSCR-LSD	1.89093
c15681	TRANSCR-LSD	2.3601
c15682	TRANSCR-LSD	2.1038
c15683	TRANSCR-LSD	2.11138
c15695	TRANSCR-LSD	1.66043
c15710	TRANSCR-LSD	2.76085
c15718	TRANSCR-LSD	1.95262
c15725	TRANSCR-LSD	2.92943
c15740	TRANSCR-LSD	2.97348
c15744	TRANSCR-LSD	1.64125
c15751	TRANSCR-LSD	2.0674
c15752	TRANSCR-LSD	2.47063
c15753	TRANSCR-LSD	2.60717
c15758	TRANSCR-LSD	2.1441
c15764	TRANSCR-LSD	2.11702
c15765	TRANSCR-LSD	1.60675
c1578	TRANSCR-LSD	1.72135
c15780	TRANSCR-LSD	2.77048
c15783	TRANSCR-LSD	1.83635
c15793	TRANSCR-LSD	2.60205
c15796	TRANSCR-LSD	2.57402
c15800	TRANSCR-LSD	1.83195
c15801	TRANSCR-LSD	1.86187
c15808	TRANSCR-LSD	1.94112
c15814	TRANSCR-LSD	1.96705
c15818	TRANSCR-LSD	2.44835
c15826	TRANSCR-LSD	2.14118
c15847	TRANSCR-LSD	2.2095
c15850	TRANSCR-LSD	2.31105
c15855	TRANSCR-LSD	1.6599
c15876	TRANSCR-LSD	2.75202
c15881	TRANSCR-LSD	2.04953
c15921	TRANSCR-LSD	1.56517
c15922	TRANSCR-LSD	1.7537
c15923	TRANSCR-LSD	2.7002
c15925	TRANSCR-LSD	2.12748
c15946	TRANSCR-LSD	1.95645
c15947	TRANSCR-LSD	2.34808
c15979	TRANSCR-LSD	2.32673
c15982	TRANSCR-LSD	1.68372
c15983	TRANSCR-LSD	1.82415
c15992	TRANSCR-LSD	1.7578
c15993	TRANSCR-LSD	2.97625
c16009	TRANSCR-LSD	2.47098
c16016	TRANSCR-LSD	2.13057
c16028	TRANSCR-LSD	2.12233
c16034	TRANSCR-LSD	1.69645
c16035	TRANSCR-LSD	2.01185
c16056	TRANSCR-LSD	1.75317
c16077	TRANSCR-LSD	1.59628
c16085	TRANSCR-LSD	2.60332
c16088	TRANSCR-LSD	2.74788
c16089	TRANSCR-LSD	2.22713
c16092	TRANSCR-LSD	2.2423
c16094	TRANSCR-LSD	1.82545
c16095	TRANSCR-LSD	1.87285
c16103	TRANSCR-LSD	1.77388
c16107	TRANSCR-LSD	1.8093
c16126	TRANSCR-LSD	2.5577
c16137	TRANSCR-LSD	2.08157
c16138	TRANSCR-LSD	2.00927
c16151	TRANSCR-LSD	2.15722
c16167	TRANSCR-LSD	1.75042
c16170	TRANSCR-LSD	3.15428
c1618	TRANSCR-LSD	2.54692
c16186	TRANSCR-LSD	1.6339
c1620	TRANSCR-LSD	1.67532
c16204	TRANSCR-LSD	1.87182
c16213	TRANSCR-LSD	2.40842
c16223	TRANSCR-LSD	2.95402
c16230	TRANSCR-LSD	2.60777
c16232	TRANSCR-LSD	2.4435
c16237	TRANSCR-LSD	1.61285
c16245	TRANSCR-LSD	2.23197
c1625	TRANSCR-LSD	1.61645
c16254	TRANSCR-LSD	2.01025
c16255	TRANSCR-LSD	1.59913
c16262	TRANSCR-LSD	2.52013
c16287	TRANSCR-LSD	1.9321
c1629	TRANSCR-LSD	2.43642
c16306	TRANSCR-LSD	2.51658
c1632	TRANSCR-LSD	1.70233
c16324	TRANSCR-LSD	2.21173
c1633	TRANSCR-LSD	2.3961
c16330	TRANSCR-LSD	1.72898
c1636	TRANSCR-LSD	1.6443
c16362	TRANSCR-LSD	1.7923
c16374	TRANSCR-LSD	2.34692
c16376	TRANSCR-LSD	1.72467
c16397	TRANSCR-LSD	2.03823
c16399	TRANSCR-LSD	1.7395
c16404	TRANSCR-LSD	1.56973
c16411	TRANSCR-LSD	1.7676
c1642	TRANSCR-LSD	1.93398
c16424	TRANSCR-LSD	1.57038
c16425	TRANSCR-LSD	2.3356
c16426	TRANSCR-LSD	2.20057
c16445	TRANSCR-LSD	1.74382
c16446	TRANSCR-LSD	1.88313
c16450	TRANSCR-LSD	1.90523
c16462	TRANSCR-LSD	1.91135
c1648	TRANSCR-LSD	2.57645
c16496	TRANSCR-LSD	1.57225
c16518	TRANSCR-LSD	2.6066
c16529	TRANSCR-LSD	1.64302
c16562	TRANSCR-LSD	1.89795
c16563	TRANSCR-LSD	1.6784
c16571	TRANSCR-LSD	1.85472
c16575	TRANSCR-LSD	1.62122
c16592	TRANSCR-LSD	2.22783
c16594	TRANSCR-LSD	1.67605
c16595	TRANSCR-LSD	2.0864
c16620	TRANSCR-LSD	1.85505
c16629	TRANSCR-LSD	2.7935
c16653	TRANSCR-LSD	2.3876
c16665	TRANSCR-LSD	1.74397
c16674	TRANSCR-LSD	1.70118
c16682	TRANSCR-LSD	2.60197
c16686	TRANSCR-LSD	1.73735
c16696	TRANSCR-LSD	1.5957
c16704	TRANSCR-LSD	2.69128
c16723	TRANSCR-LSD	1.89433
c16727	TRANSCR-LSD	2.11575
c16742	TRANSCR-LSD	2.19262
c16747	TRANSCR-LSD	2.9121
c16750	TRANSCR-LSD	1.78953
c16752	TRANSCR-LSD	1.87535
c16759	TRANSCR-LSD	2.15717
c16766	TRANSCR-LSD	2.47575
c16774	TRANSCR-LSD	2.11187
c16778	TRANSCR-LSD	2.6034
c16782	TRANSCR-LSD	1.91502
c16786	TRANSCR-LSD	1.7694
c16793	TRANSCR-LSD	1.59525
c16814	TRANSCR-LSD	1.96725
c16817	TRANSCR-LSD	2.1131
c16824	TRANSCR-LSD	2.38177
c16825	TRANSCR-LSD	2.54903
c16831	TRANSCR-LSD	2.55715
c16836	TRANSCR-LSD	1.7408
c1686	TRANSCR-LSD	1.82165
c16873	TRANSCR-LSD	1.79915
c16874	TRANSCR-LSD	1.95175
c16878	TRANSCR-LSD	1.92965
c16890	TRANSCR-LSD	2.31367
c16894	TRANSCR-LSD	2.12878
c16895	TRANSCR-LSD	1.85518
c169	TRANSCR-LSD	2.03713
c1690	TRANSCR-LSD	2.79657
c16901	TRANSCR-LSD	2.53545
c16925	TRANSCR-LSD	1.78205
c16932	TRANSCR-LSD	2.3047
c16936	TRANSCR-LSD	2.43275
c16947	TRANSCR-LSD	1.9014
c16966	TRANSCR-LSD	2.07875
c16974	TRANSCR-LSD	2.21678
c16994	TRANSCR-LSD	2.07355
c17005	TRANSCR-LSD	1.86708
c17006	TRANSCR-LSD	2.83708
c1702	TRANSCR-LSD	2.8087
c1703	TRANSCR-LSD	1.87195
c17033	TRANSCR-LSD	2.68562
c17035	TRANSCR-LSD	1.94563
c17038	TRANSCR-LSD	2.35757
c17041	TRANSCR-LSD	2.27352
c17043	TRANSCR-LSD	2.2407
c1705	TRANSCR-LSD	1.594
c17051	TRANSCR-LSD	1.80377
c17060	TRANSCR-LSD	1.94588
c17065	TRANSCR-LSD	2.46318
c17083	TRANSCR-LSD	1.89422
c17094	TRANSCR-LSD	1.63095
c1710	TRANSCR-LSD	2.97363
c17126	TRANSCR-LSD	2.12875
c17127	TRANSCR-LSD	1.79315
c17141	TRANSCR-LSD	1.58618
c17144	TRANSCR-LSD	2.9986
c17146	TRANSCR-LSD	1.93545
c17147	TRANSCR-LSD	2.07495
c17163	TRANSCR-LSD	2.59547
c17191	TRANSCR-LSD	2.514
c17215	TRANSCR-LSD	1.72805
c17239	TRANSCR-LSD	1.7224
c17240	TRANSCR-LSD	3.0197
c17242	TRANSCR-LSD	1.90055
c17286	TRANSCR-LSD	1.81563
c17295	TRANSCR-LSD	2.73698
c17299	TRANSCR-LSD	2.14362
c1730	TRANSCR-LSD	2.1151
c17301	TRANSCR-LSD	1.90465
c17314	TRANSCR-LSD	1.84708
c17337	TRANSCR-LSD	2.547
c17341	TRANSCR-LSD	2.08692
c17350	TRANSCR-LSD	2.40503
c17357	TRANSCR-LSD	1.97945
c17363	TRANSCR-LSD	2.48247
c17365	TRANSCR-LSD	2.32127
c1737	TRANSCR-LSD	2.76448
c17378	TRANSCR-LSD	2.20495
c17387	TRANSCR-LSD	1.86258
c17390	TRANSCR-LSD	1.71595
c17427	TRANSCR-LSD	1.5879
c17443	TRANSCR-LSD	2.73577
c17447	TRANSCR-LSD	1.8008
c17455	TRANSCR-LSD	2.28207
c17465	TRANSCR-LSD	2.48387
c17475	TRANSCR-LSD	2.66348
c17476	TRANSCR-LSD	1.6301
c1748	TRANSCR-LSD	2.20335
c17480	TRANSCR-LSD	1.68817
c17484	TRANSCR-LSD	1.70753
c17501	TRANSCR-LSD	2.1036
c17502	TRANSCR-LSD	1.84995
c1752	TRANSCR-LSD	2.27532
c17530	TRANSCR-LSD	2.79038
c17540	TRANSCR-LSD	2.44115
c17549	TRANSCR-LSD	2.55903
c17562	TRANSCR-LSD	2.01598
c17567	TRANSCR-LSD	2.14387
c17608	TRANSCR-LSD	2.41558
c17615	TRANSCR-LSD	2.20958
c17616	TRANSCR-LSD	1.91023
c17623	TRANSCR-LSD	1.81212
c17634	TRANSCR-LSD	1.7528
c17638	TRANSCR-LSD	1.57635
c17641	TRANSCR-LSD	2.8922
c17643	TRANSCR-LSD	1.9592
c1765	TRANSCR-LSD	2.57977
c17652	TRANSCR-LSD	2.57305
c17660	TRANSCR-LSD	1.77353
c1767	TRANSCR-LSD	1.75608
c17671	TRANSCR-LSD	2.27497
c17694	TRANSCR-LSD	1.93468
c177	TRANSCR-LSD	2.92185
c1770	TRANSCR-LSD	1.9915
c17703	TRANSCR-LSD	1.62502
c17709	TRANSCR-LSD	2.21325
c17716	TRANSCR-LSD	2.1103
c17729	TRANSCR-LSD	2.10227
c17732	TRANSCR-LSD	1.767
c17744	TRANSCR-LSD	2.04805
c17747	TRANSCR-LSD	1.62187
c17761	TRANSCR-LSD	2.17998
c17772	TRANSCR-LSD	2.26087
c17779	TRANSCR-LSD	1.7229
c17805	TRANSCR-LSD	2.22398
c17810	TRANSCR-LSD	1.7293
c17817	TRANSCR-LSD	1.5859
c17825	TRANSCR-LSD	2.19278
c17826	TRANSCR-LSD	1.8482
c1783	TRANSCR-LSD	2.8906
c17835	TRANSCR-LSD	2.61442
c1784	TRANSCR-LSD	2.23172
c17848	TRANSCR-LSD	1.69945
c17861	TRANSCR-LSD	1.64558
c1787	TRANSCR-LSD	2.43425
c17872	TRANSCR-LSD	1.76158
c17884	TRANSCR-LSD	1.73695
c17888	TRANSCR-LSD	2.0342
c1790	TRANSCR-LSD	2.37587
c17904	TRANSCR-LSD	1.61455
c1791	TRANSCR-LSD	1.8279
c17919	TRANSCR-LSD	1.7549
c1792	TRANSCR-LSD	2.19137
c17935	TRANSCR-LSD	2.29903
c17937	TRANSCR-LSD	2.20627
c17943	TRANSCR-LSD	1.67812
c17944	TRANSCR-LSD	1.88665
c17950	TRANSCR-LSD	1.76835
c17951	TRANSCR-LSD	2.36048
c17975	TRANSCR-LSD	2.62565
c17979	TRANSCR-LSD	1.7618
c17987	TRANSCR-LSD	1.80575
c1799	TRANSCR-LSD	2.55858
c18016	TRANSCR-LSD	2.31085
c18017	TRANSCR-LSD	1.62932
c18025	TRANSCR-LSD	2.01593
c18028	TRANSCR-LSD	2.55765
c18035	TRANSCR-LSD	2.1328
c18036	TRANSCR-LSD	1.58688
c18045	TRANSCR-LSD	2.00157
c18053	TRANSCR-LSD	1.6038
c18062	TRANSCR-LSD	2.3692
c18064	TRANSCR-LSD	1.8237
c18085	TRANSCR-LSD	2.3579
c18091	TRANSCR-LSD	2.33518
c18109	TRANSCR-LSD	1.60147
c18113	TRANSCR-LSD	2.89955
c18123	TRANSCR-LSD	1.6223
c18124	TRANSCR-LSD	1.89358
c18136	TRANSCR-LSD	1.728
c1815	TRANSCR-LSD	2.15272
c18152	TRANSCR-LSD	2.27848
c1816	TRANSCR-LSD	2.09482
c18162	TRANSCR-LSD	2.38643
c18178	TRANSCR-LSD	2.5246
c18201	TRANSCR-LSD	1.77402
c1821	TRANSCR-LSD	1.75155
c18220	TRANSCR-LSD	2.6817
c18226	TRANSCR-LSD	1.62147
c18250	TRANSCR-LSD	1.723
c18254	TRANSCR-LSD	2.12675
c18258	TRANSCR-LSD	1.78212
c1826	TRANSCR-LSD	1.58083
c18272	TRANSCR-LSD	1.86197
c18275	TRANSCR-LSD	2.54865
c18277	TRANSCR-LSD	2.05612
c18280	TRANSCR-LSD	1.58778
c18281	TRANSCR-LSD	2.14337
c18291	TRANSCR-LSD	2.49852
c18300	TRANSCR-LSD	3.07583
c18312	TRANSCR-LSD	1.85953
c18316	TRANSCR-LSD	1.93758
c18318	TRANSCR-LSD	2.76305
c18325	TRANSCR-LSD	2.97627
c18327	TRANSCR-LSD	1.58462
c18345	TRANSCR-LSD	2.34868
c1835	TRANSCR-LSD	2.53525
c18373	TRANSCR-LSD	2.01975
c18374	TRANSCR-LSD	1.7854
c18377	TRANSCR-LSD	2.33235
c18396	TRANSCR-LSD	1.78245
c1840	TRANSCR-LSD	2.61512
c18405	TRANSCR-LSD	1.9515
c18408	TRANSCR-LSD	2.21242
c18424	TRANSCR-LSD	2.35257
c18432	TRANSCR-LSD	1.89968
c18443	TRANSCR-LSD	2.5707
c18450	TRANSCR-LSD	1.83135
c18465	TRANSCR-LSD	1.95227
c18507	TRANSCR-LSD	1.69525
c18512	TRANSCR-LSD	2.20847
c18517	TRANSCR-LSD	2.26363
c18521	TRANSCR-LSD	1.85007
c18523	TRANSCR-LSD	2.07515
c1853	TRANSCR-LSD	2.53785
c18572	TRANSCR-LSD	1.85385
c18585	TRANSCR-LSD	1.80653
c18608	TRANSCR-LSD	2.1112
c18621	TRANSCR-LSD	2.24675
c18634	TRANSCR-LSD	2.0914
c18637	TRANSCR-LSD	2.21205
c18649	TRANSCR-LSD	2.1887
c18651	TRANSCR-LSD	1.90625
c18652	TRANSCR-LSD	1.66215
c18653	TRANSCR-LSD	1.9984
c18660	TRANSCR-LSD	1.70903
c18664	TRANSCR-LSD	3.04287
c18666	TRANSCR-LSD	2.33447
c1868	TRANSCR-LSD	1.967
c18701	TRANSCR-LSD	1.88405
c18704	TRANSCR-LSD	1.83042
c1877	TRANSCR-LSD	2.19485
c18786	TRANSCR-LSD	1.61042
c18789	TRANSCR-LSD	1.67445
c18793	TRANSCR-LSD	2.40877
c18818	TRANSCR-LSD	2.3536
c18830	TRANSCR-LSD	2.73923
c18831	TRANSCR-LSD	2.31908
c18863	TRANSCR-LSD	1.74213
c18879	TRANSCR-LSD	2.57195
c18883	TRANSCR-LSD	2.78925
c18885	TRANSCR-LSD	2.47915
c18886	TRANSCR-LSD	2.55775
c18897	TRANSCR-LSD	2.63017
c18901	TRANSCR-LSD	1.60842
c1891	TRANSCR-LSD	2.2983
c18910	TRANSCR-LSD	2.3664
c18918	TRANSCR-LSD	2.4773
c18945	TRANSCR-LSD	1.86555
c18955	TRANSCR-LSD	2.16575
c18958	TRANSCR-LSD	2.1564
c18964	TRANSCR-LSD	2.65615
c18969	TRANSCR-LSD	2.74362
c18973	TRANSCR-LSD	2.7384
c18980	TRANSCR-LSD	2.50738
c18987	TRANSCR-LSD	2.75315
c1899	TRANSCR-LSD	2.03143
c19	TRANSCR-LSD	1.59945
c1900	TRANSCR-LSD	2.23385
c19068	TRANSCR-LSD	2.4187
c19088	TRANSCR-LSD	2.76545
c19099	TRANSCR-LSD	2.05107
c191	TRANSCR-LSD	1.68322
c19112	TRANSCR-LSD	1.91995
c19118	TRANSCR-LSD	2.6669
c19127	TRANSCR-LSD	2.53565
c19131	TRANSCR-LSD	2.83122
c19148	TRANSCR-LSD	1.88333
c19154	TRANSCR-LSD	2.80055
c19155	TRANSCR-LSD	2.83825
c19162	TRANSCR-LSD	2.77725
c19163	TRANSCR-LSD	2.38313
c19172	TRANSCR-LSD	1.87573
c19174	TRANSCR-LSD	1.66225
c19191	TRANSCR-LSD	2.09355
c19203	TRANSCR-LSD	2.07622
c1921	TRANSCR-LSD	2.15433
c19224	TRANSCR-LSD	1.89495
c19226	TRANSCR-LSD	2.19285
c19230	TRANSCR-LSD	1.7712
c19235	TRANSCR-LSD	1.61213
c19242	TRANSCR-LSD	2.22913
c1925	TRANSCR-LSD	1.9099
c19257	TRANSCR-LSD	1.94615
c19267	TRANSCR-LSD	1.6989
c19270	TRANSCR-LSD	1.78605
c19293	TRANSCR-LSD	2.45533
c1930	TRANSCR-LSD	2.73595
c19329	TRANSCR-LSD	1.83385
c19330	TRANSCR-LSD	2.19422
c19354	TRANSCR-LSD	2.70578
c19358	TRANSCR-LSD	2.03112
c19359	TRANSCR-LSD	1.92955
c19373	TRANSCR-LSD	2.6487
c19389	TRANSCR-LSD	1.78212
c194	TRANSCR-LSD	1.9137
c1941	TRANSCR-LSD	1.88595
c19415	TRANSCR-LSD	2.5296
c19438	TRANSCR-LSD	1.60193
c19444	TRANSCR-LSD	2.13442
c19446	TRANSCR-LSD	2.13282
c19451	TRANSCR-LSD	2.2707
c19452	TRANSCR-LSD	1.92393
c19456	TRANSCR-LSD	2.20103
c1946	TRANSCR-LSD	2.8596
c19471	TRANSCR-LSD	2.80085
c19475	TRANSCR-LSD	1.7818
c19478	TRANSCR-LSD	1.8176
c19487	TRANSCR-LSD	1.99325
c19492	TRANSCR-LSD	2.5436
c19501	TRANSCR-LSD	1.83033
c19516	TRANSCR-LSD	2.7031
c19530	TRANSCR-LSD	1.634
c19533	TRANSCR-LSD	1.63348
c19548	TRANSCR-LSD	2.79885
c1955	TRANSCR-LSD	3.03415
c19562	TRANSCR-LSD	3.10125
c19570	TRANSCR-LSD	2.72867
c19572	TRANSCR-LSD	1.68378
c19573	TRANSCR-LSD	2.42353
c19577	TRANSCR-LSD	2.76085
c19609	TRANSCR-LSD	1.97615
c19624	TRANSCR-LSD	2.03518
c19636	TRANSCR-LSD	1.64562
c19644	TRANSCR-LSD	2.4416
c19665	TRANSCR-LSD	2.02455
c19686	TRANSCR-LSD	1.87403
c19688	TRANSCR-LSD	2.50475
c19703	TRANSCR-LSD	2.68123
c1972	TRANSCR-LSD	2.64177
c19721	TRANSCR-LSD	2.05762
c19731	TRANSCR-LSD	2.07337
c19733	TRANSCR-LSD	2.24538
c19748	TRANSCR-LSD	2.3795
c19757	TRANSCR-LSD	1.57883
c19770	TRANSCR-LSD	2.02645
c19790	TRANSCR-LSD	2.97625
c19799	TRANSCR-LSD	2.69833
c19812	TRANSCR-LSD	1.93863
c19821	TRANSCR-LSD	1.84137
c19822	TRANSCR-LSD	2.605
c19836	TRANSCR-LSD	2.22372
c19838	TRANSCR-LSD	2.66737
c19840	TRANSCR-LSD	1.95103
c19883	TRANSCR-LSD	2.7087
c19927	TRANSCR-LSD	2.70083
c19945	TRANSCR-LSD	2.1487
c19946	TRANSCR-LSD	2.9645
c19952	TRANSCR-LSD	1.7541
c19954	TRANSCR-LSD	1.72402
c19968	TRANSCR-LSD	1.68398
c19990	TRANSCR-LSD	2.49873
c19998	TRANSCR-LSD	1.91197
c20003	TRANSCR-LSD	2.4925
c20004	TRANSCR-LSD	1.94395
c20010	TRANSCR-LSD	2.50893
c20027	TRANSCR-LSD	2.13477
c20046	TRANSCR-LSD	2.6483
c20049	TRANSCR-LSD	2.21723
c20053	TRANSCR-LSD	1.89363
c2006	TRANSCR-LSD	2.63478
c20070	TRANSCR-LSD	2.2743
c20080	TRANSCR-LSD	2.51987
c20085	TRANSCR-LSD	1.60172
c20093	TRANSCR-LSD	1.61052
c20098	TRANSCR-LSD	3.12153
c20106	TRANSCR-LSD	1.83427
c20108	TRANSCR-LSD	2.22023
c20115	TRANSCR-LSD	1.98578
c20127	TRANSCR-LSD	1.64425
c2013	TRANSCR-LSD	1.81313
c20130	TRANSCR-LSD	1.80723
c20148	TRANSCR-LSD	1.7663
c20152	TRANSCR-LSD	1.96087
c20153	TRANSCR-LSD	1.98155
c20158	TRANSCR-LSD	2.84015
c20170	TRANSCR-LSD	2.46035
c20174	TRANSCR-LSD	2.0966
c20177	TRANSCR-LSD	1.64993
c20196	TRANSCR-LSD	1.6779
c20198	TRANSCR-LSD	2.01448
c20215	TRANSCR-LSD	2.20777
c20218	TRANSCR-LSD	1.98408
c20242	TRANSCR-LSD	2.54822
c20247	TRANSCR-LSD	2.14005
c20256	TRANSCR-LSD	2.2708
c20257	TRANSCR-LSD	1.93718
c20274	TRANSCR-LSD	1.68255
c20279	TRANSCR-LSD	2.24682
c20311	TRANSCR-LSD	1.71605
c20312	TRANSCR-LSD	2.40345
c20316	TRANSCR-LSD	2.90163
c20319	TRANSCR-LSD	1.8234
c20332	TRANSCR-LSD	2.77307
c20342	TRANSCR-LSD	1.703
c20359	TRANSCR-LSD	2.20225
c20362	TRANSCR-LSD	1.68125
c20369	TRANSCR-LSD	1.88025
c20380	TRANSCR-LSD	2.75545
c2040	TRANSCR-LSD	1.70372
c20416	TRANSCR-LSD	2.31933
c20418	TRANSCR-LSD	2.6425
c20427	TRANSCR-LSD	2.4643
c2044	TRANSCR-LSD	2.41125
c20445	TRANSCR-LSD	2.07367
c20460	TRANSCR-LSD	1.7238
c20470	TRANSCR-LSD	1.88
c20482	TRANSCR-LSD	2.75137
c20488	TRANSCR-LSD	2.62545
c2050	TRANSCR-LSD	2.3337
c20504	TRANSCR-LSD	1.98315
c2051	TRANSCR-LSD	1.68705
c20516	TRANSCR-LSD	1.7387
c20533	TRANSCR-LSD	1.61112
c20536	TRANSCR-LSD	3.01975
c20537	TRANSCR-LSD	2.34515
c2054	TRANSCR-LSD	2.5236
c20553	TRANSCR-LSD	1.87342
c20562	TRANSCR-LSD	3.1393
c20565	TRANSCR-LSD	1.73838
c20578	TRANSCR-LSD	2.27228
c20607	TRANSCR-LSD	1.62545
c2061	TRANSCR-LSD	1.96307
c20621	TRANSCR-LSD	1.88043
c20622	TRANSCR-LSD	2.1818
c20643	TRANSCR-LSD	2.94042
c20644	TRANSCR-LSD	2.2077
c20649	TRANSCR-LSD	2.67782
c20654	TRANSCR-LSD	1.5821
c20662	TRANSCR-LSD	2.8272
c20666	TRANSCR-LSD	2.39915
c2067	TRANSCR-LSD	1.74242
c20686	TRANSCR-LSD	1.80905
c20697	TRANSCR-LSD	1.97353
c20701	TRANSCR-LSD	2.07375
c20710	TRANSCR-LSD	2.16453
c20729	TRANSCR-LSD	2.71665
c2073	TRANSCR-LSD	2.72635
c20740	TRANSCR-LSD	1.64772
c20747	TRANSCR-LSD	1.65635
c20754	TRANSCR-LSD	2.1483
c20800	TRANSCR-LSD	1.72585
c20802	TRANSCR-LSD	1.8929
c20813	TRANSCR-LSD	2.01737
c20839	TRANSCR-LSD	2.57273
c2084	TRANSCR-LSD	2.27782
c20846	TRANSCR-LSD	1.88092
c2085	TRANSCR-LSD	2.60435
c20856	TRANSCR-LSD	2.65952
c20862	TRANSCR-LSD	2.0626
c20883	TRANSCR-LSD	1.62312
c20886	TRANSCR-LSD	1.79005
c20894	TRANSCR-LSD	1.58058
c20904	TRANSCR-LSD	2.05368
c20915	TRANSCR-LSD	1.88897
c2092	TRANSCR-LSD	1.77602
c20945	TRANSCR-LSD	2.2656
c20960	TRANSCR-LSD	2.15643
c20969	TRANSCR-LSD	1.75418
c20972	TRANSCR-LSD	1.87025
c2098	TRANSCR-LSD	1.81555
c20984	TRANSCR-LSD	1.98177
c20987	TRANSCR-LSD	2.01558
c20988	TRANSCR-LSD	1.90195
c21016	TRANSCR-LSD	2.5478
c21022	TRANSCR-LSD	2.55553
c21023	TRANSCR-LSD	2.15935
c21028	TRANSCR-LSD	2.1166
c21033	TRANSCR-LSD	2.29392
c21045	TRANSCR-LSD	1.94028
c21046	TRANSCR-LSD	1.98628
c2105	TRANSCR-LSD	2.7568
c21060	TRANSCR-LSD	1.97265
c2107	TRANSCR-LSD	2.50687
c21074	TRANSCR-LSD	2.70202
c21083	TRANSCR-LSD	2.0331
c21102	TRANSCR-LSD	2.6914
c21109	TRANSCR-LSD	2.4934
c21111	TRANSCR-LSD	2.58765
c21120	TRANSCR-LSD	2.60513
c21130	TRANSCR-LSD	1.84228
c21133	TRANSCR-LSD	2.27615
c21142	TRANSCR-LSD	2.94125
c21172	TRANSCR-LSD	1.78103
c21174	TRANSCR-LSD	1.60833
c21176	TRANSCR-LSD	2.17673
c21192	TRANSCR-LSD	1.59322
c21196	TRANSCR-LSD	2.05843
c21216	TRANSCR-LSD	2.5002
c2122	TRANSCR-LSD	2.58515
c21229	TRANSCR-LSD	1.80075
c21241	TRANSCR-LSD	2.18613
c21246	TRANSCR-LSD	2.17288
c21252	TRANSCR-LSD	1.6496
c21255	TRANSCR-LSD	2.9281
c21259	TRANSCR-LSD	1.7845
c21264	TRANSCR-LSD	1.73942
c21271	TRANSCR-LSD	2.55875
c2128	TRANSCR-LSD	2.48645
c21295	TRANSCR-LSD	1.63407
c21307	TRANSCR-LSD	2.256
c21310	TRANSCR-LSD	2.0574
c2132	TRANSCR-LSD	2.45948
c21322	TRANSCR-LSD	1.80335
c21343	TRANSCR-LSD	2.27475
c21348	TRANSCR-LSD	2.75022
c21350	TRANSCR-LSD	1.95125
c21364	TRANSCR-LSD	2.89225
c21369	TRANSCR-LSD	1.73812
c21373	TRANSCR-LSD	2.46148
c2138	TRANSCR-LSD	2.7858
c21410	TRANSCR-LSD	1.89338
c21411	TRANSCR-LSD	2.79035
c21420	TRANSCR-LSD	2.26467
c2143	TRANSCR-LSD	2.14617
c21438	TRANSCR-LSD	2.32995
c21447	TRANSCR-LSD	3.1817
c21459	TRANSCR-LSD	2.10482
c21462	TRANSCR-LSD	1.78827
c21463	TRANSCR-LSD	2.4253
c21464	TRANSCR-LSD	2.56522
c21467	TRANSCR-LSD	1.76127
c2147	TRANSCR-LSD	3.052
c21481	TRANSCR-LSD	2.65712
c21483	TRANSCR-LSD	2.07127
c21493	TRANSCR-LSD	1.92733
c21494	TRANSCR-LSD	2.38682
c21503	TRANSCR-LSD	2.07625
c21510	TRANSCR-LSD	2.70435
c21518	TRANSCR-LSD	1.99855
c21534	TRANSCR-LSD	2.93507
c21537	TRANSCR-LSD	2.09055
c21546	TRANSCR-LSD	2.3755
c21547	TRANSCR-LSD	2.0912
c21583	TRANSCR-LSD	2.01233
c2159	TRANSCR-LSD	2.2949
c21590	TRANSCR-LSD	1.73533
c21595	TRANSCR-LSD	2.1181
c216	TRANSCR-LSD	2.22602
c2160	TRANSCR-LSD	2.23632
c21600	TRANSCR-LSD	1.60655
c21605	TRANSCR-LSD	1.65863
c21608	TRANSCR-LSD	1.74733
c21615	TRANSCR-LSD	2.29045
c2164	TRANSCR-LSD	2.9231
c21645	TRANSCR-LSD	1.93885
c21669	TRANSCR-LSD	2.0602
c21671	TRANSCR-LSD	1.90543
c21677	TRANSCR-LSD	1.8106
c21681	TRANSCR-LSD	2.82397
c21690	TRANSCR-LSD	1.73683
c21693	TRANSCR-LSD	2.2091
c21697	TRANSCR-LSD	1.69358
c21712	TRANSCR-LSD	1.6034
c21716	TRANSCR-LSD	1.88238
c21718	TRANSCR-LSD	1.57662
c2172	TRANSCR-LSD	1.75525
c21746	TRANSCR-LSD	2.49937
c21748	TRANSCR-LSD	3.07638
c21751	TRANSCR-LSD	2.35118
c21761	TRANSCR-LSD	1.86605
c21765	TRANSCR-LSD	2.8393
c21774	TRANSCR-LSD	1.76077
c21781	TRANSCR-LSD	1.67643
c21783	TRANSCR-LSD	1.73498
c21788	TRANSCR-LSD	2.24832
c21791	TRANSCR-LSD	2.5297
c21794	TRANSCR-LSD	2.52865
c218	TRANSCR-LSD	2.37472
c21805	TRANSCR-LSD	2.60885
c21809	TRANSCR-LSD	1.56847
c21819	TRANSCR-LSD	1.79512
c2183	TRANSCR-LSD	2.64253
c21839	TRANSCR-LSD	1.875
c21846	TRANSCR-LSD	2.90215
c21862	TRANSCR-LSD	1.59213
c21867	TRANSCR-LSD	2.31338
c21874	TRANSCR-LSD	2.04708
c21876	TRANSCR-LSD	2.25725
c21878	TRANSCR-LSD	2.06363
c2188	TRANSCR-LSD	1.77105
c21881	TRANSCR-LSD	2.10955
c2189	TRANSCR-LSD	2.79795
c21897	TRANSCR-LSD	2.92833
c21922	TRANSCR-LSD	2.8449
c21935	TRANSCR-LSD	2.22015
c21968	TRANSCR-LSD	2.26703
c21971	TRANSCR-LSD	1.84015
c21974	TRANSCR-LSD	1.68227
c21975	TRANSCR-LSD	2.50045
c21977	TRANSCR-LSD	1.57645
c21991	TRANSCR-LSD	1.72732
c2200	TRANSCR-LSD	2.59908
c2201	TRANSCR-LSD	2.31533
c22018	TRANSCR-LSD	1.5849
c2202	TRANSCR-LSD	1.74548
c22026	TRANSCR-LSD	2.06637
c22028	TRANSCR-LSD	2.1635
c22051	TRANSCR-LSD	1.72385
c22059	TRANSCR-LSD	1.6724
c22063	TRANSCR-LSD	2.4976
c22072	TRANSCR-LSD	2.34345
c22098	TRANSCR-LSD	2.11872
c22115	TRANSCR-LSD	2.56018
c22119	TRANSCR-LSD	2.39905
c22120	TRANSCR-LSD	2.31603
c22126	TRANSCR-LSD	1.95088
c22147	TRANSCR-LSD	1.94383
c22152	TRANSCR-LSD	1.6994
c22185	TRANSCR-LSD	1.62618
c22188	TRANSCR-LSD	2.7505
c22199	TRANSCR-LSD	2.13203
c22204	TRANSCR-LSD	2.211
c22208	TRANSCR-LSD	1.9324
c2221	TRANSCR-LSD	1.66677
c22225	TRANSCR-LSD	1.99713
c22230	TRANSCR-LSD	2.74225
c22237	TRANSCR-LSD	2.27893
c22259	TRANSCR-LSD	2.86137
c22266	TRANSCR-LSD	1.73355
c22269	TRANSCR-LSD	2.08102
c2227	TRANSCR-LSD	1.6501
c22270	TRANSCR-LSD	2.2503
c2228	TRANSCR-LSD	2.03675
c22281	TRANSCR-LSD	2.77535
c22292	TRANSCR-LSD	2.57377
c22301	TRANSCR-LSD	1.71277
c22306	TRANSCR-LSD	1.97355
c22309	TRANSCR-LSD	2.61007
c22312	TRANSCR-LSD	2.4067
c22317	TRANSCR-LSD	2.42842
c22327	TRANSCR-LSD	2.27568
c2234	TRANSCR-LSD	2.23292
c22368	TRANSCR-LSD	2.02785
c22375	TRANSCR-LSD	1.7191
c22408	TRANSCR-LSD	2.3212
c22422	TRANSCR-LSD	1.90945
c22434	TRANSCR-LSD	1.75825
c22442	TRANSCR-LSD	1.6435
c22447	TRANSCR-LSD	2.87878
c22448	TRANSCR-LSD	1.82977
c22455	TRANSCR-LSD	1.71645
c22459	TRANSCR-LSD	1.73097
c22462	TRANSCR-LSD	2.8002
c22487	TRANSCR-LSD	1.8928
c22489	TRANSCR-LSD	2.13443
c22511	TRANSCR-LSD	1.69575
c22514	TRANSCR-LSD	1.61195
c22532	TRANSCR-LSD	2.2569
c22534	TRANSCR-LSD	2.94465
c22545	TRANSCR-LSD	2.0432
c22550	TRANSCR-LSD	2.3648
c22572	TRANSCR-LSD	2.36585
c22585	TRANSCR-LSD	1.64657
c22596	TRANSCR-LSD	1.6074
c226	TRANSCR-LSD	2.02257
c22608	TRANSCR-LSD	2.38938
c22613	TRANSCR-LSD	2.32915
c22621	TRANSCR-LSD	1.86113
c22626	TRANSCR-LSD	1.93755
c22631	TRANSCR-LSD	1.8564
c22633	TRANSCR-LSD	2.3694
c22667	TRANSCR-LSD	2.73168
c22678	TRANSCR-LSD	2.86147
c22681	TRANSCR-LSD	1.76365
c22689	TRANSCR-LSD	2.23407
c22697	TRANSCR-LSD	2.40252
c2273	TRANSCR-LSD	2.20275
c22731	TRANSCR-LSD	2.17125
c22735	TRANSCR-LSD	2.38353
c22741	TRANSCR-LSD	2.13407
c22746	TRANSCR-LSD	1.8512
c22756	TRANSCR-LSD	1.82353
c22772	TRANSCR-LSD	2.65808
c22781	TRANSCR-LSD	1.75402
c22790	TRANSCR-LSD	2.00278
c2280	TRANSCR-LSD	2.42495
c22811	TRANSCR-LSD	2.44808
c2283	TRANSCR-LSD	2.53337
c22836	TRANSCR-LSD	2.24255
c22847	TRANSCR-LSD	2.64177
c2286	TRANSCR-LSD	1.58527
c22861	TRANSCR-LSD	1.89948
c22864	TRANSCR-LSD	1.75398
c22868	TRANSCR-LSD	1.70748
c22881	TRANSCR-LSD	2.19675
c22908	TRANSCR-LSD	2.08402
c2291	TRANSCR-LSD	2.17045
c2293	TRANSCR-LSD	2.15307
c2294	TRANSCR-LSD	2.70613
c2295	TRANSCR-LSD	2.31405
c22954	TRANSCR-LSD	2.13505
c22960	TRANSCR-LSD	2.52115
c22963	TRANSCR-LSD	1.8783
c22966	TRANSCR-LSD	1.79802
c22972	TRANSCR-LSD	2.18288
c22973	TRANSCR-LSD	2.64395
c22982	TRANSCR-LSD	1.56635
c22994	TRANSCR-LSD	1.8724
c2300	TRANSCR-LSD	2.3035
c23020	TRANSCR-LSD	2.40937
c23027	TRANSCR-LSD	1.8546
c23035	TRANSCR-LSD	1.62708
c23043	TRANSCR-LSD	2.0509
c23048	TRANSCR-LSD	2.03178
c23056	TRANSCR-LSD	1.6489
c23072	TRANSCR-LSD	2.66122
c23074	TRANSCR-LSD	2.61327
c23078	TRANSCR-LSD	2.20018
c23087	TRANSCR-LSD	1.66763
c2309	TRANSCR-LSD	2.1918
c23095	TRANSCR-LSD	1.90503
c231	TRANSCR-LSD	2.62715
c23105	TRANSCR-LSD	1.59257
c23107	TRANSCR-LSD	1.93972
c23111	TRANSCR-LSD	2.02672
c23134	TRANSCR-LSD	3.07653
c23161	TRANSCR-LSD	2.77728
c23165	TRANSCR-LSD	1.87177
c23167	TRANSCR-LSD	1.9706
c23196	TRANSCR-LSD	2.49343
c23199	TRANSCR-LSD	1.7615
c2320	TRANSCR-LSD	2.18593
c23202	TRANSCR-LSD	2.3303
c23209	TRANSCR-LSD	1.87365
c2324	TRANSCR-LSD	2.7171
c23259	TRANSCR-LSD	1.80015
c23266	TRANSCR-LSD	3.14037
c23311	TRANSCR-LSD	2.40775
c23321	TRANSCR-LSD	1.84575
c2334	TRANSCR-LSD	1.59765
c23345	TRANSCR-LSD	2.85952
c23346	TRANSCR-LSD	2.83157
c23353	TRANSCR-LSD	1.9808
c23357	TRANSCR-LSD	2.46812
c2336	TRANSCR-LSD	2.72717
c23373	TRANSCR-LSD	2.4142
c2338	TRANSCR-LSD	2.1919
c2340	TRANSCR-LSD	2.6111
c23402	TRANSCR-LSD	2.04802
c23410	TRANSCR-LSD	3.07597
c23411	TRANSCR-LSD	2.73407
c23412	TRANSCR-LSD	2.8402
c23415	TRANSCR-LSD	1.6582
c23416	TRANSCR-LSD	1.79535
c23438	TRANSCR-LSD	1.71905
c23439	TRANSCR-LSD	2.05857
c23445	TRANSCR-LSD	2.19
c23448	TRANSCR-LSD	2.2655
c23471	TRANSCR-LSD	2.87202
c23474	TRANSCR-LSD	2.39662
c23490	TRANSCR-LSD	1.7023
c235	TRANSCR-LSD	2.6801
c2350	TRANSCR-LSD	2.74345
c23506	TRANSCR-LSD	2.8051
c23533	TRANSCR-LSD	2.03595
c23546	TRANSCR-LSD	1.85658
c23549	TRANSCR-LSD	1.85475
c2355	TRANSCR-LSD	2.4791
c23551	TRANSCR-LSD	1.76668
c23564	TRANSCR-LSD	2.94257
c23586	TRANSCR-LSD	2.62343
c23596	TRANSCR-LSD	1.98813
c23604	TRANSCR-LSD	2.0747
c23606	TRANSCR-LSD	2.38823
c23619	TRANSCR-LSD	2.5377
c23636	TRANSCR-LSD	1.93613
c2364	TRANSCR-LSD	2.3214
c2368	TRANSCR-LSD	2.49452
c23685	TRANSCR-LSD	1.94888
c23689	TRANSCR-LSD	2.49035
c2369	TRANSCR-LSD	2.9147
c23731	TRANSCR-LSD	2.63872
c23737	TRANSCR-LSD	1.59062
c23758	TRANSCR-LSD	2.74907
c23768	TRANSCR-LSD	1.82028
c23771	TRANSCR-LSD	1.83075
c23783	TRANSCR-LSD	2.7802
c23788	TRANSCR-LSD	2.53035
c2379	TRANSCR-LSD	2.05497
c23819	TRANSCR-LSD	2.00928
c23822	TRANSCR-LSD	1.78587
c23838	TRANSCR-LSD	2.18553
c23840	TRANSCR-LSD	2.52185
c23841	TRANSCR-LSD	2.36055
c23845	TRANSCR-LSD	2.04162
c23873	TRANSCR-LSD	2.25983
c23878	TRANSCR-LSD	2.67512
c23895	TRANSCR-LSD	2.2878
c23909	TRANSCR-LSD	1.78425
c23921	TRANSCR-LSD	2.1089
c23941	TRANSCR-LSD	2.1523
c23942	TRANSCR-LSD	1.94578
c23963	TRANSCR-LSD	1.71968
c23977	TRANSCR-LSD	2.76765
c23999	TRANSCR-LSD	1.69585
c240	TRANSCR-LSD	2.41965
c24009	TRANSCR-LSD	1.64475
c2405	TRANSCR-LSD	1.9007
c24058	TRANSCR-LSD	1.6121
c24065	TRANSCR-LSD	2.03907
c24114	TRANSCR-LSD	1.73655
c24116	TRANSCR-LSD	1.62803
c24128	TRANSCR-LSD	1.88485
c2415	TRANSCR-LSD	2.5917
c24166	TRANSCR-LSD	2.24708
c2417	TRANSCR-LSD	2.71805
c24178	TRANSCR-LSD	2.84653
c24192	TRANSCR-LSD	1.87483
c24221	TRANSCR-LSD	2.05295
c24224	TRANSCR-LSD	2.04173
c24237	TRANSCR-LSD	2.31307
c24238	TRANSCR-LSD	1.75107
c2424	TRANSCR-LSD	2.5004
c24241	TRANSCR-LSD	2.63152
c24251	TRANSCR-LSD	2.05453
c24272	TRANSCR-LSD	1.98277
c243	TRANSCR-LSD	2.1882
c24303	TRANSCR-LSD	2.72182
c24320	TRANSCR-LSD	3.14518
c24336	TRANSCR-LSD	3.02763
c24342	TRANSCR-LSD	1.6989
c24348	TRANSCR-LSD	2.90572
c2437	TRANSCR-LSD	2.51772
c2438	TRANSCR-LSD	2.70067
c24387	TRANSCR-LSD	2.56875
c24389	TRANSCR-LSD	1.83965
c24392	TRANSCR-LSD	2.37453
c24395	TRANSCR-LSD	2.05653
c24404	TRANSCR-LSD	2.2986
c24414	TRANSCR-LSD	2.1056
c24436	TRANSCR-LSD	2.6142
c24442	TRANSCR-LSD	2.7986
c24451	TRANSCR-LSD	2.0079
c24459	TRANSCR-LSD	1.93765
c24501	TRANSCR-LSD	1.62972
c24505	TRANSCR-LSD	2.4318
c24510	TRANSCR-LSD	2.67748
c24517	TRANSCR-LSD	1.94795
c24518	TRANSCR-LSD	1.9775
c24534	TRANSCR-LSD	2.49237
c24535	TRANSCR-LSD	1.71788
c2455	TRANSCR-LSD	2.71232
c24552	TRANSCR-LSD	1.87175
c24557	TRANSCR-LSD	2.37718
c2456	TRANSCR-LSD	2.38992
c24561	TRANSCR-LSD	2.18373
c24566	TRANSCR-LSD	3.06305
c24570	TRANSCR-LSD	2.7307
c24588	TRANSCR-LSD	3.21263
c24591	TRANSCR-LSD	1.66247
c24606	TRANSCR-LSD	1.67402
c2461	TRANSCR-LSD	2.65577
c24613	TRANSCR-LSD	1.8585
c2462	TRANSCR-LSD	2.53915
c24623	TRANSCR-LSD	2.08003
c24626	TRANSCR-LSD	1.63645
c24634	TRANSCR-LSD	2.4187
c24638	TRANSCR-LSD	1.99463
c2466	TRANSCR-LSD	2.50495
c24680	TRANSCR-LSD	1.8459
c24686	TRANSCR-LSD	2.19655
c24690	TRANSCR-LSD	1.76307
c24703	TRANSCR-LSD	1.726
c24718	TRANSCR-LSD	2.92443
c2473	TRANSCR-LSD	1.64593
c24755	TRANSCR-LSD	1.69555
c24758	TRANSCR-LSD	1.65453
c24768	TRANSCR-LSD	2.6982
c24778	TRANSCR-LSD	3.03417
c2478	TRANSCR-LSD	1.8159
c24786	TRANSCR-LSD	2.03613
c24806	TRANSCR-LSD	1.63603
c2482	TRANSCR-LSD	1.87748
c24823	TRANSCR-LSD	2.27015
c24829	TRANSCR-LSD	2.40825
c2484	TRANSCR-LSD	1.9219
c24864	TRANSCR-LSD	2.84255
c24866	TRANSCR-LSD	1.7062
c2487	TRANSCR-LSD	1.68955
c24884	TRANSCR-LSD	2.01593
c24889	TRANSCR-LSD	2.65688
c249	TRANSCR-LSD	1.6318
c24902	TRANSCR-LSD	2.57115
c2491	TRANSCR-LSD	2.01915
c24945	TRANSCR-LSD	2.19652
c24955	TRANSCR-LSD	1.87655
c24961	TRANSCR-LSD	2.56902
c2499	TRANSCR-LSD	2.59993
c24990	TRANSCR-LSD	2.46067
c25011	TRANSCR-LSD	2.93763
c25014	TRANSCR-LSD	2.77665
c25024	TRANSCR-LSD	2.4834
c25041	TRANSCR-LSD	2.19563
c25046	TRANSCR-LSD	1.76028
c25057	TRANSCR-LSD	1.65368
c25068	TRANSCR-LSD	2.05448
c25094	TRANSCR-LSD	1.6593
c25108	TRANSCR-LSD	1.99385
c25114	TRANSCR-LSD	2.9567
c2512	TRANSCR-LSD	1.883
c25130	TRANSCR-LSD	2.50042
c25141	TRANSCR-LSD	1.86775
c25151	TRANSCR-LSD	1.56975
c25156	TRANSCR-LSD	2.6015
c25169	TRANSCR-LSD	2.6089
c2517	TRANSCR-LSD	2.22965
c25181	TRANSCR-LSD	1.63895
c2519	TRANSCR-LSD	1.90617
c25207	TRANSCR-LSD	2.49932
c2521	TRANSCR-LSD	2.884
c25211	TRANSCR-LSD	2.07227
c25212	TRANSCR-LSD	1.59545
c25244	TRANSCR-LSD	1.6904
c25248	TRANSCR-LSD	3.12365
c25260	TRANSCR-LSD	2.43768
c25268	TRANSCR-LSD	1.78575
c25271	TRANSCR-LSD	1.77265
c25294	TRANSCR-LSD	2.02185
c25299	TRANSCR-LSD	1.788
c25301	TRANSCR-LSD	1.69832
c25303	TRANSCR-LSD	2.14982
c2531	TRANSCR-LSD	2.80548
c25327	TRANSCR-LSD	2.93505
c25329	TRANSCR-LSD	2.0429
c25332	TRANSCR-LSD	2.91885
c25337	TRANSCR-LSD	1.69447
c25342	TRANSCR-LSD	2.59728
c25343	TRANSCR-LSD	2.63793
c25346	TRANSCR-LSD	2.59098
c25354	TRANSCR-LSD	2.67458
c25358	TRANSCR-LSD	2.25847
c25377	TRANSCR-LSD	1.60708
c25379	TRANSCR-LSD	2.75772
c25386	TRANSCR-LSD	3.0243
c25390	TRANSCR-LSD	1.63675
c254	TRANSCR-LSD	2.0251
c25400	TRANSCR-LSD	1.96707
c25401	TRANSCR-LSD	2.0778
c25408	TRANSCR-LSD	1.72477
c25412	TRANSCR-LSD	2.5088
c2543	TRANSCR-LSD	3.13625
c25433	TRANSCR-LSD	2.1438
c25436	TRANSCR-LSD	2.61825
c25442	TRANSCR-LSD	2.9958
c25472	TRANSCR-LSD	2.03065
c25489	TRANSCR-LSD	2.22693
c25497	TRANSCR-LSD	2.44742
c25509	TRANSCR-LSD	2.40747
c25517	TRANSCR-LSD	1.97937
c25537	TRANSCR-LSD	2.0392
c2554	TRANSCR-LSD	2.47087
c25671	TRANSCR-LSD	2.7657
c25688	TRANSCR-LSD	2.53325
c2572	TRANSCR-LSD	2.07195
c2573	TRANSCR-LSD	3.20967
c2579	TRANSCR-LSD	2.73145
c25811	TRANSCR-LSD	2.2519
c25826	TRANSCR-LSD	2.32037
c25842	TRANSCR-LSD	1.90742
c2586	TRANSCR-LSD	2.00748
c2588	TRANSCR-LSD	2.6625
c259	TRANSCR-LSD	1.5756
c2590	TRANSCR-LSD	1.75465
c25903	TRANSCR-LSD	3.03818
c2593	TRANSCR-LSD	2.04248
c25932	TRANSCR-LSD	2.18507
c25942	TRANSCR-LSD	2.94985
c25945	TRANSCR-LSD	1.9044
c25987	TRANSCR-LSD	2.18942
c2599	TRANSCR-LSD	2.40767
c25993	TRANSCR-LSD	2.28945
[truncated: 1,324 more rows]

## Sheet: Lfabalis
Gene model on array	Gene model type	Signal
AF167449_1_Lsub16_3_flanking	MSAT	2.28683
AJ132137_1_3001_3500	MT-DNA	2.49455
AJ132137_1_7001_7500	MT-DNA	2.3306
CH317_10N19_100001_101000	BAC	1.94632
CH317_10N19_102001_103000	BAC	1.9368
CH317_10N19_11001_12000	BAC	2.12125
CH317_10N19_113001_114000	BAC	2.81513
CH317_10N19_114001_115000	BAC	3.03587
CH317_10N19_120001_121000	BAC	2.62443
CH317_10N19_12001_13000	BAC	2.10823
CH317_10N19_121001_122000	BAC	2.3593
CH317_10N19_122001_123000	BAC	1.8341
CH317_10N19_123001_124000	BAC	2.61065
CH317_10N19_13001_14000	BAC	1.86892
CH317_10N19_131001_132000	BAC	2.09767
CH317_10N19_132001_133000	BAC	2.39543
CH317_10N19_135001_136000	BAC	1.9543
CH317_10N19_136001_137000	BAC	2.36825
CH317_10N19_137001_138000	BAC	2.38687
CH317_10N19_138001_139000	BAC	2.04917
CH317_10N19_139001_140000	BAC	1.91465
CH317_10N19_14001_15000	BAC	1.99248
CH317_10N19_145001_146000	BAC	2.8471
CH317_10N19_146001_147000	BAC	2.42202
CH317_10N19_147001_148000	BAC	2.5315
CH317_10N19_148001_149000	BAC	2.43487
CH317_10N19_149001_150000	BAC	2.76037
CH317_10N19_150001_151000	BAC	2.21805
CH317_10N19_18001_19000	BAC	1.61452
CH317_10N19_22001_23000	BAC	1.99555
CH317_10N19_23001_24000	BAC	2.24615
CH317_10N19_25001_26000	BAC	2.25335
CH317_10N19_26001_27000	BAC	1.77885
CH317_10N19_27001_28000	BAC	2.0958
CH317_10N19_33001_34000	BAC	2.84427
CH317_10N19_35001_36000	BAC	2.64907
CH317_10N19_36001_37000	BAC	2.29953
CH317_10N19_37001_38000	BAC	2.28662
CH317_10N19_38001_39000	BAC	2.4219
CH317_10N19_41001_42000	BAC	2.16573
CH317_10N19_42001_43000	BAC	2.0291
CH317_10N19_43001_44000	BAC	2.79282
CH317_10N19_44001_45000	BAC	2.7493
CH317_10N19_45001_46000	BAC	2.77835
CH317_10N19_46001_47000	BAC	1.70288
CH317_10N19_47001_48000	BAC	2.84685
CH317_10N19_48001_49000	BAC	2.6191
CH317_10N19_49001_50000	BAC	2.65785
CH317_10N19_50001_51000	BAC	2.43187
CH317_10N19_51001_52000	BAC	2.95455
CH317_10N19_52001_53000	BAC	2.50483
CH317_10N19_53001_54000	BAC	2.2841
CH317_10N19_54001_55000	BAC	2.6036
CH317_10N19_55001_56000	BAC	2.41352
CH317_10N19_56001_57000	BAC	2.04283
CH317_10N19_57001_58000	BAC	2.35633
CH317_10N19_58001_59000	BAC	2.11698
CH317_10N19_59001_60000	BAC	2.13632
CH317_10N19_60001_61000	BAC	1.6473
CH317_10N19_6001_7000	BAC	1.63425
CH317_10N19_67001_68000	BAC	1.9716
CH317_10N19_69001_70000	BAC	2.87197
CH317_10N19_70001_71000	BAC	2.715
CH317_10N19_7001_8000	BAC	1.62308
CH317_10N19_71001_72000	BAC	2.70722
CH317_10N19_72001_73000	BAC	2.47235
CH317_10N19_75001_76000	BAC	2.70142
CH317_10N19_78001_79000	BAC	1.73562
CH317_10N19_87001_88000	BAC	3.0695
CH317_10N19_88001_89000	BAC	3.07508
CH317_10N19_91001_92000	BAC	1.7401
CH317_123M16_111001_112000	BAC	2.06117
CH317_123M16_116001_117000	BAC	2.01622
CH317_123M16_117001_118000	BAC	3.04298
CH317_123M16_120001_121000	BAC	1.72615
CH317_123M16_153001_154000	BAC	3.25815
CH317_123M16_162001_163000	BAC	2.62
CH317_123M16_164001_165000	BAC	2.26
CH317_123M16_165001_166000	BAC	1.89612
CH317_123M16_169001_170000	BAC	2.05448
CH317_123M16_212001_213000	BAC	2.97285
CH317_123M16_213001_214000	BAC	2.74783
CH317_148L22_15001_16000	BAC	2.26323
CH317_148L22_2001_3000	BAC	2.06025
CH317_148L22_3001_4000	BAC	2.7079
CH317_148L22_37001_38000	BAC	2.47633
CH317_148L22_4001_5000	BAC	1.87652
CH317_148L22_71001_72000	BAC	2.09742
CH317_148L22_84001_85000	BAC	1.98995
CH317_88D12_12001_13000	BAC	2.18433
CH317_88D12_17001_18000	BAC	2.66277
CH317_88D12_18001_19000	BAC	2.8324
CH317_88D12_19001_20000	BAC	2.55852
CH317_88D12_23001_24000	BAC	2.07165
CH317_88D12_25001_26000	BAC	2.61845
CH317_88D12_26001_27000	BAC	2.58697
CH317_88D12_27001_28000	BAC	2.7657
CH317_88D12_32001_33000	BAC	2.1608
CH317_88D12_40001_41000	BAC	2.5291
CH317_88D12_4001_5000	BAC	2.28737
CH317_88D12_41001_42000	BAC	2.6846
CH317_88D12_57001_58000	BAC	1.9654
CH317_88D12_78001_79000	BAC	1.80492
CH317_88D12_82001_83000	BAC	2.8364
E10_INSERTION	BAC	2.9048
E12_INSERTION	BAC	1.96605
c10002	TRANSCR-LSD	2.01515
c10017	TRANSCR-LSD	2.1609
c10018	TRANSCR-LSD	2.05452
c10026	TRANSCR-LSD	2.19747
c1003	TRANSCR-LSD	1.98817
c1004	TRANSCR-LSD	2.0781
c10043	TRANSCR-LSD	1.63872
c10058	TRANSCR-LSD	2.62352
c10063	TRANSCR-LSD	2.95405
c10087	TRANSCR-LSD	1.99275
c10093	TRANSCR-LSD	2.87593
c10094	TRANSCR-LSD	2.71853
c101	TRANSCR-LSD	2.88395
c10102	TRANSCR-LSD	1.876
c10113	TRANSCR-LSD	2.3413
c10124	TRANSCR-LSD	2.87695
c10137	TRANSCR-LSD	2.51748
c10138	TRANSCR-LSD	2.02745
c10141	TRANSCR-LSD	2.01957
c10147	TRANSCR-LSD	2.64005
c10151	TRANSCR-LSD	2.59825
c10157	TRANSCR-LSD	3.046
c10162	TRANSCR-LSD	1.84725
c10169	TRANSCR-LSD	2.1434
c10172	TRANSCR-LSD	3.05593
c10183	TRANSCR-LSD	2.19563
c10184	TRANSCR-LSD	2.74912
c10206	TRANSCR-LSD	2.14335
c10215	TRANSCR-LSD	2.77063
c10223	TRANSCR-LSD	1.87177
c10247	TRANSCR-LSD	2.96387
c10254	TRANSCR-LSD	2.20295
c10262	TRANSCR-LSD	2.30538
c10269	TRANSCR-LSD	2.47092
c10272	TRANSCR-LSD	2.00955
c10285	TRANSCR-LSD	2.82103
c10290	TRANSCR-LSD	1.94545
c10300	TRANSCR-LSD	2.00057
c10301	TRANSCR-LSD	2.42675
c10305	TRANSCR-LSD	2.78447
c1032	TRANSCR-LSD	1.64118
c10341	TRANSCR-LSD	2.11705
c1035	TRANSCR-LSD	2.72083
c10375	TRANSCR-LSD	2.19535
c10376	TRANSCR-LSD	2.1133
c10378	TRANSCR-LSD	1.94952
c1039	TRANSCR-LSD	2.37352
c10395	TRANSCR-LSD	2.51717
c10396	TRANSCR-LSD	2.33098
c1040	TRANSCR-LSD	2.24697
c10405	TRANSCR-LSD	2.41363
c10406	TRANSCR-LSD	2.39642
c10411	TRANSCR-LSD	1.63573
c10429	TRANSCR-LSD	2.8857
c10433	TRANSCR-LSD	1.92617
c10438	TRANSCR-LSD	2.03872
c10452	TRANSCR-LSD	2.31445
c10468	TRANSCR-LSD	1.7064
c1047	TRANSCR-LSD	2.77055
c10489	TRANSCR-LSD	2.10553
c10494	TRANSCR-LSD	2.91648
c10497	TRANSCR-LSD	2.51917
c10500	TRANSCR-LSD	2.7748
c10517	TRANSCR-LSD	1.97257
c10520	TRANSCR-LSD	2.09307
c10523	TRANSCR-LSD	2.41675
c10539	TRANSCR-LSD	2.0407
c10541	TRANSCR-LSD	2.4215
c10542	TRANSCR-LSD	2.43473
c10551	TRANSCR-LSD	2.81548
c10552	TRANSCR-LSD	2.3402
c10555	TRANSCR-LSD	2.2277
c10556	TRANSCR-LSD	1.95472
c10565	TRANSCR-LSD	1.8439
c10566	TRANSCR-LSD	2.19355
c10568	TRANSCR-LSD	2.99835
c10570	TRANSCR-LSD	2.82665
c10602	TRANSCR-LSD	1.74717
c10606	TRANSCR-LSD	2.53707
c1061	TRANSCR-LSD	2.0701
c1064	TRANSCR-LSD	1.82112
c10647	TRANSCR-LSD	2.3242
c10660	TRANSCR-LSD	2.3246
c10661	TRANSCR-LSD	2.2195
c10682	TRANSCR-LSD	2.1539
c10703	TRANSCR-LSD	2.93527
c10716	TRANSCR-LSD	2.83557
c10726	TRANSCR-LSD	2.39005
c1073	TRANSCR-LSD	2.42812
c10737	TRANSCR-LSD	2.11485
c10742	TRANSCR-LSD	2.6925
c10760	TRANSCR-LSD	2.70895
c10761	TRANSCR-LSD	1.83148
c10774	TRANSCR-LSD	2.73615
c1078	TRANSCR-LSD	1.70708
c10789	TRANSCR-LSD	2.4822
c1079	TRANSCR-LSD	2.58995
c10792	TRANSCR-LSD	2.4242
c10805	TRANSCR-LSD	2.89743
c1081	TRANSCR-LSD	2.9618
c10825	TRANSCR-LSD	1.95562
c10828	TRANSCR-LSD	1.61373
c1083	TRANSCR-LSD	1.81
c10835	TRANSCR-LSD	1.7796
c10843	TRANSCR-LSD	1.817
c10849	TRANSCR-LSD	1.82503
c1085	TRANSCR-LSD	2.26215
c10854	TRANSCR-LSD	1.84012
c10856	TRANSCR-LSD	2.20808
c10860	TRANSCR-LSD	2.23265
c10863	TRANSCR-LSD	2.46253
c10869	TRANSCR-LSD	2.90377
c10889	TRANSCR-LSD	2.68293
c109	TRANSCR-LSD	2.54795
c10900	TRANSCR-LSD	2.65925
c10902	TRANSCR-LSD	2.98345
c10922	TRANSCR-LSD	2.54328
c10932	TRANSCR-LSD	1.9332
c10939	TRANSCR-LSD	2.57823
c10944	TRANSCR-LSD	1.74852
c10963	TRANSCR-LSD	2.1514
c10979	TRANSCR-LSD	2.72967
c11009	TRANSCR-LSD	1.94115
c11016	TRANSCR-LSD	2.83113
c11028	TRANSCR-LSD	2.22302
c1103	TRANSCR-LSD	2.1445
c11035	TRANSCR-LSD	2.91253
c11039	TRANSCR-LSD	2.7734
c11041	TRANSCR-LSD	2.58395
c11046	TRANSCR-LSD	2.50738
c11051	TRANSCR-LSD	2.49872
c1106	TRANSCR-LSD	2.7064
c11060	TRANSCR-LSD	1.91603
c11062	TRANSCR-LSD	2.10757
c11075	TRANSCR-LSD	2.86605
c1108	TRANSCR-LSD	1.78482
c11080	TRANSCR-LSD	1.94578
c11082	TRANSCR-LSD	1.66712
c11086	TRANSCR-LSD	2.26492
c11106	TRANSCR-LSD	1.63535
c11107	TRANSCR-LSD	2.28325
c1111	TRANSCR-LSD	1.90322
c11111	TRANSCR-LSD	1.84275
c11128	TRANSCR-LSD	2.23307
c11149	TRANSCR-LSD	2.46165
c11153	TRANSCR-LSD	2.3859
c11164	TRANSCR-LSD	2.00108
c11165	TRANSCR-LSD	2.0138
c11170	TRANSCR-LSD	1.89043
c11183	TRANSCR-LSD	1.8703
c1120	TRANSCR-LSD	1.65015
c11210	TRANSCR-LSD	1.90005
c11214	TRANSCR-LSD	2.92585
c11222	TRANSCR-LSD	2.24112
c11230	TRANSCR-LSD	2.35275
c11236	TRANSCR-LSD	1.83345
c11243	TRANSCR-LSD	1.68342
c11248	TRANSCR-LSD	1.8519
c11255	TRANSCR-LSD	1.99972
c11261	TRANSCR-LSD	2.46908
c11266	TRANSCR-LSD	2.90418
c11267	TRANSCR-LSD	2.57963
c11275	TRANSCR-LSD	2.93297
c11292	TRANSCR-LSD	2.72935
c11296	TRANSCR-LSD	2.39942
c11297	TRANSCR-LSD	2.67055
c11303	TRANSCR-LSD	1.8606
c11320	TRANSCR-LSD	2.4462
c11330	TRANSCR-LSD	1.92097
c11351	TRANSCR-LSD	2.76605
c11352	TRANSCR-LSD	2.20158
c11364	TRANSCR-LSD	2.25068
c11392	TRANSCR-LSD	1.9481
c1140	TRANSCR-LSD	1.84645
c11402	TRANSCR-LSD	2.706
c11407	TRANSCR-LSD	2.27535
c11409	TRANSCR-LSD	2.1277
c11413	TRANSCR-LSD	2.5465
c11421	TRANSCR-LSD	1.658
c11427	TRANSCR-LSD	2.16038
c11437	TRANSCR-LSD	2.46305
c11444	TRANSCR-LSD	2.42615
c11448	TRANSCR-LSD	2.75747
c1145	TRANSCR-LSD	3.0164
c11453	TRANSCR-LSD	1.94225
c1146	TRANSCR-LSD	1.72035
c11474	TRANSCR-LSD	1.73687
c11480	TRANSCR-LSD	2.1071
c11491	TRANSCR-LSD	2.33405
c11505	TRANSCR-LSD	2.38375
c11541	TRANSCR-LSD	2.86367
c11548	TRANSCR-LSD	2.53838
c1155	TRANSCR-LSD	2.30397
c11557	TRANSCR-LSD	1.7599
c11570	TRANSCR-LSD	2.5801
c11574	TRANSCR-LSD	2.28075
c1158	TRANSCR-LSD	1.72782
c11580	TRANSCR-LSD	2.21798
c11609	TRANSCR-LSD	1.89385
c11620	TRANSCR-LSD	2.61425
c11622	TRANSCR-LSD	1.80035
c11625	TRANSCR-LSD	2.58017
c11631	TRANSCR-LSD	2.25258
c11636	TRANSCR-LSD	1.87185
c11639	TRANSCR-LSD	2.85375
c1164	TRANSCR-LSD	2.01267
c11649	TRANSCR-LSD	2.2176
c1165	TRANSCR-LSD	2.14582
c1166	TRANSCR-LSD	1.7957
c11661	TRANSCR-LSD	2.80992
c11664	TRANSCR-LSD	2.12075
c11667	TRANSCR-LSD	1.74792
c11678	TRANSCR-LSD	2.5314
c11685	TRANSCR-LSD	1.69398
c1170	TRANSCR-LSD	1.99115
c11703	TRANSCR-LSD	2.59998
c11709	TRANSCR-LSD	1.76707
c11718	TRANSCR-LSD	2.3922
c11719	TRANSCR-LSD	2.63932
c11746	TRANSCR-LSD	2.76367
c11763	TRANSCR-LSD	2.45193
c11767	TRANSCR-LSD	2.53832
c11768	TRANSCR-LSD	2.11345
c1178	TRANSCR-LSD	2.16032
c118	TRANSCR-LSD	1.61338
c11805	TRANSCR-LSD	2.34652
c1181	TRANSCR-LSD	2.84777
c11831	TRANSCR-LSD	2.07935
c11853	TRANSCR-LSD	1.80425
c11854	TRANSCR-LSD	1.83855
c11855	TRANSCR-LSD	2.1244
c11857	TRANSCR-LSD	2.52085
c11868	TRANSCR-LSD	2.1181
c11872	TRANSCR-LSD	2.84615
c11876	TRANSCR-LSD	2.73565
c11878	TRANSCR-LSD	2.05625
c11887	TRANSCR-LSD	1.66105
c11903	TRANSCR-LSD	1.86128
c11906	TRANSCR-LSD	1.9794
c11907	TRANSCR-LSD	2.19522
c11910	TRANSCR-LSD	2.4861
c11914	TRANSCR-LSD	2.79813
c11916	TRANSCR-LSD	1.8415
c1193	TRANSCR-LSD	2.2183
c11930	TRANSCR-LSD	1.83565
c11931	TRANSCR-LSD	2.89915
c11935	TRANSCR-LSD	2.56888
c11937	TRANSCR-LSD	2.3285
c11938	TRANSCR-LSD	2.04588
c11942	TRANSCR-LSD	2.51437
c11944	TRANSCR-LSD	2.06408
c11947	TRANSCR-LSD	2.47938
c11967	TRANSCR-LSD	2.17835
c11968	TRANSCR-LSD	2.49967
c11976	TRANSCR-LSD	2.27495
c11983	TRANSCR-LSD	1.83255
c11984	TRANSCR-LSD	1.64095
c12	TRANSCR-LSD	2.68513
c12000	TRANSCR-LSD	2.3664
c12004	TRANSCR-LSD	2.81865
c12015	TRANSCR-LSD	2.42612
c1202	TRANSCR-LSD	1.7306
c12035	TRANSCR-LSD	2.16368
c12047	TRANSCR-LSD	2.1741
c12051	TRANSCR-LSD	1.88538
c12089	TRANSCR-LSD	1.92805
c12096	TRANSCR-LSD	1.88205
c12113	TRANSCR-LSD	1.94518
c1213	TRANSCR-LSD	2.56855
c12133	TRANSCR-LSD	2.67152
c12141	TRANSCR-LSD	2.80457
c12160	TRANSCR-LSD	2.02455
c12162	TRANSCR-LSD	1.81157
c12175	TRANSCR-LSD	2.6487
c1218	TRANSCR-LSD	2.63375
c12191	TRANSCR-LSD	2.51875
c12193	TRANSCR-LSD	1.63405
c1223	TRANSCR-LSD	2.7169
c12243	TRANSCR-LSD	1.953
c1225	TRANSCR-LSD	2.57713
c12251	TRANSCR-LSD	1.65603
c12257	TRANSCR-LSD	2.78507
c12259	TRANSCR-LSD	2.209
c12262	TRANSCR-LSD	2.13135
c12267	TRANSCR-LSD	2.34462
c12271	TRANSCR-LSD	2.21823
c12308	TRANSCR-LSD	1.92565
c12314	TRANSCR-LSD	1.87902
c12321	TRANSCR-LSD	2.53288
c12333	TRANSCR-LSD	2.26123
c12335	TRANSCR-LSD	2.36762
c1234	TRANSCR-LSD	1.77075
c12354	TRANSCR-LSD	1.9228
c12370	TRANSCR-LSD	2.533
c12374	TRANSCR-LSD	1.89138
c12391	TRANSCR-LSD	2.1757
c12393	TRANSCR-LSD	2.77273
c12403	TRANSCR-LSD	1.89738
c12407	TRANSCR-LSD	2.58392
c12434	TRANSCR-LSD	2.9009
c12440	TRANSCR-LSD	2.66385
c12452	TRANSCR-LSD	2.1219
c12467	TRANSCR-LSD	2.7824
c12483	TRANSCR-LSD	2.72932
c12488	TRANSCR-LSD	2.3674
c1250	TRANSCR-LSD	2.22518
c1252	TRANSCR-LSD	2.1747
c12525	TRANSCR-LSD	2.55783
c12527	TRANSCR-LSD	2.11995
c12531	TRANSCR-LSD	2.69635
c12533	TRANSCR-LSD	2.19473
c12542	TRANSCR-LSD	2.0129
c12547	TRANSCR-LSD	2.33225
c12553	TRANSCR-LSD	2.73137
c12579	TRANSCR-LSD	2.26388
c12580	TRANSCR-LSD	1.82198
c12591	TRANSCR-LSD	2.52187
c12597	TRANSCR-LSD	1.8345
c12604	TRANSCR-LSD	3.20095
c12616	TRANSCR-LSD	2.02747
c12641	TRANSCR-LSD	2.23215
c12645	TRANSCR-LSD	1.99375
c12650	TRANSCR-LSD	1.94335
c12658	TRANSCR-LSD	2.64847
c12660	TRANSCR-LSD	2.67645
c12673	TRANSCR-LSD	2.49337
c12686	TRANSCR-LSD	1.98035
c12693	TRANSCR-LSD	2.5123
c12696	TRANSCR-LSD	2.235
c12699	TRANSCR-LSD	1.8687
c12707	TRANSCR-LSD	2.23757
c12711	TRANSCR-LSD	1.90473
c12719	TRANSCR-LSD	2.23855
c12725	TRANSCR-LSD	2.4971
c12726	TRANSCR-LSD	2.2633
c12727	TRANSCR-LSD	2.97903
c12729	TRANSCR-LSD	1.83768
c12753	TRANSCR-LSD	2.0033
c12770	TRANSCR-LSD	1.66195
c12806	TRANSCR-LSD	1.86128
c12807	TRANSCR-LSD	2.70043
c12811	TRANSCR-LSD	2.3278
c12822	TRANSCR-LSD	2.39938
c12842	TRANSCR-LSD	1.97828
c12844	TRANSCR-LSD	2.0281
c1285	TRANSCR-LSD	2.13613
c12851	TRANSCR-LSD	2.21975
c12855	TRANSCR-LSD	2.44398
c12862	TRANSCR-LSD	1.90898
c12865	TRANSCR-LSD	2.44115
c12879	TRANSCR-LSD	2.41255
c12880	TRANSCR-LSD	1.88465
c1289	TRANSCR-LSD	2.0183
c12901	TRANSCR-LSD	2.30955
c12905	TRANSCR-LSD	1.755
c12924	TRANSCR-LSD	2.69825
c12934	TRANSCR-LSD	2.08167
c1295	TRANSCR-LSD	2.2356
c12952	TRANSCR-LSD	2.05415
c12957	TRANSCR-LSD	2.48865
c12958	TRANSCR-LSD	1.85858
c12959	TRANSCR-LSD	1.73123
c1296	TRANSCR-LSD	2.21192
c130	TRANSCR-LSD	2.37538
c13007	TRANSCR-LSD	2.33465
c13027	TRANSCR-LSD	2.376
c13030	TRANSCR-LSD	2.23615
c13037	TRANSCR-LSD	2.00533
c13041	TRANSCR-LSD	1.72373
c13060	TRANSCR-LSD	2.01918
c13062	TRANSCR-LSD	1.78147
c13063	TRANSCR-LSD	3.03023
c13064	TRANSCR-LSD	2.3773
c13065	TRANSCR-LSD	2.22145
c13087	TRANSCR-LSD	2.8187
c1309	TRANSCR-LSD	2.1244
c13147	TRANSCR-LSD	2.60642
c13155	TRANSCR-LSD	2.1683
c13158	TRANSCR-LSD	2.116
c13166	TRANSCR-LSD	1.71512
c13171	TRANSCR-LSD	2.16512
c13177	TRANSCR-LSD	2.67265
c13178	TRANSCR-LSD	2.08355
c13179	TRANSCR-LSD	2.7528
c13183	TRANSCR-LSD	2.57145
c13199	TRANSCR-LSD	2.27465
c13201	TRANSCR-LSD	2.70187
c13204	TRANSCR-LSD	2.50013
c13208	TRANSCR-LSD	2.8157
c13214	TRANSCR-LSD	1.7925
c1322	TRANSCR-LSD	1.7597
c13223	TRANSCR-LSD	2.60058
c13224	TRANSCR-LSD	2.29685
c13225	TRANSCR-LSD	2.49498
c1324	TRANSCR-LSD	2.13515
c1325	TRANSCR-LSD	2.32708
c13271	TRANSCR-LSD	2.0907
c13276	TRANSCR-LSD	1.67215
c13285	TRANSCR-LSD	1.63195
c13314	TRANSCR-LSD	2.01907
c13322	TRANSCR-LSD	2.4703
c13335	TRANSCR-LSD	1.91427
c13348	TRANSCR-LSD	1.96535
c13390	TRANSCR-LSD	2.0377
c13406	TRANSCR-LSD	1.9253
c13408	TRANSCR-LSD	1.68933
c13409	TRANSCR-LSD	1.79968
c13417	TRANSCR-LSD	1.97925
c13431	TRANSCR-LSD	1.86718
c1344	TRANSCR-LSD	2.48278
c13442	TRANSCR-LSD	1.91158
c13444	TRANSCR-LSD	2.451
c1346	TRANSCR-LSD	2.2307
c13461	TRANSCR-LSD	2.17425
c1349	TRANSCR-LSD	2.2917
c13493	TRANSCR-LSD	2.83333
c13515	TRANSCR-LSD	1.95898
c13529	TRANSCR-LSD	2.0118
c13531	TRANSCR-LSD	2.96115
c13533	TRANSCR-LSD	1.79228
c13558	TRANSCR-LSD	1.81705
c13589	TRANSCR-LSD	2.3873
c13599	TRANSCR-LSD	2.8792
c13607	TRANSCR-LSD	2.01717
c1361	TRANSCR-LSD	2.874
c13648	TRANSCR-LSD	1.98325
c13651	TRANSCR-LSD	1.7185
c13653	TRANSCR-LSD	2.42915
c13669	TRANSCR-LSD	1.644
c13679	TRANSCR-LSD	1.63403
c13690	TRANSCR-LSD	1.99982
c13704	TRANSCR-LSD	1.88077
c13726	TRANSCR-LSD	2.28715
c13728	TRANSCR-LSD	1.6297
c13740	TRANSCR-LSD	2.42088
c13745	TRANSCR-LSD	1.73523
c13751	TRANSCR-LSD	2.18288
c1377	TRANSCR-LSD	1.9535
c13770	TRANSCR-LSD	2.87392
c13780	TRANSCR-LSD	2.524
c13817	TRANSCR-LSD	1.76093
c13831	TRANSCR-LSD	2.38733
c13850	TRANSCR-LSD	2.71203
c13854	TRANSCR-LSD	1.6331
c1386	TRANSCR-LSD	2.06798
c13882	TRANSCR-LSD	2.3975
c13898	TRANSCR-LSD	1.6652
c13899	TRANSCR-LSD	2.5979
c13900	TRANSCR-LSD	1.78727
c13902	TRANSCR-LSD	2.68657
c13909	TRANSCR-LSD	2.50023
c13935	TRANSCR-LSD	1.92905
c1395	TRANSCR-LSD	1.66602
c13985	TRANSCR-LSD	2.2286
c13988	TRANSCR-LSD	2.62135
c1399	TRANSCR-LSD	2.10065
c140	TRANSCR-LSD	2.21995
c14005	TRANSCR-LSD	2.11742
c14011	TRANSCR-LSD	1.67603
c14023	TRANSCR-LSD	2.81258
c14024	TRANSCR-LSD	1.65597
c14029	TRANSCR-LSD	2.54412
c14038	TRANSCR-LSD	1.88805
c14074	TRANSCR-LSD	1.85985
c14086	TRANSCR-LSD	2.2872
c1410	TRANSCR-LSD	2.11742
c14102	TRANSCR-LSD	2.06205
c14152	TRANSCR-LSD	1.69615
c14155	TRANSCR-LSD	2.21673
c14160	TRANSCR-LSD	2.9598
c14184	TRANSCR-LSD	2.6506
c14199	TRANSCR-LSD	1.9195
c1420	TRANSCR-LSD	1.7449
c14222	TRANSCR-LSD	1.69598
c14246	TRANSCR-LSD	2.77807
c14254	TRANSCR-LSD	1.97817
c14266	TRANSCR-LSD	2.45455
c14284	TRANSCR-LSD	3.09912
c14300	TRANSCR-LSD	2.28547
c14304	TRANSCR-LSD	1.61522
c1432	TRANSCR-LSD	2.48208
c14335	TRANSCR-LSD	2.16593
c14337	TRANSCR-LSD	2.18432
c14346	TRANSCR-LSD	1.67473
c1435	TRANSCR-LSD	2.57963
c14375	TRANSCR-LSD	2.17155
c14387	TRANSCR-LSD	2.12365
c14408	TRANSCR-LSD	1.7643
c14418	TRANSCR-LSD	2.64333
c14427	TRANSCR-LSD	2.7372
c14433	TRANSCR-LSD	2.79667
c1444	TRANSCR-LSD	3.09547
c14444	TRANSCR-LSD	1.69265
c14445	TRANSCR-LSD	1.73085
c14448	TRANSCR-LSD	2.57052
c14453	TRANSCR-LSD	2.30892
c14472	TRANSCR-LSD	1.97823
c14487	TRANSCR-LSD	2.46913
c14494	TRANSCR-LSD	2.56348
c1450	TRANSCR-LSD	1.75305
c1453	TRANSCR-LSD	2.0683
c14530	TRANSCR-LSD	2.7521
c1454	TRANSCR-LSD	2.4665
c14547	TRANSCR-LSD	1.87595
c14572	TRANSCR-LSD	2.29668
c14575	TRANSCR-LSD	2.54205
c14603	TRANSCR-LSD	2.88983
c14610	TRANSCR-LSD	2.5005
c14629	TRANSCR-LSD	2.13925
c1463	TRANSCR-LSD	1.99245
c14640	TRANSCR-LSD	2.47768
c14641	TRANSCR-LSD	1.65025
c14643	TRANSCR-LSD	2.66155
c14669	TRANSCR-LSD	2.01147
c14670	TRANSCR-LSD	2.52862
c14679	TRANSCR-LSD	2.44047
c1469	TRANSCR-LSD	2.5003
c14692	TRANSCR-LSD	1.95345
c14695	TRANSCR-LSD	1.88023
c147	TRANSCR-LSD	2.77517
c1470	TRANSCR-LSD	1.78835
c14703	TRANSCR-LSD	2.2802
c1471	TRANSCR-LSD	2.38427
c14710	TRANSCR-LSD	2.72762
c14721	TRANSCR-LSD	2.90635
c14722	TRANSCR-LSD	1.66867
c14744	TRANSCR-LSD	1.98705
c14780	TRANSCR-LSD	2.55555
c14784	TRANSCR-LSD	2.21362
c14793	TRANSCR-LSD	2.84937
c14824	TRANSCR-LSD	1.70052
c14830	TRANSCR-LSD	1.64562
c14850	TRANSCR-LSD	2.40723
c14854	TRANSCR-LSD	2.68545
c14876	TRANSCR-LSD	1.9449
c14880	TRANSCR-LSD	2.1474
c1490	TRANSCR-LSD	2.09745
c14901	TRANSCR-LSD	2.49222
c1493	TRANSCR-LSD	1.64848
c1494	TRANSCR-LSD	2.03898
c14953	TRANSCR-LSD	1.91197
c14973	TRANSCR-LSD	2.7865
c14987	TRANSCR-LSD	1.61662
c14998	TRANSCR-LSD	1.67247
c15005	TRANSCR-LSD	1.99867
c15010	TRANSCR-LSD	1.73985
c15015	TRANSCR-LSD	1.81197
c15072	TRANSCR-LSD	2.0717
c15083	TRANSCR-LSD	1.62122
c15098	TRANSCR-LSD	2.2842
c15107	TRANSCR-LSD	1.82383
c15127	TRANSCR-LSD	2.66405
c15144	TRANSCR-LSD	3.05377
c15162	TRANSCR-LSD	1.7952
c15170	TRANSCR-LSD	2.46203
c15174	TRANSCR-LSD	2.64952
c15175	TRANSCR-LSD	1.67465
c1518	TRANSCR-LSD	2.38755
c15203	TRANSCR-LSD	1.8865
c15212	TRANSCR-LSD	2.6347
c15216	TRANSCR-LSD	2.28507
c15217	TRANSCR-LSD	2.3529
c15233	TRANSCR-LSD	1.89225
c15238	TRANSCR-LSD	2.65128
c1524	TRANSCR-LSD	3.19485
c15255	TRANSCR-LSD	1.9502
c15258	TRANSCR-LSD	2.66418
c15266	TRANSCR-LSD	2.04672
c1527	TRANSCR-LSD	3.12305
c15281	TRANSCR-LSD	1.81745
c15285	TRANSCR-LSD	2.40878
c15294	TRANSCR-LSD	2.76035
c1530	TRANSCR-LSD	2.22525
c15317	TRANSCR-LSD	1.74133
c15342	TRANSCR-LSD	2.59345
c15355	TRANSCR-LSD	1.7562
c15366	TRANSCR-LSD	2.24905
c15374	TRANSCR-LSD	2.0231
c15376	TRANSCR-LSD	2.61972
c15377	TRANSCR-LSD	2.1121
c1541	TRANSCR-LSD	2.38298
c15414	TRANSCR-LSD	2.56895
c15431	TRANSCR-LSD	1.98888
c1544	TRANSCR-LSD	2.1416
c15449	TRANSCR-LSD	1.6597
c15466	TRANSCR-LSD	2.47122
c15484	TRANSCR-LSD	1.84357
c15488	TRANSCR-LSD	1.63387
c15501	TRANSCR-LSD	1.6334
c15529	TRANSCR-LSD	2.99823
c15534	TRANSCR-LSD	1.68165
c15539	TRANSCR-LSD	1.91873
c15540	TRANSCR-LSD	1.67087
c15541	TRANSCR-LSD	2.63815
c15546	TRANSCR-LSD	1.75263
c1558	TRANSCR-LSD	2.49603
c1560	TRANSCR-LSD	1.67068
c15629	TRANSCR-LSD	2.04685
c1566	TRANSCR-LSD	2.83818
c1568	TRANSCR-LSD	1.79602
c15681	TRANSCR-LSD	2.6467
c15682	TRANSCR-LSD	2.5647
c15685	TRANSCR-LSD	2.5365
c15718	TRANSCR-LSD	2.24962
c15725	TRANSCR-LSD	2.90995
c15740	TRANSCR-LSD	2.85035
c15751	TRANSCR-LSD	2.27597
c15752	TRANSCR-LSD	2.66095
c15753	TRANSCR-LSD	1.96023
c15758	TRANSCR-LSD	2.73418
c15764	TRANSCR-LSD	2.2191
c15765	TRANSCR-LSD	2.3162
c15780	TRANSCR-LSD	2.33087
c15783	TRANSCR-LSD	2.33957
c15796	TRANSCR-LSD	2.21275
c15800	TRANSCR-LSD	1.74293
c15801	TRANSCR-LSD	2.19335
c15808	TRANSCR-LSD	2.12193
c15818	TRANSCR-LSD	2.79942
c15847	TRANSCR-LSD	2.2519
c15850	TRANSCR-LSD	2.36158
c15872	TRANSCR-LSD	1.78845
c15876	TRANSCR-LSD	1.8278
c15881	TRANSCR-LSD	1.74968
c15905	TRANSCR-LSD	1.81473
c15913	TRANSCR-LSD	2.085
c15922	TRANSCR-LSD	1.73117
c15925	TRANSCR-LSD	2.29265
c15928	TRANSCR-LSD	2.07845
c15946	TRANSCR-LSD	1.68437
c15947	TRANSCR-LSD	1.74897
c15957	TRANSCR-LSD	1.91927
c15979	TRANSCR-LSD	1.91182
c1599	TRANSCR-LSD	1.61823
c15993	TRANSCR-LSD	3.05045
c16006	TRANSCR-LSD	1.68195
c16009	TRANSCR-LSD	2.4415
c16016	TRANSCR-LSD	2.80525
c16034	TRANSCR-LSD	2.01555
c16035	TRANSCR-LSD	2.4053
c16053	TRANSCR-LSD	1.63135
c16085	TRANSCR-LSD	2.71612
c16088	TRANSCR-LSD	2.88258
c16126	TRANSCR-LSD	2.00845
c16137	TRANSCR-LSD	1.92413
c16151	TRANSCR-LSD	1.78143
c16153	TRANSCR-LSD	2.53233
c16170	TRANSCR-LSD	3.08565
c16175	TRANSCR-LSD	1.61223
c1618	TRANSCR-LSD	2.51995
c16185	TRANSCR-LSD	1.78775
c1620	TRANSCR-LSD	1.72875
c16204	TRANSCR-LSD	2.12803
c16213	TRANSCR-LSD	2.21325
c16222	TRANSCR-LSD	1.84692
c16223	TRANSCR-LSD	2.83545
c16227	TRANSCR-LSD	1.8248
c16232	TRANSCR-LSD	2.27495
c16245	TRANSCR-LSD	1.70795
c16254	TRANSCR-LSD	2.5402
c16262	TRANSCR-LSD	2.3655
c16265	TRANSCR-LSD	1.69588
c1627	TRANSCR-LSD	1.73325
c1629	TRANSCR-LSD	2.6795
c16306	TRANSCR-LSD	2.22135
c1632	TRANSCR-LSD	1.7069
c1633	TRANSCR-LSD	1.86497
c1636	TRANSCR-LSD	2.44473
c16374	TRANSCR-LSD	2.3494
c16401	TRANSCR-LSD	1.78158
c16411	TRANSCR-LSD	1.85545
c1642	TRANSCR-LSD	1.66912
c16426	TRANSCR-LSD	2.16082
c16445	TRANSCR-LSD	1.69912
c16450	TRANSCR-LSD	1.94948
c16462	TRANSCR-LSD	1.63433
c1648	TRANSCR-LSD	2.7266
c16518	TRANSCR-LSD	2.55975
c16529	TRANSCR-LSD	1.79405
c1654	TRANSCR-LSD	1.67183
c16562	TRANSCR-LSD	1.72242
c16581	TRANSCR-LSD	1.63553
c16592	TRANSCR-LSD	2.8036
c16597	TRANSCR-LSD	1.65215
c1662	TRANSCR-LSD	1.6524
c16653	TRANSCR-LSD	2.36333
c16665	TRANSCR-LSD	1.6724
c16686	TRANSCR-LSD	2.17055
c16695	TRANSCR-LSD	1.8538
c16704	TRANSCR-LSD	2.67718
c16713	TRANSCR-LSD	1.63123
c16723	TRANSCR-LSD	1.79412
c16725	TRANSCR-LSD	1.79277
c16742	TRANSCR-LSD	2.45648
c16747	TRANSCR-LSD	2.80145
c16750	TRANSCR-LSD	1.70715
c16752	TRANSCR-LSD	2.13955
c16759	TRANSCR-LSD	1.98775
c16762	TRANSCR-LSD	1.64663
c16766	TRANSCR-LSD	2.43867
c16774	TRANSCR-LSD	2.27142
c16778	TRANSCR-LSD	2.7828
c16786	TRANSCR-LSD	1.70985
c16817	TRANSCR-LSD	1.86457
c16824	TRANSCR-LSD	2.39958
c16825	TRANSCR-LSD	2.55323
c16831	TRANSCR-LSD	2.64995
c16838	TRANSCR-LSD	2.40805
c16863	TRANSCR-LSD	1.7332
c16873	TRANSCR-LSD	2.3128
c16874	TRANSCR-LSD	2.42808
c16890	TRANSCR-LSD	2.01403
c16895	TRANSCR-LSD	1.82075
c1690	TRANSCR-LSD	2.75218
c16901	TRANSCR-LSD	2.13878
c16925	TRANSCR-LSD	1.94655
c16932	TRANSCR-LSD	2.6274
c16936	TRANSCR-LSD	3.0475
c16947	TRANSCR-LSD	2.08293
c16974	TRANSCR-LSD	1.76935
c16994	TRANSCR-LSD	2.33058
c17006	TRANSCR-LSD	2.25913
c1702	TRANSCR-LSD	2.82135
c1703	TRANSCR-LSD	2.5996
c17033	TRANSCR-LSD	2.9473
c17035	TRANSCR-LSD	1.91597
c17038	TRANSCR-LSD	2.37272
c17041	TRANSCR-LSD	2.50462
c17043	TRANSCR-LSD	2.23728
c17060	TRANSCR-LSD	1.87482
c17065	TRANSCR-LSD	2.17233
c17094	TRANSCR-LSD	1.72872
c1710	TRANSCR-LSD	2.95522
c17119	TRANSCR-LSD	1.87965
c17126	TRANSCR-LSD	2.2739
c17127	TRANSCR-LSD	1.81027
c17144	TRANSCR-LSD	3.11828
c17146	TRANSCR-LSD	2.25882
c17147	TRANSCR-LSD	1.89933
c17161	TRANSCR-LSD	1.66555
c17163	TRANSCR-LSD	2.59607
c1717	TRANSCR-LSD	1.71168
c17173	TRANSCR-LSD	2.01625
c17191	TRANSCR-LSD	2.63055
c17215	TRANSCR-LSD	1.9213
c17239	TRANSCR-LSD	2.0615
c17240	TRANSCR-LSD	2.85672
c17242	TRANSCR-LSD	2.00698
c17286	TRANSCR-LSD	2.31738
c17295	TRANSCR-LSD	2.93178
c17299	TRANSCR-LSD	1.84152
c1730	TRANSCR-LSD	1.89813
c17301	TRANSCR-LSD	1.90162
c17314	TRANSCR-LSD	1.96267
c17337	TRANSCR-LSD	2.6587
c17341	TRANSCR-LSD	1.96307
c17350	TRANSCR-LSD	2.4937
c17357	TRANSCR-LSD	1.83308
c17365	TRANSCR-LSD	2.47675
c1737	TRANSCR-LSD	2.43558
c17378	TRANSCR-LSD	2.04737
c17387	TRANSCR-LSD	2.34647
c17390	TRANSCR-LSD	2.07212
c17455	TRANSCR-LSD	2.0496
c17465	TRANSCR-LSD	2.2919
c17475	TRANSCR-LSD	2.69562
c1748	TRANSCR-LSD	1.99412
c17480	TRANSCR-LSD	2.02842
c17501	TRANSCR-LSD	2.3267
c17502	TRANSCR-LSD	1.93993
c1752	TRANSCR-LSD	2.8572
c17530	TRANSCR-LSD	2.89515
c17540	TRANSCR-LSD	2.55315
c17549	TRANSCR-LSD	1.77617
c17568	TRANSCR-LSD	1.65382
c17608	TRANSCR-LSD	2.28613
c17613	TRANSCR-LSD	1.62325
c17615	TRANSCR-LSD	2.25188
c17616	TRANSCR-LSD	2.38597
c17633	TRANSCR-LSD	2.15225
c17638	TRANSCR-LSD	1.80732
c17641	TRANSCR-LSD	2.94245
c1765	TRANSCR-LSD	2.47065
c17652	TRANSCR-LSD	2.88048
c17660	TRANSCR-LSD	1.94982
c1767	TRANSCR-LSD	1.87362
c17671	TRANSCR-LSD	2.405
c17693	TRANSCR-LSD	1.88993
c17702	TRANSCR-LSD	1.66995
c17709	TRANSCR-LSD	2.23433
c17716	TRANSCR-LSD	2.06977
c17729	TRANSCR-LSD	1.70713
c17732	TRANSCR-LSD	2.20135
c17761	TRANSCR-LSD	1.94787
c17772	TRANSCR-LSD	2.42645
c17800	TRANSCR-LSD	1.6774
c17805	TRANSCR-LSD	2.27615
c17817	TRANSCR-LSD	1.66645
c17825	TRANSCR-LSD	2.14705
c17826	TRANSCR-LSD	2.02462
c1783	TRANSCR-LSD	3.10467
c1784	TRANSCR-LSD	1.8396
c1787	TRANSCR-LSD	2.18375
c17872	TRANSCR-LSD	1.67508
c17888	TRANSCR-LSD	2.5355
c179	TRANSCR-LSD	1.77188
c1790	TRANSCR-LSD	2.50652
c17935	TRANSCR-LSD	2.18572
c17937	TRANSCR-LSD	2.16247
c17943	TRANSCR-LSD	1.97715
c17944	TRANSCR-LSD	1.8382
c17951	TRANSCR-LSD	2.51285
c17975	TRANSCR-LSD	1.97615
c17987	TRANSCR-LSD	1.89493
c1799	TRANSCR-LSD	1.85935
c18016	TRANSCR-LSD	2.16723
c18017	TRANSCR-LSD	2.04345
c18025	TRANSCR-LSD	2.40437
c18028	TRANSCR-LSD	2.83753
c18035	TRANSCR-LSD	2.25438
c18045	TRANSCR-LSD	2.0022
c18062	TRANSCR-LSD	2.76408
c18085	TRANSCR-LSD	2.43098
c18091	TRANSCR-LSD	2.26398
c18099	TRANSCR-LSD	1.63077
c18123	TRANSCR-LSD	1.8269
c18124	TRANSCR-LSD	1.86797
c18136	TRANSCR-LSD	1.84223
c1815	TRANSCR-LSD	2.11995
c18159	TRANSCR-LSD	1.86178
c18162	TRANSCR-LSD	1.94352
c18178	TRANSCR-LSD	2.32182
c1821	TRANSCR-LSD	1.6795
c18211	TRANSCR-LSD	2.62322
c18220	TRANSCR-LSD	1.689
c18226	TRANSCR-LSD	1.75637
c18254	TRANSCR-LSD	2.1478
c18272	TRANSCR-LSD	1.93893
c18281	TRANSCR-LSD	2.16145
c18300	TRANSCR-LSD	3.08995
c18312	TRANSCR-LSD	1.9311
c18316	TRANSCR-LSD	1.67325
c18318	TRANSCR-LSD	2.79997
c18325	TRANSCR-LSD	2.83727
c18345	TRANSCR-LSD	2.06088
c1835	TRANSCR-LSD	2.57895
c18373	TRANSCR-LSD	1.97527
c18374	TRANSCR-LSD	1.72598
c18396	TRANSCR-LSD	1.6825
c1840	TRANSCR-LSD	2.36017
c18408	TRANSCR-LSD	2.64095
c18424	TRANSCR-LSD	2.4441
c18432	TRANSCR-LSD	1.99037
c18443	TRANSCR-LSD	2.4356
c18450	TRANSCR-LSD	1.73785
c18465	TRANSCR-LSD	1.96713
c18507	TRANSCR-LSD	2.12787
c18517	TRANSCR-LSD	1.80388
c18521	TRANSCR-LSD	1.91215
c1853	TRANSCR-LSD	2.6174
c18562	TRANSCR-LSD	1.65532
c18585	TRANSCR-LSD	1.66168
c18608	TRANSCR-LSD	2.16697
c18621	TRANSCR-LSD	2.587
c18634	TRANSCR-LSD	2.10495
c18637	TRANSCR-LSD	1.82857
c18651	TRANSCR-LSD	2.14735
c18653	TRANSCR-LSD	1.8573
c18660	TRANSCR-LSD	1.62367
c18666	TRANSCR-LSD	2.56948
c1868	TRANSCR-LSD	1.69275
c18701	TRANSCR-LSD	1.7593
c18704	TRANSCR-LSD	1.774
c18714	TRANSCR-LSD	1.652
c1877	TRANSCR-LSD	2.3582
c18818	TRANSCR-LSD	1.94633
c18830	TRANSCR-LSD	2.17908
c18831	TRANSCR-LSD	2.32543
c18840	TRANSCR-LSD	1.87678
c18863	TRANSCR-LSD	2.32002
c18879	TRANSCR-LSD	1.80285
c18883	TRANSCR-LSD	2.7792
c18886	TRANSCR-LSD	2.50652
c18897	TRANSCR-LSD	2.63742
c18901	TRANSCR-LSD	1.6448
c1891	TRANSCR-LSD	1.71118
c18910	TRANSCR-LSD	1.8655
c18918	TRANSCR-LSD	2.19215
c18945	TRANSCR-LSD	1.80142
c18958	TRANSCR-LSD	2.24403
c18964	TRANSCR-LSD	2.67105
c18969	TRANSCR-LSD	2.65715
c18973	TRANSCR-LSD	2.559
c18980	TRANSCR-LSD	2.76808
c18987	TRANSCR-LSD	2.90155
c1899	TRANSCR-LSD	2.53087
c1900	TRANSCR-LSD	2.27163
c19068	TRANSCR-LSD	1.9074
c19088	TRANSCR-LSD	2.85792
c19099	TRANSCR-LSD	1.99913
c191	TRANSCR-LSD	1.7242
c19112	TRANSCR-LSD	1.67325
c19118	TRANSCR-LSD	3.15592
c19127	TRANSCR-LSD	2.62105
c19131	TRANSCR-LSD	2.4262
c19148	TRANSCR-LSD	2.35078
c19149	TRANSCR-LSD	1.67235
c19154	TRANSCR-LSD	2.15
c19155	TRANSCR-LSD	2.83367
c19162	TRANSCR-LSD	1.69527
c19163	TRANSCR-LSD	1.6409
c19174	TRANSCR-LSD	1.82745
c19189	TRANSCR-LSD	1.66387
c19191	TRANSCR-LSD	1.87137
c1921	TRANSCR-LSD	3.00645
c19224	TRANSCR-LSD	2.17755
c19226	TRANSCR-LSD	1.97772
c19235	TRANSCR-LSD	2.10088
c19242	TRANSCR-LSD	2.1667
c1925	TRANSCR-LSD	1.64108
c19257	TRANSCR-LSD	2.16718
c19267	TRANSCR-LSD	2.18105
c1930	TRANSCR-LSD	2.72075
c19329	TRANSCR-LSD	1.90373
c19330	TRANSCR-LSD	2.063
c19354	TRANSCR-LSD	2.2947
c19358	TRANSCR-LSD	2.18215
c19359	TRANSCR-LSD	1.62188
c19368	TRANSCR-LSD	1.71772
c19373	TRANSCR-LSD	2.70878
c1941	TRANSCR-LSD	1.7515
c19438	TRANSCR-LSD	1.93748
c19444	TRANSCR-LSD	1.93688
c19451	TRANSCR-LSD	1.81207
c19456	TRANSCR-LSD	2.48388
c1946	TRANSCR-LSD	2.93942
c19471	TRANSCR-LSD	2.67915
c19475	TRANSCR-LSD	2.01828
c19486	TRANSCR-LSD	1.62735
c19491	TRANSCR-LSD	1.64257
c19492	TRANSCR-LSD	2.71995
c19501	TRANSCR-LSD	1.72432
c19516	TRANSCR-LSD	2.66907
c19522	TRANSCR-LSD	1.85413
c19548	TRANSCR-LSD	2.82595
c1955	TRANSCR-LSD	2.91775
c19562	TRANSCR-LSD	2.94687
c19570	TRANSCR-LSD	2.76138
c19572	TRANSCR-LSD	1.6785
c19573	TRANSCR-LSD	2.27707
c19577	TRANSCR-LSD	2.8029
c19609	TRANSCR-LSD	1.6608
c19624	TRANSCR-LSD	2.1408
c19644	TRANSCR-LSD	2.17715
c19658	TRANSCR-LSD	1.61505
c19665	TRANSCR-LSD	1.75438
c1967	TRANSCR-LSD	1.73843
c19686	TRANSCR-LSD	1.76797
c19688	TRANSCR-LSD	2.99135
c19703	TRANSCR-LSD	2.61558
c1972	TRANSCR-LSD	2.58818
c19721	TRANSCR-LSD	1.62352
c19725	TRANSCR-LSD	1.86682
c19731	TRANSCR-LSD	2.21592
c19733	TRANSCR-LSD	2.09642
c19757	TRANSCR-LSD	2.38448
c19770	TRANSCR-LSD	2.0725
c19790	TRANSCR-LSD	2.9767
c19799	TRANSCR-LSD	2.72103
c19812	TRANSCR-LSD	1.7789
c19836	TRANSCR-LSD	2.2369
c19838	TRANSCR-LSD	2.76443
c19840	TRANSCR-LSD	3.01125
c19857	TRANSCR-LSD	1.83055
c19883	TRANSCR-LSD	1.72755
c19901	TRANSCR-LSD	1.62117
c19927	TRANSCR-LSD	2.72803
c19935	TRANSCR-LSD	1.78648
c19945	TRANSCR-LSD	2.2053
c19946	TRANSCR-LSD	2.47523
c19952	TRANSCR-LSD	1.89127
c19954	TRANSCR-LSD	1.72198
c19968	TRANSCR-LSD	1.64128
c19990	TRANSCR-LSD	2.33038
c19998	TRANSCR-LSD	1.83562
c20003	TRANSCR-LSD	2.74073
c20004	TRANSCR-LSD	1.938
c20010	TRANSCR-LSD	1.99035
c20027	TRANSCR-LSD	2.33355
c20046	TRANSCR-LSD	2.80415
c20049	TRANSCR-LSD	1.9612
c20053	TRANSCR-LSD	1.70118
c2006	TRANSCR-LSD	2.93258
c20070	TRANSCR-LSD	2.7476
c20080	TRANSCR-LSD	2.04622
c20085	TRANSCR-LSD	1.76083
c20098	TRANSCR-LSD	3.0505
c20105	TRANSCR-LSD	1.83935
c20108	TRANSCR-LSD	2.25203
c20115	TRANSCR-LSD	2.46385
c20127	TRANSCR-LSD	2.3432
c20152	TRANSCR-LSD	2.18473
c20153	TRANSCR-LSD	1.72213
c20158	TRANSCR-LSD	2.10228
c20174	TRANSCR-LSD	2.1699
c20196	TRANSCR-LSD	2.10195
c20198	TRANSCR-LSD	2.09285
c20242	TRANSCR-LSD	2.46052
c20247	TRANSCR-LSD	2.15545
c20256	TRANSCR-LSD	2.33545
c20274	TRANSCR-LSD	1.9698
c20279	TRANSCR-LSD	1.98972
c20312	TRANSCR-LSD	2.57803
c20316	TRANSCR-LSD	2.96105
c20319	TRANSCR-LSD	1.79245
c20332	TRANSCR-LSD	2.85912
c20359	TRANSCR-LSD	2.11912
c20362	TRANSCR-LSD	1.70813
c20369	TRANSCR-LSD	1.78128
c20380	TRANSCR-LSD	2.8972
c20416	TRANSCR-LSD	2.39735
c20418	TRANSCR-LSD	2.65605
c20427	TRANSCR-LSD	2.47645
c2044	TRANSCR-LSD	2.63485
c20445	TRANSCR-LSD	1.9728
c20460	TRANSCR-LSD	1.82882
c20482	TRANSCR-LSD	2.60507
c20488	TRANSCR-LSD	2.56937
c2050	TRANSCR-LSD	2.4189
c20504	TRANSCR-LSD	1.643
c20533	TRANSCR-LSD	1.70297
c20536	TRANSCR-LSD	3.08918
c20537	TRANSCR-LSD	2.28117
c2054	TRANSCR-LSD	2.3648
c20553	TRANSCR-LSD	1.75405
c20562	TRANSCR-LSD	2.9777
c20578	TRANSCR-LSD	2.32008
c20607	TRANSCR-LSD	1.9532
c20621	TRANSCR-LSD	2.14915
c20622	TRANSCR-LSD	2.43278
c20643	TRANSCR-LSD	2.8773
c20644	TRANSCR-LSD	1.88413
c20649	TRANSCR-LSD	2.7029
c20662	TRANSCR-LSD	2.8059
c2067	TRANSCR-LSD	2.1565
c20686	TRANSCR-LSD	1.97435
c20697	TRANSCR-LSD	2.186
c20705	TRANSCR-LSD	1.83555
c20729	TRANSCR-LSD	2.8143
c2073	TRANSCR-LSD	2.06893
c2076	TRANSCR-LSD	1.98745
c20800	TRANSCR-LSD	1.63932
c20802	TRANSCR-LSD	1.98778
c20839	TRANSCR-LSD	2.59767
c2084	TRANSCR-LSD	2.6966
c20846	TRANSCR-LSD	1.95895
c2085	TRANSCR-LSD	1.7028
c20857	TRANSCR-LSD	1.7853
c20862	TRANSCR-LSD	1.85427
c20883	TRANSCR-LSD	1.8136
c20886	TRANSCR-LSD	1.87355
c20889	TRANSCR-LSD	2.19627
c20904	TRANSCR-LSD	1.9227
c20915	TRANSCR-LSD	2.75802
c20972	TRANSCR-LSD	2.18792
c2098	TRANSCR-LSD	2.09342
c20984	TRANSCR-LSD	2.0532
c20988	TRANSCR-LSD	2.20852
c21016	TRANSCR-LSD	2.7156
c21022	TRANSCR-LSD	3.01882
c21033	TRANSCR-LSD	1.9807
c2105	TRANSCR-LSD	2.912
c21050	TRANSCR-LSD	1.78965
c2107	TRANSCR-LSD	2.695
c21074	TRANSCR-LSD	2.49482
c21078	TRANSCR-LSD	2.0599
c21109	TRANSCR-LSD	2.30295
c21111	TRANSCR-LSD	1.92287
c21120	TRANSCR-LSD	2.54515
c2113	TRANSCR-LSD	1.82517
c21133	TRANSCR-LSD	1.99267
c21142	TRANSCR-LSD	2.91377
c21172	TRANSCR-LSD	1.73628
c21173	TRANSCR-LSD	1.88985
c21176	TRANSCR-LSD	1.88062
c21196	TRANSCR-LSD	2.19535
c2120	TRANSCR-LSD	1.91768
c21216	TRANSCR-LSD	2.473
c2122	TRANSCR-LSD	2.06955
c21241	TRANSCR-LSD	1.81327
c21252	TRANSCR-LSD	1.63563
c21255	TRANSCR-LSD	2.71325
c21271	TRANSCR-LSD	2.6078
c2128	TRANSCR-LSD	2.33823
c21307	TRANSCR-LSD	1.69507
c2132	TRANSCR-LSD	2.68285
c21336	TRANSCR-LSD	1.86868
c21343	TRANSCR-LSD	2.30672
c21348	TRANSCR-LSD	2.5153
c21364	TRANSCR-LSD	2.8751
c21373	TRANSCR-LSD	2.71303
c2138	TRANSCR-LSD	2.41578
c21410	TRANSCR-LSD	1.67383
c21411	TRANSCR-LSD	2.85878
c21420	TRANSCR-LSD	2.01507
c2143	TRANSCR-LSD	1.79428
c21447	TRANSCR-LSD	3.09307
c21463	TRANSCR-LSD	2.70755
c21464	TRANSCR-LSD	2.6271
c2147	TRANSCR-LSD	3.05165
c21480	TRANSCR-LSD	2.60765
c21481	TRANSCR-LSD	2.06093
c21493	TRANSCR-LSD	1.78517
c21494	TRANSCR-LSD	2.47583
c21503	TRANSCR-LSD	1.94605
c21510	TRANSCR-LSD	2.4661
c21518	TRANSCR-LSD	2.24348
c21534	TRANSCR-LSD	2.93642
c21537	TRANSCR-LSD	2.01458
c21546	TRANSCR-LSD	2.65968
c21547	TRANSCR-LSD	2.0182
c2159	TRANSCR-LSD	2.373
c21590	TRANSCR-LSD	1.70003
c21595	TRANSCR-LSD	1.98065
c2160	TRANSCR-LSD	1.82393
c21610	TRANSCR-LSD	2.1671
c21615	TRANSCR-LSD	2.4573
c21628	TRANSCR-LSD	2.11158
c21645	TRANSCR-LSD	2.35268
c21669	TRANSCR-LSD	2.09508
c21677	TRANSCR-LSD	1.6622
c21681	TRANSCR-LSD	2.83603
c21684	TRANSCR-LSD	2.06355
c21690	TRANSCR-LSD	2.13435
c21693	TRANSCR-LSD	2.50568
c21700	TRANSCR-LSD	1.87613
c21712	TRANSCR-LSD	1.6768
c21716	TRANSCR-LSD	1.72345
c21718	TRANSCR-LSD	1.82593
c21746	TRANSCR-LSD	2.53868
c21748	TRANSCR-LSD	2.6781
c21751	TRANSCR-LSD	2.1172
c21761	TRANSCR-LSD	2.25445
c21765	TRANSCR-LSD	2.6932
c21774	TRANSCR-LSD	1.66415
c21783	TRANSCR-LSD	1.97575
c21788	TRANSCR-LSD	2.30168
c21791	TRANSCR-LSD	2.61393
c21794	TRANSCR-LSD	2.61627
c218	TRANSCR-LSD	2.56805
c21805	TRANSCR-LSD	2.58375
c2183	TRANSCR-LSD	2.46605
c21839	TRANSCR-LSD	1.74903
c21867	TRANSCR-LSD	2.23048
c21876	TRANSCR-LSD	2.313
c2188	TRANSCR-LSD	1.74775
c21881	TRANSCR-LSD	2.2328
c2189	TRANSCR-LSD	1.95273
c21897	TRANSCR-LSD	2.729
c21922	TRANSCR-LSD	2.7733
c21974	TRANSCR-LSD	1.64827
c21975	TRANSCR-LSD	1.7486
c2198	TRANSCR-LSD	1.63793
c21991	TRANSCR-LSD	2.1231
c21993	TRANSCR-LSD	1.74488
c21999	TRANSCR-LSD	1.69265
c2200	TRANSCR-LSD	1.68405
c2201	TRANSCR-LSD	2.1529
c2202	TRANSCR-LSD	1.69437
c22026	TRANSCR-LSD	2.35925
c22051	TRANSCR-LSD	1.79248
c22059	TRANSCR-LSD	1.76162
c2206	TRANSCR-LSD	2.05427
c22063	TRANSCR-LSD	2.58508
c22072	TRANSCR-LSD	2.4876
c22098	TRANSCR-LSD	2.12885
c22115	TRANSCR-LSD	2.79202
c22120	TRANSCR-LSD	2.26063
c22126	TRANSCR-LSD	2.3775
c22147	TRANSCR-LSD	2.46298
c22185	TRANSCR-LSD	1.83322
c22188	TRANSCR-LSD	2.80693
c22199	TRANSCR-LSD	2.11638
c22204	TRANSCR-LSD	2.20223
c22208	TRANSCR-LSD	2.20607
c2221	TRANSCR-LSD	1.64655
c22225	TRANSCR-LSD	2.47797
c22230	TRANSCR-LSD	2.4101
c22237	TRANSCR-LSD	2.49435
c22259	TRANSCR-LSD	2.83178
c22266	TRANSCR-LSD	2.0585
c22269	TRANSCR-LSD	1.77692
c2227	TRANSCR-LSD	1.9071
c22281	TRANSCR-LSD	2.89053
c22292	TRANSCR-LSD	1.88272
c22301	TRANSCR-LSD	1.87278
c22309	TRANSCR-LSD	2.69108
c22311	TRANSCR-LSD	1.71972
c22327	TRANSCR-LSD	2.2959
c22368	TRANSCR-LSD	2.37082
c22395	TRANSCR-LSD	2.44897
c22408	TRANSCR-LSD	1.79085
c22413	TRANSCR-LSD	1.78298
c22434	TRANSCR-LSD	1.94043
c22443	TRANSCR-LSD	1.718
c22447	TRANSCR-LSD	2.6907
c22455	TRANSCR-LSD	1.9077
c22459	TRANSCR-LSD	1.87533
c22462	TRANSCR-LSD	2.69465
c2247	TRANSCR-LSD	1.65807
c22489	TRANSCR-LSD	1.70745
c22511	TRANSCR-LSD	1.81085
c22517	TRANSCR-LSD	1.84665
c22532	TRANSCR-LSD	2.13795
c22534	TRANSCR-LSD	3.06873
c22550	TRANSCR-LSD	2.65435
c22572	TRANSCR-LSD	2.3417
c2258	TRANSCR-LSD	1.89355
c22585	TRANSCR-LSD	1.70942
c226	TRANSCR-LSD	1.87233
c22608	TRANSCR-LSD	1.8814
c22613	TRANSCR-LSD	2.56672
c22621	TRANSCR-LSD	2.00617
c22626	TRANSCR-LSD	1.93063
c22631	TRANSCR-LSD	1.9811
c22633	TRANSCR-LSD	2.445
c22667	TRANSCR-LSD	2.72673
c22677	TRANSCR-LSD	1.677
c22689	TRANSCR-LSD	2.04737
c22697	TRANSCR-LSD	2.63852
c2273	TRANSCR-LSD	2.22987
c22735	TRANSCR-LSD	2.42782
c22746	TRANSCR-LSD	1.98795
c22756	TRANSCR-LSD	2.23232
c22772	TRANSCR-LSD	2.03705
c22790	TRANSCR-LSD	2.063
c2280	TRANSCR-LSD	2.21057
c22811	TRANSCR-LSD	2.24998
c2283	TRANSCR-LSD	2.68942
c22836	TRANSCR-LSD	2.42413
c22864	TRANSCR-LSD	2.44825
c22868	TRANSCR-LSD	1.67077
c22881	TRANSCR-LSD	2.2464
c22908	TRANSCR-LSD	1.6546
c2291	TRANSCR-LSD	1.77572
c2292	TRANSCR-LSD	1.65833
c22924	TRANSCR-LSD	2.2699
c2293	TRANSCR-LSD	2.3374
c2294	TRANSCR-LSD	1.97925
c2295	TRANSCR-LSD	2.63245
c22960	TRANSCR-LSD	2.57805
c22963	TRANSCR-LSD	1.75968
c22966	TRANSCR-LSD	1.64863
c22969	TRANSCR-LSD	1.70228
c22973	TRANSCR-LSD	2.7902
c22994	TRANSCR-LSD	2.2652
c2300	TRANSCR-LSD	2.55868
c23020	TRANSCR-LSD	2.3451
c23027	TRANSCR-LSD	1.75967
c23043	TRANSCR-LSD	2.2186
c23048	TRANSCR-LSD	1.79343
c23070	TRANSCR-LSD	1.69915
c23072	TRANSCR-LSD	2.5373
c23074	TRANSCR-LSD	2.44503
c23078	TRANSCR-LSD	2.25475
c2309	TRANSCR-LSD	2.08657
c231	TRANSCR-LSD	3.20127
c23107	TRANSCR-LSD	2.1223
c23111	TRANSCR-LSD	2.35475
c23134	TRANSCR-LSD	3.02735
c23161	TRANSCR-LSD	2.84478
c23165	TRANSCR-LSD	2.13092
c23196	TRANSCR-LSD	2.51138
c23199	TRANSCR-LSD	2.07045
c2320	TRANSCR-LSD	1.67158
c23202	TRANSCR-LSD	2.80242
c23209	TRANSCR-LSD	2.18915
c2324	TRANSCR-LSD	2.3861
c23259	TRANSCR-LSD	1.81493
c23265	TRANSCR-LSD	1.9423
c23266	TRANSCR-LSD	2.9751
c23281	TRANSCR-LSD	1.6945
c23311	TRANSCR-LSD	2.74297
c23321	TRANSCR-LSD	2.08603
c23345	TRANSCR-LSD	2.8397
c23346	TRANSCR-LSD	2.78995
c23353	TRANSCR-LSD	2.33818
c23357	TRANSCR-LSD	3.18785
c2336	TRANSCR-LSD	2.35065
c23373	TRANSCR-LSD	2.51362
c2338	TRANSCR-LSD	2.78638
c23388	TRANSCR-LSD	1.71673
c2340	TRANSCR-LSD	2.42405
c23402	TRANSCR-LSD	2.68755
c23410	TRANSCR-LSD	3.05278
c23411	TRANSCR-LSD	1.88833
c23412	TRANSCR-LSD	2.06585
c23415	TRANSCR-LSD	1.87268
c23438	TRANSCR-LSD	1.8115
c23439	TRANSCR-LSD	1.70233
c23445	TRANSCR-LSD	2.20475
c23448	TRANSCR-LSD	1.95952
c23471	TRANSCR-LSD	2.91115
c23474	TRANSCR-LSD	2.56887
c23490	TRANSCR-LSD	1.75195
c23494	TRANSCR-LSD	1.80812
c235	TRANSCR-LSD	2.63155
c2350	TRANSCR-LSD	2.11265
c23506	TRANSCR-LSD	2.62348
c23533	TRANSCR-LSD	1.64795
c23546	TRANSCR-LSD	1.6162
c2355	TRANSCR-LSD	2.42525
c23564	TRANSCR-LSD	2.87333
c23586	TRANSCR-LSD	2.62793
c23604	TRANSCR-LSD	1.8252
c23606	TRANSCR-LSD	2.29133
c23619	TRANSCR-LSD	2.35197
c2364	TRANSCR-LSD	2.23018
c2368	TRANSCR-LSD	2.4721
c23685	TRANSCR-LSD	1.70003
c23689	TRANSCR-LSD	2.36502
c2369	TRANSCR-LSD	2.3767
c23717	TRANSCR-LSD	2.11408
c23731	TRANSCR-LSD	2.56098
c23758	TRANSCR-LSD	2.73243
c23783	TRANSCR-LSD	2.878
c23788	TRANSCR-LSD	2.27585
c2379	TRANSCR-LSD	2.0931
c23819	TRANSCR-LSD	1.89355
c23822	TRANSCR-LSD	1.97578
c23838	TRANSCR-LSD	2.02515
c23840	TRANSCR-LSD	2.60307
c23841	TRANSCR-LSD	2.5653
c23878	TRANSCR-LSD	2.8431
c23921	TRANSCR-LSD	2.21387
c23938	TRANSCR-LSD	1.66727
c23941	TRANSCR-LSD	2.28923
c23942	TRANSCR-LSD	1.685
c23963	TRANSCR-LSD	2.46135
c23977	TRANSCR-LSD	1.9827
c23999	TRANSCR-LSD	2.03855
c240	TRANSCR-LSD	2.03198
c2405	TRANSCR-LSD	1.84617
c24103	TRANSCR-LSD	1.83937
c24114	TRANSCR-LSD	1.81793
c24116	TRANSCR-LSD	1.80323
c24118	TRANSCR-LSD	2.02232
c24143	TRANSCR-LSD	1.9216
c24159	TRANSCR-LSD	2.2758
c24166	TRANSCR-LSD	2.37322
c2417	TRANSCR-LSD	2.3935
c24178	TRANSCR-LSD	2.71375
c24192	TRANSCR-LSD	2.072
c24196	TRANSCR-LSD	1.78662
c24221	TRANSCR-LSD	2.10007
c24237	TRANSCR-LSD	1.62708
c24238	TRANSCR-LSD	1.64453
c2424	TRANSCR-LSD	2.39773
c24241	TRANSCR-LSD	2.26987
c24251	TRANSCR-LSD	2.0031
c24272	TRANSCR-LSD	2.54738
c243	TRANSCR-LSD	2.18193
c24303	TRANSCR-LSD	2.64175
c24320	TRANSCR-LSD	2.9096
c24336	TRANSCR-LSD	2.99638
c24342	TRANSCR-LSD	2.03558
c24348	TRANSCR-LSD	2.80677
c2437	TRANSCR-LSD	2.52377
c24384	TRANSCR-LSD	1.6571
c24387	TRANSCR-LSD	2.82998
c24389	TRANSCR-LSD	1.88105
c24404	TRANSCR-LSD	1.94585
c24414	TRANSCR-LSD	2.23865
c24436	TRANSCR-LSD	2.04327
c24442	TRANSCR-LSD	2.23362
c24448	TRANSCR-LSD	1.893
c24459	TRANSCR-LSD	1.97843
c24501	TRANSCR-LSD	1.8625
c24505	TRANSCR-LSD	3.05105
c24510	TRANSCR-LSD	1.89785
c24517	TRANSCR-LSD	2.4617
c24518	TRANSCR-LSD	2.5735
c24534	TRANSCR-LSD	1.6526
c24535	TRANSCR-LSD	2.06018
c2454	TRANSCR-LSD	1.84987
c2455	TRANSCR-LSD	2.6183
c24552	TRANSCR-LSD	1.9602
c24561	TRANSCR-LSD	1.76325
c24564	TRANSCR-LSD	1.8092
c24566	TRANSCR-LSD	2.88505
c24588	TRANSCR-LSD	3.14893
c24606	TRANSCR-LSD	1.91992
c2461	TRANSCR-LSD	1.78425
c24613	TRANSCR-LSD	1.96402
c2462	TRANSCR-LSD	2.01562
c24623	TRANSCR-LSD	1.80885
c24626	TRANSCR-LSD	1.83252
c24629	TRANSCR-LSD	1.86198
c24634	TRANSCR-LSD	2.5429
c24638	TRANSCR-LSD	2.02005
c2466	TRANSCR-LSD	2.4035
c24680	TRANSCR-LSD	1.63808
c24686	TRANSCR-LSD	2.05008
c24718	TRANSCR-LSD	2.19327
c24755	TRANSCR-LSD	2.26107
c24758	TRANSCR-LSD	1.78445
c24761	TRANSCR-LSD	2.09165
c24764	TRANSCR-LSD	1.6172
c24768	TRANSCR-LSD	2.00533
c24778	TRANSCR-LSD	2.412
c2478	TRANSCR-LSD	1.74162
c2482	TRANSCR-LSD	1.96703
c24829	TRANSCR-LSD	2.49118
c2484	TRANSCR-LSD	1.92188
c24864	TRANSCR-LSD	2.81473
c2487	TRANSCR-LSD	2.0904
c24884	TRANSCR-LSD	1.81713
c24889	TRANSCR-LSD	2.42615
c24892	TRANSCR-LSD	1.74992
c24902	TRANSCR-LSD	2.2594
c2491	TRANSCR-LSD	2.00913
c24955	TRANSCR-LSD	1.83432
c24961	TRANSCR-LSD	2.40358
c2499	TRANSCR-LSD	2.10412
c24990	TRANSCR-LSD	2.2763
c25011	TRANSCR-LSD	2.83355
c25014	TRANSCR-LSD	2.6256
c25041	TRANSCR-LSD	2.1497
c25046	TRANSCR-LSD	1.89473
c25058	TRANSCR-LSD	2.23522
c25068	TRANSCR-LSD	1.94965
c25069	TRANSCR-LSD	1.7286
c25094	TRANSCR-LSD	1.75663
c25114	TRANSCR-LSD	2.96232
c2512	TRANSCR-LSD	1.79272
c25130	TRANSCR-LSD	2.2928
c25151	TRANSCR-LSD	2.00857
c25156	TRANSCR-LSD	1.61278
c25169	TRANSCR-LSD	2.42885
c2517	TRANSCR-LSD	2.06325
c25207	TRANSCR-LSD	2.6829
c2521	TRANSCR-LSD	2.8539
c25211	TRANSCR-LSD	1.76578
c25212	TRANSCR-LSD	2.11848
c25231	TRANSCR-LSD	2.11382
c25248	TRANSCR-LSD	2.99143
c25268	TRANSCR-LSD	1.7006
c25294	TRANSCR-LSD	1.72347
c25299	TRANSCR-LSD	1.68938
c25301	TRANSCR-LSD	2.1246
c25303	TRANSCR-LSD	2.31588
c2531	TRANSCR-LSD	2.52555
c2532	TRANSCR-LSD	2.31808
c25327	TRANSCR-LSD	2.9036
c25329	TRANSCR-LSD	2.4432
c25332	TRANSCR-LSD	2.86662
c25343	TRANSCR-LSD	2.3335
c25346	TRANSCR-LSD	2.60547
c25354	TRANSCR-LSD	2.5331
c25356	TRANSCR-LSD	2.02347
c25358	TRANSCR-LSD	2.09978
c25379	TRANSCR-LSD	2.5804
c25386	TRANSCR-LSD	3.03575
c25390	TRANSCR-LSD	1.62828
c254	TRANSCR-LSD	2.3653
c25400	TRANSCR-LSD	2.06393
c25401	TRANSCR-LSD	1.97803
c25412	TRANSCR-LSD	2.37535
c2543	TRANSCR-LSD	2.91962
c25433	TRANSCR-LSD	2.31358
c25436	TRANSCR-LSD	1.70835
c25442	TRANSCR-LSD	3.08032
c25468	TRANSCR-LSD	1.83095
c25472	TRANSCR-LSD	2.30737
c25489	TRANSCR-LSD	2.31327
c25497	TRANSCR-LSD	2.51198
c25509	TRANSCR-LSD	2.1889
c25517	TRANSCR-LSD	1.75688
c25537	TRANSCR-LSD	2.08942
c2554	TRANSCR-LSD	2.18615
c25671	TRANSCR-LSD	1.8467
c25688	TRANSCR-LSD	2.7375
c2572	TRANSCR-LSD	1.92715
c2573	TRANSCR-LSD	3.16082
c2579	TRANSCR-LSD	2.69345
c25826	TRANSCR-LSD	2.36238
c25842	TRANSCR-LSD	1.78695
c2586	TRANSCR-LSD	1.73045
c2588	TRANSCR-LSD	2.5099
c25903	TRANSCR-LSD	3.03632
c25907	TRANSCR-LSD	2.06245
c2593	TRANSCR-LSD	2.04287
c25932	TRANSCR-LSD	2.17118
c25942	TRANSCR-LSD	2.92722
c25987	TRANSCR-LSD	1.61733
c2599	TRANSCR-LSD	2.3054
c25993	TRANSCR-LSD	2.3654
c26012	TRANSCR-LSD	1.70762
c26021	TRANSCR-LSD	2.37277
c26023	TRANSCR-LSD	1.83573
c26109	TRANSCR-LSD	2.27513
c26121	TRANSCR-LSD	2.264
c26123	TRANSCR-LSD	1.6496
c26135	TRANSCR-LSD	1.89775
c26166	TRANSCR-LSD	2.51048
c262	TRANSCR-LSD	2.67163
c2633	TRANSCR-LSD	2.76425
c2653	TRANSCR-LSD	2.4024
c2668	TRANSCR-LSD	2.25835
c2676	TRANSCR-LSD	2.22505
c269	TRANSCR-LSD	2.50053
c2690	TRANSCR-LSD	1.86872
c2696	TRANSCR-LSD	2.6011
c271	TRANSCR-LSD	1.97005
c2714	TRANSCR-LSD	2.57203
c2715	TRANSCR-LSD	1.80257
c272	TRANSCR-LSD	2.24065
c2722	TRANSCR-LSD	2.61762
c2723	TRANSCR-LSD	2.77545
c2727	TRANSCR-LSD	2.81555
c2728	TRANSCR-LSD	2.10177
c2760	TRANSCR-LSD	1.74425
c2761	TRANSCR-LSD	3.07658
c2767	TRANSCR-LSD	1.78155
c2769	TRANSCR-LSD	2.60623
c2787	TRANSCR-LSD	2.7615
c2791	TRANSCR-LSD	2.4161
c2795	TRANSCR-LSD	2.7677
c281	TRANSCR-LSD	1.74695
c2823	TRANSCR-LSD	2.73255
c2825	TRANSCR-LSD	2.93942
c2830	TRANSCR-LSD	2.43938
c2840	TRANSCR-LSD	2.75477
c2842	TRANSCR-LSD	2.15583
c2858	TRANSCR-LSD	2.34848
c288	TRANSCR-LSD	2.00943
c2885	TRANSCR-LSD	2.49138
c2890	TRANSCR-LSD	2.3992
c2895	TRANSCR-LSD	1.6817
c2899	TRANSCR-LSD	2.10577
c2906	TRANSCR-LSD	2.66728
c2910	TRANSCR-LSD	1.9829
c2933	TRANSCR-LSD	1.84327
c2967	TRANSCR-LSD	2.7464
c2970	TRANSCR-LSD	2.39355
c2981	TRANSCR-LSD	1.73933
c2982	TRANSCR-LSD	2.04357
c2983	TRANSCR-LSD	1.9579
c2984	TRANSCR-LSD	1.786
c2988	TRANSCR-LSD	2.25732
c2989	TRANSCR-LSD	1.84242
c299	TRANSCR-LSD	2.66962
c2998	TRANSCR-LSD	1.8701
c3001	TRANSCR-LSD	2.03883
c3002	TRANSCR-LSD	1.98347
c3005	TRANSCR-LSD	2.24107
c3006	TRANSCR-LSD	1.79862
c3018	TRANSCR-LSD	2.19402
c3029	TRANSCR-LSD	1.89532
c3051	TRANSCR-LSD	2.03202
c3069	TRANSCR-LSD	2.57765
c3070	TRANSCR-LSD	2.4895
c3075	TRANSCR-LSD	1.88912
c3090	TRANSCR-LSD	1.84995
c3104	TRANSCR-LSD	2.57695
c3111	TRANSCR-LSD	2.53275
c3118	TRANSCR-LSD	2.55578
c3120	TRANSCR-LSD	2.58972
c313	TRANSCR-LSD	2.91467
c3131	TRANSCR-LSD	1.66748
c3134	TRANSCR-LSD	2.1538
c3139	TRANSCR-LSD	1.94937
c3142	TRANSCR-LSD	1.71363
c3143	TRANSCR-LSD	1.80938
c3158	TRANSCR-LSD	2.47703
c3163	TRANSCR-LSD	1.61775
c3165	TRANSCR-LSD	2.76028
c3166	TRANSCR-LSD	1.74797
c3167	TRANSCR-LSD	1.8304
c3190	TRANSCR-LSD	1.6324
c3193	TRANSCR-LSD	2.64475
c3202	TRANSCR-LSD	3.1222
c3214	TRANSCR-LSD	2.8347
c3221	TRANSCR-LSD	2.94992
c3226	TRANSCR-LSD	2.03085
c3236	TRANSCR-LSD	2.1873
c3237	TRANSCR-LSD	2.2534
c3238	TRANSCR-LSD	2.15707
c324	TRANSCR-LSD	2.75822
c3243	TRANSCR-LSD	1.7875
c3246	TRANSCR-LSD	2.49697
c3275	TRANSCR-LSD	2.8562
c3288	TRANSCR-LSD	2.29862
c3294	TRANSCR-LSD	1.6344
c3298	TRANSCR-LSD	1.8707
c3311	TRANSCR-LSD	1.7763
c3326	TRANSCR-LSD	2.58163
c3327	TRANSCR-LSD	2.29148
c3329	TRANSCR-LSD	2.06758
c3345	TRANSCR-LSD	1.87308
c3346	TRANSCR-LSD	2.97525
c3352	TRANSCR-LSD	2.65925
c3360	TRANSCR-LSD	1.61805
c3369	TRANSCR-LSD	1.79933
c337	TRANSCR-LSD	2.30258
c3372	TRANSCR-LSD	2.8564
c3381	TRANSCR-LSD	2.05708
c3382	TRANSCR-LSD	1.87393
c3393	TRANSCR-LSD	2.66892
c340	TRANSCR-LSD	2.20653
c3408	TRANSCR-LSD	1.70537
c3410	TRANSCR-LSD	2.29172
c3418	TRANSCR-LSD	2.45152
c3431	TRANSCR-LSD	2.08833
c3432	TRANSCR-LSD	2.42715
c3456	TRANSCR-LSD	2.36393
c3460	TRANSCR-LSD	2.2778
c3465	TRANSCR-LSD	1.67843
c3469	TRANSCR-LSD	1.76427
c3473	TRANSCR-LSD	1.99675
c3477	TRANSCR-LSD	2.11923
c3484	TRANSCR-LSD	2.48393
c349	TRANSCR-LSD	2.95925
c3507	TRANSCR-LSD	2.12962
c3520	TRANSCR-LSD	2.16982
c3534	TRANSCR-LSD	2.9068
c3546	TRANSCR-LSD	2.83365
c3563	TRANSCR-LSD	1.81825
c3572	TRANSCR-LSD	2.63718
c3575	TRANSCR-LSD	1.90115
c3582	TRANSCR-LSD	2.68105
c3583	TRANSCR-LSD	2.9168
c3587	TRANSCR-LSD	1.6265
c359	TRANSCR-LSD	2.71763
c360	TRANSCR-LSD	2.34017
c3600	TRANSCR-LSD	2.60735
c3620	TRANSCR-LSD	2.01395
c3632	TRANSCR-LSD	1.63567
c3640	TRANSCR-LSD	2.2681
c3641	TRANSCR-LSD	2.91935
c3658	TRANSCR-LSD	2.91975
c3661	TRANSCR-LSD	2.92588
c3665	TRANSCR-LSD	2.95045
c3666	TRANSCR-LSD	2.40693
c3670	TRANSCR-LSD	2.22752
c3673	TRANSCR-LSD	1.9908
c3675	TRANSCR-LSD	1.73887
c3681	TRANSCR-LSD	1.82207
c3692	TRANSCR-LSD	2.17683
c3700	TRANSCR-LSD	2.7242
c3709	TRANSCR-LSD	2.28033
c3715	TRANSCR-LSD	1.7889
c3723	TRANSCR-LSD	2.687
c3724	TRANSCR-LSD	1.88633
c3726	TRANSCR-LSD	2.72545
c374	TRANSCR-LSD	2.0065
c3747	TRANSCR-LSD	2.11375
c3758	TRANSCR-LSD	1.62995
c3760	TRANSCR-LSD	2.00318
c3768	TRANSCR-LSD	3.0339
c3774	TRANSCR-LSD	1.75237
c3777	TRANSCR-LSD	2.2824
c3779	TRANSCR-LSD	1.79018
c3785	TRANSCR-LSD	2.08007
c3786	TRANSCR-LSD	1.764
c3787	TRANSCR-LSD	2.35093
c3799	TRANSCR-LSD	2.11863
c380	TRANSCR-LSD	2.04082
c3804	TRANSCR-LSD	1.62902
c3805	TRANSCR-LSD	1.9843
c3810	TRANSCR-LSD	2.24695
c3823	TRANSCR-LSD	3.06312
c3825	TRANSCR-LSD	1.79602
c3841	TRANSCR-LSD	1.92583
c3842	TRANSCR-LSD	2.15445
c3849	TRANSCR-LSD	2.62442
c3850	TRANSCR-LSD	2.79702
c3869	TRANSCR-LSD	2.93625
c3871	TRANSCR-LSD	2.30722
c3878	TRANSCR-LSD	1.85237
c3885	TRANSCR-LSD	2.2928
c3893	TRANSCR-LSD	2.488
c3906	TRANSCR-LSD	2.4701
c3907	TRANSCR-LSD	3.19115
c3947	TRANSCR-LSD	1.94993
c3949	TRANSCR-LSD	2.23487
c3952	TRANSCR-LSD	2.1201
c3955	TRANSCR-LSD	2.7913
c3958	TRANSCR-LSD	2.58315
c3969	TRANSCR-LSD	2.4892
c3976	TRANSCR-LSD	1.74408
c3977	TRANSCR-LSD	1.66135
c398	TRANSCR-LSD	2.3826
c3982	TRANSCR-LSD	3.27577
c3986	TRANSCR-LSD	1.64695
c3987	TRANSCR-LSD	2.46965
c3988	TRANSCR-LSD	2.44873
c3999	TRANSCR-LSD	2.40827
c4014	TRANSCR-LSD	2.24605
c4017	TRANSCR-LSD	1.88112
c4019	TRANSCR-LSD	2.89495
c4020	TRANSCR-LSD	3.12127
c4027	TRANSCR-LSD	1.8685
c4034	TRANSCR-LSD	1.92812
c404	TRANSCR-LSD	2.02692
c4048	TRANSCR-LSD	1.9798
c4066	TRANSCR-LSD	1.64367
c4073	TRANSCR-LSD	1.84793
c4075	TRANSCR-LSD	1.67823
c4077	TRANSCR-LSD	2.04962
c4078	TRANSCR-LSD	2.92358
c4088	TRANSCR-LSD	1.79605
c4093	TRANSCR-LSD	3.26125
c4096	TRANSCR-LSD	2.55472
c4102	TRANSCR-LSD	1.63562
c4111	TRANSCR-LSD	2.21085
c4112	TRANSCR-LSD	2.38868
c4122	TRANSCR-LSD	2.6399
c4138	TRANSCR-LSD	1.7465
c4142	TRANSCR-LSD	2.95655
c4174	TRANSCR-LSD	2.3884
c4197	TRANSCR-LSD	1.7419
c4198	TRANSCR-LSD	1.87725
c4203	TRANSCR-LSD	2.58115
c4206	TRANSCR-LSD	1.74452
c4213	TRANSCR-LSD	2.00248
c4246	TRANSCR-LSD	2.288
c4259	TRANSCR-LSD	1.97647
c4266	TRANSCR-LSD	1.69637
c4268	TRANSCR-LSD	2.23723
c4282	TRANSCR-LSD	2.1701
c4292	TRANSCR-LSD	2.32397
c4296	TRANSCR-LSD	2.49972
c4301	TRANSCR-LSD	2.76103
c4308	TRANSCR-LSD	2.51978
c4318	TRANSCR-LSD	1.65003
c4324	TRANSCR-LSD	2.873
c4329	TRANSCR-LSD	2.60047
c4340	TRANSCR-LSD	2.80505
c4350	TRANSCR-LSD	2.56767
c4351	TRANSCR-LSD	1.8874
c4352	TRANSCR-LSD	2.45275
c4353	TRANSCR-LSD	2.53785
c436	TRANSCR-LSD	2.53682
c4387	TRANSCR-LSD	2.87953
c4392	TRANSCR-LSD	1.62695
c4395	TRANSCR-LSD	2.42207
c4396	TRANSCR-LSD	2.61952
c4413	TRANSCR-LSD	2.61928
c4427	TRANSCR-LSD	2.8717
c4429	TRANSCR-LSD	2.2474
c4433	TRANSCR-LSD	2.14887
c4445	TRANSCR-LSD	1.68965
c4447	TRANSCR-LSD	2.3074
c4449	TRANSCR-LSD	2.63125
c4452	TRANSCR-LSD	1.622
c4461	TRANSCR-LSD	2.653
c4465	TRANSCR-LSD	2.19345
c4469	TRANSCR-LSD	2.96447
c4476	TRANSCR-LSD	2.0682
c4490	TRANSCR-LSD	1.62625
c4505	TRANSCR-LSD	1.98868
c4509	TRANSCR-LSD	2.17465
c4517	TRANSCR-LSD	2.8829
c453	TRANSCR-LSD	1.699
c4538	TRANSCR-LSD	1.68285
c4544	TRANSCR-LSD	2.805
c455	TRANSCR-LSD	1.7432
c4557	TRANSCR-LSD	1.89222
c4558	TRANSCR-LSD	1.8409
c4561	TRANSCR-LSD	3.08422
c4564	TRANSCR-LSD	2.57575
c4594	TRANSCR-LSD	1.67742
c4600	TRANSCR-LSD	2.63
c4617	TRANSCR-LSD	1.65332
c4621	TRANSCR-LSD	2.7739
c463	TRANSCR-LSD	2.97432
c4631	TRANSCR-LSD	1.69417
c4638	TRANSCR-LSD	1.66047
c4646	TRANSCR-LSD	1.8934
c4651	TRANSCR-LSD	3.00732
c4653	TRANSCR-LSD	1.85088
c4659	TRANSCR-LSD	2.35055
c4702	TRANSCR-LSD	2.54438
c4717	TRANSCR-LSD	2.47055
c472	TRANSCR-LSD	2.64113
c4752	TRANSCR-LSD	2.83232
c4755	TRANSCR-LSD	2.00915
c4757	TRANSCR-LSD	1.82475
c4765	TRANSCR-LSD	2.03025
c4766	TRANSCR-LSD	1.75543
c477	TRANSCR-LSD	2.49752
c4770	TRANSCR-LSD	2.0755
c4772	TRANSCR-LSD	2.44025
c4773	TRANSCR-LSD	2.01383
c4791	TRANSCR-LSD	2.33627
c480	TRANSCR-LSD	1.99128
c4806	TRANSCR-LSD	1.81245
c4813	TRANSCR-LSD	2.96258
c4842	TRANSCR-LSD	1.89345
c485	TRANSCR-LSD	2.81232
c4855	TRANSCR-LSD	3.01892
c4856	TRANSCR-LSD	1.95095
c4862	TRANSCR-LSD	2.58085
c4869	TRANSCR-LSD	2.37737
c4880	TRANSCR-LSD	2.23975
c4883	TRANSCR-LSD	2.31853
c4884	TRANSCR-LSD	2.37458
c4889	TRANSCR-LSD	2.09665
c4895	TRANSCR-LSD	2.8585
c4897	TRANSCR-LSD	2.20383
c4898	TRANSCR-LSD	1.61522
c4903	TRANSCR-LSD	2.48603
c4907	TRANSCR-LSD	2.63322
c4919	TRANSCR-LSD	1.86547
c4924	TRANSCR-LSD	2.32733
c4929	TRANSCR-LSD	2.54215
c4930	TRANSCR-LSD	2.33438
c4958	TRANSCR-LSD	2.8259
c4959	TRANSCR-LSD	2.61938
c4968	TRANSCR-LSD	2.3264
c4985	TRANSCR-LSD	1.94123
c4988	TRANSCR-LSD	1.87922
c4989	TRANSCR-LSD	2.39265
c4991	TRANSCR-LSD	2.5032
c5005	TRANSCR-LSD	2.04725
c5020	TRANSCR-LSD	2.86675
c5026	TRANSCR-LSD	2.24883
c5055	TRANSCR-LSD	2.87767
c5067	TRANSCR-LSD	2.35232
c507	TRANSCR-LSD	2.23243
c5071	TRANSCR-LSD	2.63892
c5073	TRANSCR-LSD	2.53125
c5078	TRANSCR-LSD	2.93657
c5084	TRANSCR-LSD	2.20985
c5103	TRANSCR-LSD	2.50925
c5107	TRANSCR-LSD	2.11425
c5113	TRANSCR-LSD	2.00533
c5125	TRANSCR-LSD	2.99062
c5145	TRANSCR-LSD	2.3157
c5148	TRANSCR-LSD	2.37878
c5152	TRANSCR-LSD	2.80492
c5154	TRANSCR-LSD	2.01967
c516	TRANSCR-LSD	2.71235
c5161	TRANSCR-LSD	2.20322
c5164	TRANSCR-LSD	1.94465
c5167	TRANSCR-LSD	2.24828
c5179	TRANSCR-LSD	1.7224
c5181	TRANSCR-LSD	2.5218
c5189	TRANSCR-LSD	2.08908
c519	TRANSCR-LSD	2.83745
c5221	TRANSCR-LSD	1.90597
c5226	TRANSCR-LSD	2.1769
c5227	TRANSCR-LSD	2.39253
c5231	TRANSCR-LSD	2.37792
c5265	TRANSCR-LSD	1.7249
c5269	TRANSCR-LSD	2.97063
c5273	TRANSCR-LSD	1.74408
c5281	TRANSCR-LSD	1.7467
c5291	TRANSCR-LSD	2.1742
c5308	TRANSCR-LSD	1.95893
c5324	TRANSCR-LSD	2.48002
c5333	TRANSCR-LSD	2.65935
c5344	TRANSCR-LSD	2.37148
c5351	TRANSCR-LSD	2.56555
c5367	TRANSCR-LSD	2.19835
c5370	TRANSCR-LSD	1.74925
c5373	TRANSCR-LSD	2.0949
c5378	TRANSCR-LSD	2.16927
c5379	TRANSCR-LSD	2.04228
c5382	TRANSCR-LSD	1.78232
c5397	TRANSCR-LSD	1.76012
c5403	TRANSCR-LSD	2.87807
c5437	TRANSCR-LSD	1.98425
c5443	TRANSCR-LSD	2.6904
c546	TRANSCR-LSD	1.88895
c5472	TRANSCR-LSD	1.99372
c5473	TRANSCR-LSD	2.30992
c5489	TRANSCR-LSD	2.15802
c549	TRANSCR-LSD	1.88515
c5490	TRANSCR-LSD	2.7419
c5517	TRANSCR-LSD	2.0436
c5521	TRANSCR-LSD	2.65212
c5532	TRANSCR-LSD	2.1093
c5534	TRANSCR-LSD	2.21837
c5556	TRANSCR-LSD	2.33993
c5557	TRANSCR-LSD	3.11905
c5558	TRANSCR-LSD	1.9257
c5568	TRANSCR-LSD	2.668
c5570	TRANSCR-LSD	2.05828
c5572	TRANSCR-LSD	2.00332
c5573	TRANSCR-LSD	2.80202
c5580	TRANSCR-LSD	2.72475
[truncated: 650 more rows]

## Sheet: Lcompressa
Gene model on array	Gene model type	Signal
AF167449_1_Lsub16_3_flanking	MSAT	1.87655
AJ132137_1_3001_3500	MT-DNA	1.8769
AJ132137_1_7001_7500	MT-DNA	1.65995
AJ132137_1_7501_8000	MT-DNA	1.50395
CH317_10N19_100001_101000	BAC	2.06272
CH317_10N19_10001_11000	BAC	1.71007
CH317_10N19_102001_103000	BAC	1.98332
CH317_10N19_103001_104000	BAC	1.31655
CH317_10N19_11001_12000	BAC	2.07702
CH317_10N19_113001_114000	BAC	2.08485
CH317_10N19_114001_115000	BAC	2.3705
CH317_10N19_116001_117000	BAC	1.3506
CH317_10N19_118001_119000	BAC	1.33288
CH317_10N19_119001_120000	BAC	1.38958
CH317_10N19_120001_121000	BAC	1.834
CH317_10N19_12001_13000	BAC	1.93387
CH317_10N19_121001_122000	BAC	1.8021
CH317_10N19_122001_123000	BAC	1.93072
CH317_10N19_123001_124000	BAC	2.16515
CH317_10N19_126001_127000	BAC	1.91835
CH317_10N19_129001_130000	BAC	1.57495
CH317_10N19_130001_131000	BAC	1.31612
CH317_10N19_13001_14000	BAC	1.74992
CH317_10N19_131001_132000	BAC	1.58752
CH317_10N19_132001_133000	BAC	1.8724
CH317_10N19_133001_134000	BAC	1.64072
CH317_10N19_134001_135000	BAC	1.45948
CH317_10N19_135001_136000	BAC	1.80028
CH317_10N19_136001_137000	BAC	2.01743
CH317_10N19_137001_138000	BAC	2.12823
CH317_10N19_138001_139000	BAC	1.77843
CH317_10N19_139001_140000	BAC	1.64355
CH317_10N19_140001_141000	BAC	1.63545
CH317_10N19_14001_15000	BAC	1.96108
CH317_10N19_144001_145000	BAC	1.36563
CH317_10N19_145001_146000	BAC	2.17652
CH317_10N19_146001_147000	BAC	1.83912
CH317_10N19_147001_148000	BAC	2.07342
CH317_10N19_148001_149000	BAC	2.0067
CH317_10N19_149001_150000	BAC	2.10067
CH317_10N19_150001_151000	BAC	1.80802
CH317_10N19_2001_3000	BAC	1.71693
CH317_10N19_22001_23000	BAC	1.96897
CH317_10N19_23001_24000	BAC	1.8681
CH317_10N19_24001_25000	BAC	1.84615
CH317_10N19_25001_26000	BAC	1.75838
CH317_10N19_26001_27000	BAC	1.52363
CH317_10N19_27001_28000	BAC	1.5951
CH317_10N19_28001_29000	BAC	1.36725
CH317_10N19_29001_30000	BAC	1.75962
CH317_10N19_33001_34000	BAC	2.28512
CH317_10N19_34001_35000	BAC	1.38735
CH317_10N19_35001_36000	BAC	2.15057
CH317_10N19_36001_37000	BAC	1.83122
CH317_10N19_37001_38000	BAC	2.12363
CH317_10N19_38001_39000	BAC	1.91278
CH317_10N19_4001_5000	BAC	1.352
CH317_10N19_41001_42000	BAC	1.84383
CH317_10N19_42001_43000	BAC	2.06683
CH317_10N19_43001_44000	BAC	2.27545
CH317_10N19_44001_45000	BAC	2.30213
CH317_10N19_45001_46000	BAC	2.2404
CH317_10N19_46001_47000	BAC	1.564
CH317_10N19_47001_48000	BAC	2.20805
CH317_10N19_48001_49000	BAC	1.99372
CH317_10N19_49001_50000	BAC	2.16357
CH317_10N19_50001_51000	BAC	2.00382
CH317_10N19_5001_6000	BAC	1.29912
CH317_10N19_51001_52000	BAC	2.41
CH317_10N19_52001_53000	BAC	2.1791
CH317_10N19_53001_54000	BAC	2.22755
CH317_10N19_54001_55000	BAC	2.1508
CH317_10N19_55001_56000	BAC	2.14708
CH317_10N19_56001_57000	BAC	1.96532
CH317_10N19_57001_58000	BAC	1.98545
CH317_10N19_58001_59000	BAC	1.97375
CH317_10N19_59001_60000	BAC	2.13715
CH317_10N19_60001_61000	BAC	2.05578
CH317_10N19_6001_7000	BAC	1.63698
CH317_10N19_61001_62000	BAC	1.8964
CH317_10N19_62001_63000	BAC	1.97445
CH317_10N19_63001_64000	BAC	1.68538
CH317_10N19_64001_65000	BAC	1.88028
CH317_10N19_65001_66000	BAC	1.80327
CH317_10N19_66001_67000	BAC	1.7853
CH317_10N19_67001_68000	BAC	1.97567
CH317_10N19_68001_69000	BAC	1.88422
CH317_10N19_69001_70000	BAC	2.39892
CH317_10N19_70001_71000	BAC	2.39365
CH317_10N19_7001_8000	BAC	1.9374
CH317_10N19_71001_72000	BAC	2.38018
CH317_10N19_72001_73000	BAC	2.0956
CH317_10N19_75001_76000	BAC	2.23617
CH317_10N19_78001_79000	BAC	1.64123
CH317_10N19_8001_9000	BAC	1.31948
CH317_10N19_81001_82000	BAC	1.33032
CH317_10N19_83001_84000	BAC	1.31317
CH317_10N19_87001_88000	BAC	2.35533
CH317_10N19_88001_89000	BAC	2.3413
CH317_10N19_9001_10000	BAC	1.6149
CH317_10N19_91001_92000	BAC	1.6417
CH317_10N19_98001_99000	BAC	1.68138
CH317_10N19_99001_100000	BAC	1.64955
CH317_123M16_111001_112000	BAC	1.3473
CH317_123M16_116001_117000	BAC	1.6816
CH317_123M16_117001_118000	BAC	2.39142
CH317_123M16_121001_122000	BAC	1.37983
CH317_123M16_144001_145000	BAC	1.4603
CH317_123M16_148001_149000	BAC	1.42
CH317_123M16_153001_154000	BAC	2.5245
CH317_123M16_162001_163000	BAC	1.9897
CH317_123M16_164001_165000	BAC	1.92345
CH317_123M16_165001_166000	BAC	1.86288
CH317_123M16_166001_167000	BAC	1.44678
CH317_123M16_167001_168000	BAC	1.56957
CH317_123M16_168001_169000	BAC	1.3324
CH317_123M16_169001_170000	BAC	2.10447
CH317_123M16_170001_171000	BAC	1.8309
CH317_123M16_212001_213000	BAC	2.11592
CH317_123M16_213001_214000	BAC	2.06855
CH317_148L22_15001_16000	BAC	2.02165
CH317_148L22_18001_19000	BAC	1.8552
CH317_148L22_19001_20000	BAC	1.98385
CH317_148L22_20001_21000	BAC	1.9105
CH317_148L22_2001_3000	BAC	1.90417
CH317_148L22_21001_22000	BAC	1.7393
CH317_148L22_22001_23000	BAC	1.59807
CH317_148L22_23001_24000	BAC	1.48352
CH317_148L22_3001_4000	BAC	2.16262
CH317_148L22_37001_38000	BAC	2.00782
CH317_148L22_39001_40000	BAC	1.32255
CH317_148L22_40001_41000	BAC	1.56075
CH317_148L22_4001_5000	BAC	1.73422
CH317_148L22_41001_42000	BAC	1.47103
CH317_148L22_71001_72000	BAC	1.64732
CH317_148L22_84001_85000	BAC	1.58242
CH317_88D12_12001_13000	BAC	1.94192
CH317_88D12_17001_18000	BAC	1.9791
CH317_88D12_18001_19000	BAC	2.00005
CH317_88D12_19001_20000	BAC	1.88758
CH317_88D12_23001_24000	BAC	2.09388
CH317_88D12_25001_26000	BAC	2.17978
CH317_88D12_26001_27000	BAC	2.28565
CH317_88D12_27001_28000	BAC	2.31505
CH317_88D12_28001_29000	BAC	2.09057
CH317_88D12_29001_30000	BAC	1.70768
CH317_88D12_30001_31000	BAC	2.27745
CH317_88D12_32001_33000	BAC	1.73525
CH317_88D12_33001_34000	BAC	2.02248
CH317_88D12_34001_35000	BAC	1.7653
CH317_88D12_35001_36000	BAC	2.08157
CH317_88D12_36001_37000	BAC	2.30828
CH317_88D12_37001_38000	BAC	2.06482
CH317_88D12_38001_39000	BAC	2.1566
CH317_88D12_39001_40000	BAC	1.96405
CH317_88D12_40001_41000	BAC	2.06953
CH317_88D12_4001_5000	BAC	1.84075
CH317_88D12_41001_42000	BAC	1.89977
CH317_88D12_42001_43000	BAC	1.81407
CH317_88D12_43001_44000	BAC	2.03932
CH317_88D12_44001_45000	BAC	2.14712
CH317_88D12_45001_46000	BAC	1.90577
CH317_88D12_46001_47000	BAC	2.25555
CH317_88D12_47001_48000	BAC	2.04685
CH317_88D12_48001_49000	BAC	2.12225
CH317_88D12_49001_50000	BAC	1.80503
CH317_88D12_50001_51000	BAC	1.95708
CH317_88D12_51001_52000	BAC	1.98453
CH317_88D12_57001_58000	BAC	1.3831
CH317_88D12_77001_78000	BAC	1.5489
CH317_88D12_78001_79000	BAC	1.91217
CH317_88D12_79001_80000	BAC	1.57508
CH317_88D12_80001_81000	BAC	1.52832
CH317_88D12_82001_83000	BAC	2.37093
CH317_88D12_83001_84000	BAC	1.79595
E10_INSERTION	BAC	2.2392
E12_INSERTION	BAC	1.50798
c10002	TRANSCP-LSD	1.94332
c10017	TRANSCP-LSD	1.7235
c10018	TRANSCP-LSD	1.47632
c10022	TRANSCP-LSD	1.39325
c10026	TRANSCP-LSD	2.191
c1004	TRANSCP-LSD	2.15428
c10043	TRANSCP-LSD	1.35533
c10058	TRANSCP-LSD	2.18543
c10063	TRANSCP-LSD	2.32553
c10073	TRANSCP-LSD	1.56238
c10087	TRANSCP-LSD	1.47368
c10093	TRANSCP-LSD	2.29162
c10094	TRANSCP-LSD	1.99967
c10096	TRANSCP-LSD	1.60588
c101	TRANSCP-LSD	2.45708
c10102	TRANSCP-LSD	2.08732
c10105	TRANSCP-LSD	1.33765
c10113	TRANSCP-LSD	1.73085
c10124	TRANSCP-LSD	2.35127
c10128	TRANSCP-LSD	1.4316
c10129	TRANSCP-LSD	1.3301
c10138	TRANSCP-LSD	2.16902
c10141	TRANSCP-LSD	1.81292
c10147	TRANSCP-LSD	2.18558
c10151	TRANSCP-LSD	1.9195
c10157	TRANSCP-LSD	2.09912
c10162	TRANSCP-LSD	1.46032
c10169	TRANSCP-LSD	1.69855
c10172	TRANSCP-LSD	2.4079
c10183	TRANSCP-LSD	1.84857
c10184	TRANSCP-LSD	2.24985
c10193	TRANSCP-LSD	2.03415
c10206	TRANSCP-LSD	1.71932
c1021	TRANSCP-LSD	1.39465
c10215	TRANSCP-LSD	1.80495
c10223	TRANSCP-LSD	1.49743
c10247	TRANSCP-LSD	2.22435
c10254	TRANSCP-LSD	1.75612
c10262	TRANSCP-LSD	1.76033
c10269	TRANSCP-LSD	1.84212
c10283	TRANSCP-LSD	1.97515
c10285	TRANSCP-LSD	2.01138
c10290	TRANSCP-LSD	1.50865
c10300	TRANSCP-LSD	1.54195
c10301	TRANSCP-LSD	1.99473
c10305	TRANSCP-LSD	2.2082
c10312	TRANSCP-LSD	1.39003
c10333	TRANSCP-LSD	1.72402
c10341	TRANSCP-LSD	1.69652
c1035	TRANSCP-LSD	2.21145
c10352	TRANSCP-LSD	1.70532
c10354	TRANSCP-LSD	1.5976
c10375	TRANSCP-LSD	1.6224
c10376	TRANSCP-LSD	1.7502
c10378	TRANSCP-LSD	2.08467
c10388	TRANSCP-LSD	1.5696
c1039	TRANSCP-LSD	1.9918
c10395	TRANSCP-LSD	1.79448
c10396	TRANSCP-LSD	1.5245
c1040	TRANSCP-LSD	1.85992
c10404	TRANSCP-LSD	1.93693
c10405	TRANSCP-LSD	2.01065
c10406	TRANSCP-LSD	2.1278
c10411	TRANSCP-LSD	1.7977
c10429	TRANSCP-LSD	2.32992
c1043	TRANSCP-LSD	1.99465
c10433	TRANSCP-LSD	2.08462
c10438	TRANSCP-LSD	2.00445
c10446	TRANSCP-LSD	1.4331
c10451	TRANSCP-LSD	1.32412
c10452	TRANSCP-LSD	1.96182
c10468	TRANSCP-LSD	1.94897
c1047	TRANSCP-LSD	2.20635
c10483	TRANSCP-LSD	1.31715
c10494	TRANSCP-LSD	2.366
c10497	TRANSCP-LSD	2.15092
c10500	TRANSCP-LSD	2.13178
c10517	TRANSCP-LSD	1.67192
c10519	TRANSCP-LSD	1.8473
c10520	TRANSCP-LSD	1.83173
c10523	TRANSCP-LSD	2.07955
c10538	TRANSCP-LSD	1.56905
c10539	TRANSCP-LSD	1.8382
c10541	TRANSCP-LSD	2.0107
c10542	TRANSCP-LSD	1.95372
c10551	TRANSCP-LSD	2.22017
c10552	TRANSCP-LSD	2.10735
c10555	TRANSCP-LSD	1.79235
c10556	TRANSCP-LSD	1.79595
c10558	TRANSCP-LSD	1.42243
c10559	TRANSCP-LSD	1.52565
c10565	TRANSCP-LSD	1.55933
c10566	TRANSCP-LSD	1.98265
c10567	TRANSCP-LSD	2.11035
c10568	TRANSCP-LSD	2.3607
c10570	TRANSCP-LSD	2.3863
c10601	TRANSCP-LSD	1.42245
c10602	TRANSCP-LSD	1.80877
c10606	TRANSCP-LSD	2.15298
c10608	TRANSCP-LSD	1.4793
c1061	TRANSCP-LSD	1.56732
c10615	TRANSCP-LSD	1.52507
c1062	TRANSCP-LSD	1.4929
c1064	TRANSCP-LSD	1.75975
c10647	TRANSCP-LSD	1.91185
c10651	TRANSCP-LSD	1.61445
c1066	TRANSCP-LSD	1.42717
c10660	TRANSCP-LSD	2.0516
c10661	TRANSCP-LSD	1.95492
c10682	TRANSCP-LSD	1.97202
c10684	TRANSCP-LSD	1.87147
c10703	TRANSCP-LSD	2.25735
c10716	TRANSCP-LSD	2.08028
c10726	TRANSCP-LSD	1.74143
c1073	TRANSCP-LSD	1.8202
c10734	TRANSCP-LSD	2.00055
c10737	TRANSCP-LSD	1.39552
c10740	TRANSCP-LSD	1.64505
c10742	TRANSCP-LSD	2.10847
c10743	TRANSCP-LSD	1.55295
c10747	TRANSCP-LSD	1.64075
c10760	TRANSCP-LSD	1.61138
c10761	TRANSCP-LSD	2.01028
c10768	TRANSCP-LSD	1.4114
c10773	TRANSCP-LSD	1.70268
c10774	TRANSCP-LSD	1.78955
c1078	TRANSCP-LSD	1.7706
c10785	TRANSCP-LSD	1.30785
c10789	TRANSCP-LSD	1.95635
c1079	TRANSCP-LSD	2.04157
c10792	TRANSCP-LSD	1.91335
c10805	TRANSCP-LSD	2.44005
c1081	TRANSCP-LSD	2.26242
c1082	TRANSCP-LSD	1.32603
c10825	TRANSCP-LSD	1.65368
c10828	TRANSCP-LSD	1.68355
c1083	TRANSCP-LSD	1.98865
c10843	TRANSCP-LSD	1.49293
c10849	TRANSCP-LSD	1.62728
c1085	TRANSCP-LSD	1.88348
c10854	TRANSCP-LSD	1.68405
c10856	TRANSCP-LSD	1.89573
c10860	TRANSCP-LSD	1.5741
c10863	TRANSCP-LSD	1.59508
c10869	TRANSCP-LSD	2.2818
c10870	TRANSCP-LSD	1.51768
c10874	TRANSCP-LSD	1.90917
c10886	TRANSCP-LSD	1.95145
c10889	TRANSCP-LSD	2.2438
c10893	TRANSCP-LSD	1.50125
c109	TRANSCP-LSD	2.05825
c10900	TRANSCP-LSD	1.6917
c10902	TRANSCP-LSD	2.36005
c1091	TRANSCP-LSD	1.53192
c10919	TRANSCP-LSD	1.6929
c10922	TRANSCP-LSD	1.87755
c10932	TRANSCP-LSD	1.39353
c10939	TRANSCP-LSD	2.07835
c10944	TRANSCP-LSD	1.4705
c10954	TRANSCP-LSD	2.04835
c10960	TRANSCP-LSD	1.99442
c10963	TRANSCP-LSD	2.02507
c10969	TRANSCP-LSD	1.4942
c10972	TRANSCP-LSD	1.9379
c10979	TRANSCP-LSD	2.17408
c10994	TRANSCP-LSD	1.77137
c11009	TRANSCP-LSD	1.64885
c11016	TRANSCP-LSD	1.86318
c11028	TRANSCP-LSD	2.0445
c1103	TRANSCP-LSD	2.00488
c11035	TRANSCP-LSD	2.15578
c11039	TRANSCP-LSD	1.63265
c11041	TRANSCP-LSD	2.01903
c11046	TRANSCP-LSD	1.99012
c11051	TRANSCP-LSD	2.00185
c1106	TRANSCP-LSD	2.19462
c11060	TRANSCP-LSD	1.63817
c11062	TRANSCP-LSD	1.62035
c11075	TRANSCP-LSD	2.28565
c1108	TRANSCP-LSD	1.50152
c11080	TRANSCP-LSD	1.7369
c11081	TRANSCP-LSD	1.4656
c11086	TRANSCP-LSD	2.0667
c11087	TRANSCP-LSD	2.18498
c11106	TRANSCP-LSD	1.46278
c11107	TRANSCP-LSD	1.9437
c11120	TRANSCP-LSD	1.46275
c11122	TRANSCP-LSD	1.63122
c11128	TRANSCP-LSD	1.7152
c11136	TRANSCP-LSD	1.4739
c11140	TRANSCP-LSD	2.2531
c11142	TRANSCP-LSD	1.8562
c11146	TRANSCP-LSD	1.43978
c11149	TRANSCP-LSD	1.78633
c11153	TRANSCP-LSD	1.79397
c11164	TRANSCP-LSD	1.89688
c11165	TRANSCP-LSD	2.30242
c11170	TRANSCP-LSD	2.10778
c11175	TRANSCP-LSD	1.50565
c11183	TRANSCP-LSD	1.42675
c11210	TRANSCP-LSD	1.71348
c11214	TRANSCP-LSD	2.37
c11219	TRANSCP-LSD	1.84955
c1122	TRANSCP-LSD	1.72612
c11222	TRANSCP-LSD	1.88235
c11225	TRANSCP-LSD	1.4698
c11227	TRANSCP-LSD	1.87345
c11229	TRANSCP-LSD	1.62358
c11230	TRANSCP-LSD	2.13868
c11236	TRANSCP-LSD	2.00185
c11243	TRANSCP-LSD	1.66288
c11248	TRANSCP-LSD	1.5442
c11255	TRANSCP-LSD	1.34145
c1126	TRANSCP-LSD	1.5894
c11261	TRANSCP-LSD	2.13042
c11266	TRANSCP-LSD	2.23027
c11267	TRANSCP-LSD	2.05278
c11275	TRANSCP-LSD	2.2156
c11292	TRANSCP-LSD	2.35565
c11296	TRANSCP-LSD	1.9618
c11297	TRANSCP-LSD	2.10098
c11303	TRANSCP-LSD	1.71592
c11320	TRANSCP-LSD	1.79062
c11330	TRANSCP-LSD	1.67875
c11347	TRANSCP-LSD	1.46718
c1135	TRANSCP-LSD	1.74085
c11351	TRANSCP-LSD	2.18913
c11352	TRANSCP-LSD	1.65318
c11364	TRANSCP-LSD	1.59208
c11369	TRANSCP-LSD	1.4078
c11390	TRANSCP-LSD	1.3875
c11392	TRANSCP-LSD	1.52065
c114	TRANSCP-LSD	1.3618
c1140	TRANSCP-LSD	1.96968
c11401	TRANSCP-LSD	2.27568
c11407	TRANSCP-LSD	2.17112
c11409	TRANSCP-LSD	1.9228
c11413	TRANSCP-LSD	1.95578
c11421	TRANSCP-LSD	2.04565
c11427	TRANSCP-LSD	2.21188
c11437	TRANSCP-LSD	2.3271
c11444	TRANSCP-LSD	1.85073
c11448	TRANSCP-LSD	2.13615
c1145	TRANSCP-LSD	2.1005
c11453	TRANSCP-LSD	1.88522
c1146	TRANSCP-LSD	1.9927
c11470	TRANSCP-LSD	1.87905
c11474	TRANSCP-LSD	1.81397
c11491	TRANSCP-LSD	1.9947
c11505	TRANSCP-LSD	1.95215
c11539	TRANSCP-LSD	1.9367
c11541	TRANSCP-LSD	2.2174
c11542	TRANSCP-LSD	1.79755
c11546	TRANSCP-LSD	1.72962
c11548	TRANSCP-LSD	1.90607
c1155	TRANSCP-LSD	2.23615
c11551	TRANSCP-LSD	1.70038
c11557	TRANSCP-LSD	1.77125
c11563	TRANSCP-LSD	1.62482
c11570	TRANSCP-LSD	2.14853
c11574	TRANSCP-LSD	1.86475
c1158	TRANSCP-LSD	1.44365
c11580	TRANSCP-LSD	1.92452
c1160	TRANSCP-LSD	1.54895
c11601	TRANSCP-LSD	1.49838
c11609	TRANSCP-LSD	1.78155
c11620	TRANSCP-LSD	2.10703
c11622	TRANSCP-LSD	1.73552
c11624	TRANSCP-LSD	1.64138
c11625	TRANSCP-LSD	1.93222
c11631	TRANSCP-LSD	2.0711
c11636	TRANSCP-LSD	1.704
c11639	TRANSCP-LSD	2.32078
c1164	TRANSCP-LSD	1.73287
c11649	TRANSCP-LSD	2.10722
c1166	TRANSCP-LSD	1.34842
c11661	TRANSCP-LSD	2.25545
c11664	TRANSCP-LSD	1.5675
c11670	TRANSCP-LSD	1.70655
c11673	TRANSCP-LSD	2.16578
c11675	TRANSCP-LSD	1.30717
c11678	TRANSCP-LSD	1.76162
c11685	TRANSCP-LSD	2.30835
c1170	TRANSCP-LSD	1.8044
c11703	TRANSCP-LSD	1.84862
c11709	TRANSCP-LSD	1.51923
c11718	TRANSCP-LSD	1.78062
c11719	TRANSCP-LSD	2.01875
c11746	TRANSCP-LSD	2.36578
c11760	TRANSCP-LSD	1.6554
c11763	TRANSCP-LSD	1.64138
c11767	TRANSCP-LSD	1.93785
c11768	TRANSCP-LSD	1.90368
c1178	TRANSCP-LSD	2.1738
c11799	TRANSCP-LSD	1.81078
c118	TRANSCP-LSD	1.4568
c11805	TRANSCP-LSD	1.81215
c11809	TRANSCP-LSD	1.49245
c1181	TRANSCP-LSD	2.30635
c11812	TRANSCP-LSD	1.905
c11823	TRANSCP-LSD	1.51312
c11830	TRANSCP-LSD	1.509
c11831	TRANSCP-LSD	2.05965
c1184	TRANSCP-LSD	1.40768
c11845	TRANSCP-LSD	1.73577
c11853	TRANSCP-LSD	1.56582
c11854	TRANSCP-LSD	1.68777
c11855	TRANSCP-LSD	1.78357
c11857	TRANSCP-LSD	1.86547
c1186	TRANSCP-LSD	1.4429
c11868	TRANSCP-LSD	1.90328
c11872	TRANSCP-LSD	2.133
c11876	TRANSCP-LSD	2.01365
c11878	TRANSCP-LSD	1.76845
c11887	TRANSCP-LSD	1.7798
c11890	TRANSCP-LSD	1.299
c11900	TRANSCP-LSD	1.40135
c11903	TRANSCP-LSD	1.85173
c11905	TRANSCP-LSD	1.61163
c11906	TRANSCP-LSD	2.02942
c11907	TRANSCP-LSD	1.8002
c11910	TRANSCP-LSD	1.4794
c11914	TRANSCP-LSD	2.29595
c11916	TRANSCP-LSD	1.6577
c1193	TRANSCP-LSD	1.83712
c11931	TRANSCP-LSD	2.0532
c11935	TRANSCP-LSD	1.88325
c11937	TRANSCP-LSD	2.11163
c11938	TRANSCP-LSD	1.66633
c11942	TRANSCP-LSD	1.89695
c11944	TRANSCP-LSD	2.16288
c11947	TRANSCP-LSD	1.91233
c11951	TRANSCP-LSD	1.45087
c11955	TRANSCP-LSD	1.56548
c11967	TRANSCP-LSD	1.72265
c11968	TRANSCP-LSD	2.12495
c11970	TRANSCP-LSD	1.47053
c11976	TRANSCP-LSD	1.6245
c11980	TRANSCP-LSD	1.74585
c11983	TRANSCP-LSD	1.76297
c11984	TRANSCP-LSD	1.61672
c11985	TRANSCP-LSD	1.40023
c12	TRANSCP-LSD	1.80563
c12000	TRANSCP-LSD	1.35347
c12004	TRANSCP-LSD	2.19865
c12015	TRANSCP-LSD	2.2592
c1202	TRANSCP-LSD	1.99958
c12035	TRANSCP-LSD	1.87215
c12047	TRANSCP-LSD	1.84185
c12051	TRANSCP-LSD	1.82462
c12053	TRANSCP-LSD	1.3345
c12087	TRANSCP-LSD	1.54268
c12089	TRANSCP-LSD	2.19068
c1209	TRANSCP-LSD	1.71943
c12091	TRANSCP-LSD	1.75025
c12092	TRANSCP-LSD	1.52588
c12096	TRANSCP-LSD	1.7231
c12097	TRANSCP-LSD	1.51625
c12103	TRANSCP-LSD	2.36167
c12109	TRANSCP-LSD	1.77487
c12113	TRANSCP-LSD	1.52615
c12124	TRANSCP-LSD	1.43645
c12125	TRANSCP-LSD	1.6674
c12126	TRANSCP-LSD	1.53662
c12127	TRANSCP-LSD	1.5935
c1213	TRANSCP-LSD	1.66403
c12131	TRANSCP-LSD	1.30317
c12133	TRANSCP-LSD	2.11137
c12135	TRANSCP-LSD	2.0716
c12141	TRANSCP-LSD	1.96928
c12143	TRANSCP-LSD	1.47052
c12160	TRANSCP-LSD	1.7821
c12162	TRANSCP-LSD	1.98905
c12175	TRANSCP-LSD	2.0989
c12177	TRANSCP-LSD	2.0846
c1218	TRANSCP-LSD	1.7922
c12187	TRANSCP-LSD	1.48157
c12193	TRANSCP-LSD	1.83127
c12213	TRANSCP-LSD	1.33943
c12217	TRANSCP-LSD	1.77175
c12219	TRANSCP-LSD	1.4697
c12222	TRANSCP-LSD	1.45423
c1223	TRANSCP-LSD	2.15497
c12243	TRANSCP-LSD	1.52973
c1225	TRANSCP-LSD	2.19632
c12257	TRANSCP-LSD	2.31908
c12259	TRANSCP-LSD	1.85225
c12267	TRANSCP-LSD	1.89553
c12271	TRANSCP-LSD	2.01207
c12274	TRANSCP-LSD	1.4033
c12276	TRANSCP-LSD	1.58098
c12281	TRANSCP-LSD	1.6047
c12286	TRANSCP-LSD	1.36502
c12308	TRANSCP-LSD	1.72063
c12321	TRANSCP-LSD	1.5363
c12332	TRANSCP-LSD	2.1234
c12333	TRANSCP-LSD	1.73855
c12335	TRANSCP-LSD	1.79468
c12352	TRANSCP-LSD	1.3545
c12354	TRANSCP-LSD	1.67635
c12370	TRANSCP-LSD	1.80923
c12374	TRANSCP-LSD	2.06862
c12393	TRANSCP-LSD	2.1918
c12403	TRANSCP-LSD	1.49948
c12407	TRANSCP-LSD	2.15457
c12408	TRANSCP-LSD	1.49475
c12425	TRANSCP-LSD	1.72548
c12434	TRANSCP-LSD	2.41502
c12440	TRANSCP-LSD	2.07492
c12451	TRANSCP-LSD	1.81478
c12452	TRANSCP-LSD	2.1351
c12458	TRANSCP-LSD	1.80917
c12467	TRANSCP-LSD	2.14613
c12472	TRANSCP-LSD	1.54095
c12478	TRANSCP-LSD	1.93378
c12483	TRANSCP-LSD	2.24553
c12487	TRANSCP-LSD	1.44518
c12488	TRANSCP-LSD	1.89038
c12492	TRANSCP-LSD	1.93447
c1250	TRANSCP-LSD	1.86868
c12511	TRANSCP-LSD	1.34975
c1252	TRANSCP-LSD	1.3848
c12521	TRANSCP-LSD	1.39403
c12525	TRANSCP-LSD	1.90625
c12527	TRANSCP-LSD	1.71847
c12531	TRANSCP-LSD	2.33675
c12533	TRANSCP-LSD	1.93558
c12542	TRANSCP-LSD	1.868
c12547	TRANSCP-LSD	1.6201
c12553	TRANSCP-LSD	1.74738
c12567	TRANSCP-LSD	1.62117
c12576	TRANSCP-LSD	1.8621
c12579	TRANSCP-LSD	1.83168
c12580	TRANSCP-LSD	1.52368
c12591	TRANSCP-LSD	2.11805
c12604	TRANSCP-LSD	2.4952
c1261	TRANSCP-LSD	2.03297
c12616	TRANSCP-LSD	1.5264
c12641	TRANSCP-LSD	1.8132
c12645	TRANSCP-LSD	1.88013
c12650	TRANSCP-LSD	1.75305
c12658	TRANSCP-LSD	2.09647
c12660	TRANSCP-LSD	2.1577
c12672	TRANSCP-LSD	1.61245
c12673	TRANSCP-LSD	2.1682
c12686	TRANSCP-LSD	1.93185
c12693	TRANSCP-LSD	2.13318
c12696	TRANSCP-LSD	1.95165
c12697	TRANSCP-LSD	1.35025
c12707	TRANSCP-LSD	1.9464
c12710	TRANSCP-LSD	1.31785
c12711	TRANSCP-LSD	1.6413
c12719	TRANSCP-LSD	1.92722
c12725	TRANSCP-LSD	2.05542
c12726	TRANSCP-LSD	2.10387
c12727	TRANSCP-LSD	2.33313
c12729	TRANSCP-LSD	1.7361
c1275	TRANSCP-LSD	1.78558
c12753	TRANSCP-LSD	1.83175
c1276	TRANSCP-LSD	1.49335
c12770	TRANSCP-LSD	1.72008
c12789	TRANSCP-LSD	1.59577
c12795	TRANSCP-LSD	2.31085
c12801	TRANSCP-LSD	1.40612
c12807	TRANSCP-LSD	2.30503
c12811	TRANSCP-LSD	2.10015
c12822	TRANSCP-LSD	2.12505
c12838	TRANSCP-LSD	2.18735
c12842	TRANSCP-LSD	1.81387
c12844	TRANSCP-LSD	1.6423
c1285	TRANSCP-LSD	1.88605
c12851	TRANSCP-LSD	1.9547
c12855	TRANSCP-LSD	2.19713
c12862	TRANSCP-LSD	1.54867
c12865	TRANSCP-LSD	2.11355
c12875	TRANSCP-LSD	1.30337
c12879	TRANSCP-LSD	2.25815
c12880	TRANSCP-LSD	1.65627
c1289	TRANSCP-LSD	1.6113
c12901	TRANSCP-LSD	1.87005
c12905	TRANSCP-LSD	1.6226
c12908	TRANSCP-LSD	1.51465
c12923	TRANSCP-LSD	1.55695
c12924	TRANSCP-LSD	2.165
c12933	TRANSCP-LSD	1.35388
c12934	TRANSCP-LSD	1.69795
c12940	TRANSCP-LSD	1.9907
c1295	TRANSCP-LSD	1.6518
c12952	TRANSCP-LSD	1.72612
c12957	TRANSCP-LSD	2.03313
c12958	TRANSCP-LSD	1.65785
c12959	TRANSCP-LSD	2.10657
c1296	TRANSCP-LSD	1.99568
c12965	TRANSCP-LSD	1.47822
c1299	TRANSCP-LSD	1.53192
c13	TRANSCP-LSD	1.33385
c130	TRANSCP-LSD	2.03797
c13007	TRANSCP-LSD	1.86115
c13009	TRANSCP-LSD	1.50418
c13015	TRANSCP-LSD	1.50293
c13027	TRANSCP-LSD	1.96605
c1303	TRANSCP-LSD	1.83725
c13030	TRANSCP-LSD	1.7589
c13036	TRANSCP-LSD	1.52258
c13037	TRANSCP-LSD	1.65597
c13050	TRANSCP-LSD	1.55305
c13055	TRANSCP-LSD	1.65125
c13059	TRANSCP-LSD	1.5828
c13060	TRANSCP-LSD	2.31693
c13062	TRANSCP-LSD	1.61075
c13063	TRANSCP-LSD	2.09777
c13064	TRANSCP-LSD	1.58302
c13065	TRANSCP-LSD	2.0243
c13087	TRANSCP-LSD	2.25623
c1309	TRANSCP-LSD	1.63207
c13091	TRANSCP-LSD	1.49765
c13103	TRANSCP-LSD	1.67292
c13105	TRANSCP-LSD	2.07233
c13122	TRANSCP-LSD	1.43307
c13147	TRANSCP-LSD	2.04228
c13155	TRANSCP-LSD	1.85165
c13158	TRANSCP-LSD	1.6579
c13166	TRANSCP-LSD	1.90227
c13171	TRANSCP-LSD	1.82113
c13172	TRANSCP-LSD	1.99115
c13177	TRANSCP-LSD	2.0958
c13178	TRANSCP-LSD	1.87355
c13179	TRANSCP-LSD	2.1871
c13183	TRANSCP-LSD	2.4506
c13199	TRANSCP-LSD	2.11433
c13201	TRANSCP-LSD	2.2162
c13204	TRANSCP-LSD	1.82872
c13208	TRANSCP-LSD	2.19073
c13214	TRANSCP-LSD	1.66363
c1322	TRANSCP-LSD	1.39973
c13223	TRANSCP-LSD	1.98327
c13224	TRANSCP-LSD	1.6761
c1324	TRANSCP-LSD	1.75147
c1325	TRANSCP-LSD	2.19845
c13252	TRANSCP-LSD	1.4066
c13266	TRANSCP-LSD	1.69577
c13271	TRANSCP-LSD	1.47985
c13276	TRANSCP-LSD	1.556
c13285	TRANSCP-LSD	1.76092
c13295	TRANSCP-LSD	1.80232
c13314	TRANSCP-LSD	2.01705
c13322	TRANSCP-LSD	1.9291
c13323	TRANSCP-LSD	1.5212
c13335	TRANSCP-LSD	2.10668
c13348	TRANSCP-LSD	1.61367
c13363	TRANSCP-LSD	1.34667
c13387	TRANSCP-LSD	1.73978
c13390	TRANSCP-LSD	1.81648
c13406	TRANSCP-LSD	1.92593
c13408	TRANSCP-LSD	1.60838
c13409	TRANSCP-LSD	1.64763
c13417	TRANSCP-LSD	1.87695
c13431	TRANSCP-LSD	1.76012
c13432	TRANSCP-LSD	2.24282
c1344	TRANSCP-LSD	2.1279
c13442	TRANSCP-LSD	1.52172
c13444	TRANSCP-LSD	2.22895
c13458	TRANSCP-LSD	1.42003
c1346	TRANSCP-LSD	1.93065
c13461	TRANSCP-LSD	1.7742
c1349	TRANSCP-LSD	2.03775
c13493	TRANSCP-LSD	2.2408
c13515	TRANSCP-LSD	2.05295
c13525	TRANSCP-LSD	1.36745
c13529	TRANSCP-LSD	1.782
c13531	TRANSCP-LSD	2.30218
c13533	TRANSCP-LSD	1.72437
c13555	TRANSCP-LSD	1.57468
c13558	TRANSCP-LSD	1.81275
c13589	TRANSCP-LSD	1.79752
c13599	TRANSCP-LSD	2.36435
c13607	TRANSCP-LSD	1.84868
c1361	TRANSCP-LSD	2.23195
c13636	TRANSCP-LSD	1.91642
c13648	TRANSCP-LSD	1.89442
c13651	TRANSCP-LSD	1.3411
c13653	TRANSCP-LSD	2.0449
c13658	TRANSCP-LSD	1.42667
c1366	TRANSCP-LSD	1.77598
c13679	TRANSCP-LSD	1.34523
c13690	TRANSCP-LSD	1.67237
c13704	TRANSCP-LSD	1.77673
c13713	TRANSCP-LSD	1.3696
c13721	TRANSCP-LSD	1.5163
c13726	TRANSCP-LSD	2.10522
c13738	TRANSCP-LSD	1.31168
c13740	TRANSCP-LSD	1.8095
c13751	TRANSCP-LSD	1.5047
c1377	TRANSCP-LSD	1.77535
c13770	TRANSCP-LSD	2.03273
c13780	TRANSCP-LSD	2.23235
c1379	TRANSCP-LSD	1.36017
c13816	TRANSCP-LSD	2.10237
c13817	TRANSCP-LSD	1.75818
c13831	TRANSCP-LSD	1.76585
c13834	TRANSCP-LSD	1.66805
c13836	TRANSCP-LSD	1.76048
c13850	TRANSCP-LSD	1.7455
c13854	TRANSCP-LSD	1.5592
c1386	TRANSCP-LSD	1.86705
c13869	TRANSCP-LSD	1.5373
c13882	TRANSCP-LSD	1.92023
c13898	TRANSCP-LSD	1.319
c13899	TRANSCP-LSD	2.07987
c13900	TRANSCP-LSD	1.62608
c13909	TRANSCP-LSD	2.00077
c13910	TRANSCP-LSD	1.62443
c13917	TRANSCP-LSD	1.4466
c13935	TRANSCP-LSD	1.8011
c13937	TRANSCP-LSD	1.69175
c1395	TRANSCP-LSD	1.42265
c13950	TRANSCP-LSD	1.33812
c13976	TRANSCP-LSD	1.75722
c13985	TRANSCP-LSD	1.59932
c13988	TRANSCP-LSD	1.83535
c1399	TRANSCP-LSD	1.79242
c13996	TRANSCP-LSD	1.69132
c140	TRANSCP-LSD	1.99835
c14005	TRANSCP-LSD	1.77125
c14012	TRANSCP-LSD	1.43467
c14018	TRANSCP-LSD	1.6045
c14023	TRANSCP-LSD	2.00597
c14024	TRANSCP-LSD	1.2959
c14029	TRANSCP-LSD	2.05775
c14040	TRANSCP-LSD	1.6478
c14046	TRANSCP-LSD	1.97933
c1405	TRANSCP-LSD	1.59088
c14071	TRANSCP-LSD	1.58962
c14074	TRANSCP-LSD	2.13192
c14076	TRANSCP-LSD	1.8898
c14077	TRANSCP-LSD	1.33635
c14086	TRANSCP-LSD	1.67627
c1410	TRANSCP-LSD	1.84912
c14102	TRANSCP-LSD	1.8849
c14107	TRANSCP-LSD	1.53225
c14147	TRANSCP-LSD	1.7284
c14155	TRANSCP-LSD	1.84765
c14160	TRANSCP-LSD	2.09915
c1417	TRANSCP-LSD	1.6381
c14184	TRANSCP-LSD	2.13998
c14190	TRANSCP-LSD	1.63357
c14198	TRANSCP-LSD	1.38357
c14199	TRANSCP-LSD	1.7356
c14210	TRANSCP-LSD	1.77233
c14217	TRANSCP-LSD	1.67928
c14222	TRANSCP-LSD	1.96027
c14246	TRANSCP-LSD	1.76782
c14254	TRANSCP-LSD	1.43217
c14266	TRANSCP-LSD	2.04632
c14284	TRANSCP-LSD	1.60743
c14300	TRANSCP-LSD	2.09985
c14304	TRANSCP-LSD	1.75575
c1432	TRANSCP-LSD	1.7021
c14335	TRANSCP-LSD	1.9456
c14337	TRANSCP-LSD	1.94145
c14346	TRANSCP-LSD	1.9308
c1435	TRANSCP-LSD	1.69998
c14374	TRANSCP-LSD	1.8668
c14375	TRANSCP-LSD	1.75798
c14387	TRANSCP-LSD	1.43813
c14408	TRANSCP-LSD	1.60867
c14418	TRANSCP-LSD	2.03505
c14427	TRANSCP-LSD	1.9388
c14433	TRANSCP-LSD	1.9178
c14438	TRANSCP-LSD	1.70202
c1444	TRANSCP-LSD	2.30465
c14444	TRANSCP-LSD	1.5294
c14445	TRANSCP-LSD	1.69252
c14448	TRANSCP-LSD	1.78955
c14451	TRANSCP-LSD	1.46472
c14453	TRANSCP-LSD	1.86825
c14462	TRANSCP-LSD	1.31743
c14486	TRANSCP-LSD	1.3811
c14487	TRANSCP-LSD	1.99155
c14494	TRANSCP-LSD	2.01235
c14513	TRANSCP-LSD	1.43487
c14530	TRANSCP-LSD	2.17848
c1454	TRANSCP-LSD	2.04353
c14547	TRANSCP-LSD	2.1884
c14572	TRANSCP-LSD	1.92563
c14575	TRANSCP-LSD	1.9163
c14584	TRANSCP-LSD	1.37012
c14594	TRANSCP-LSD	1.6299
c14603	TRANSCP-LSD	1.84358
c14610	TRANSCP-LSD	2.07505
c14627	TRANSCP-LSD	1.89787
c14629	TRANSCP-LSD	1.84125
c1463	TRANSCP-LSD	2.0347
c14640	TRANSCP-LSD	1.94263
c14641	TRANSCP-LSD	1.86198
c14643	TRANSCP-LSD	2.15393
c14667	TRANSCP-LSD	1.76775
c14669	TRANSCP-LSD	2.062
c14670	TRANSCP-LSD	2.10938
c14679	TRANSCP-LSD	1.65088
c1469	TRANSCP-LSD	2.11495
c14692	TRANSCP-LSD	1.94257
c14695	TRANSCP-LSD	1.8333
c147	TRANSCP-LSD	2.14515
c1470	TRANSCP-LSD	2.18712
c14703	TRANSCP-LSD	2.17143
c1471	TRANSCP-LSD	1.84555
c14710	TRANSCP-LSD	1.42405
c14713	TRANSCP-LSD	2.05883
c14721	TRANSCP-LSD	1.80662
c14722	TRANSCP-LSD	1.54567
c14736	TRANSCP-LSD	1.70055
c14737	TRANSCP-LSD	1.79113
c14744	TRANSCP-LSD	1.75995
c14749	TRANSCP-LSD	1.4252
c14775	TRANSCP-LSD	1.3375
c14780	TRANSCP-LSD	1.97322
c14784	TRANSCP-LSD	1.72938
c14793	TRANSCP-LSD	2.1938
c14795	TRANSCP-LSD	1.84435
c148	TRANSCP-LSD	1.54145
c14808	TRANSCP-LSD	1.3043
c14824	TRANSCP-LSD	1.60155
c14830	TRANSCP-LSD	1.6616
c14847	TRANSCP-LSD	1.32347
c14850	TRANSCP-LSD	1.98402
c14854	TRANSCP-LSD	2.01155
c14874	TRANSCP-LSD	1.64715
c14876	TRANSCP-LSD	2.12755
c14879	TRANSCP-LSD	1.46667
c14880	TRANSCP-LSD	1.785
c14886	TRANSCP-LSD	1.77865
c149	TRANSCP-LSD	1.4493
c1490	TRANSCP-LSD	1.48713
c14914	TRANSCP-LSD	1.8113
c1492	TRANSCP-LSD	1.4107
c14929	TRANSCP-LSD	1.52553
c1493	TRANSCP-LSD	1.45322
c1494	TRANSCP-LSD	1.60308
c14951	TRANSCP-LSD	1.54292
c14953	TRANSCP-LSD	1.4589
c14962	TRANSCP-LSD	1.63577
c14973	TRANSCP-LSD	2.16375
c14987	TRANSCP-LSD	1.69893
c14992	TRANSCP-LSD	1.66582
c14994	TRANSCP-LSD	1.63695
c14998	TRANSCP-LSD	1.6967
c15000	TRANSCP-LSD	1.90275
c15005	TRANSCP-LSD	1.79917
c15010	TRANSCP-LSD	1.43885
c15015	TRANSCP-LSD	1.99225
c15026	TRANSCP-LSD	1.57917
c15028	TRANSCP-LSD	1.46633
c15036	TRANSCP-LSD	2.1492
c15072	TRANSCP-LSD	1.78113
c15098	TRANSCP-LSD	1.97002
c15107	TRANSCP-LSD	2.07227
c15127	TRANSCP-LSD	2.09285
c15144	TRANSCP-LSD	2.3143
c15149	TRANSCP-LSD	1.37757
c15160	TRANSCP-LSD	1.51028
c15162	TRANSCP-LSD	1.89428
c15163	TRANSCP-LSD	2.3073
c15170	TRANSCP-LSD	2.05462
c15174	TRANSCP-LSD	1.83862
c15175	TRANSCP-LSD	1.36645
c15176	TRANSCP-LSD	1.37432
c1518	TRANSCP-LSD	1.84187
c15184	TRANSCP-LSD	1.4941
c15202	TRANSCP-LSD	1.55523
c15203	TRANSCP-LSD	1.78668
c15211	TRANSCP-LSD	1.32993
c15212	TRANSCP-LSD	1.9375
c15213	TRANSCP-LSD	1.51315
c15215	TRANSCP-LSD	1.95195
c15216	TRANSCP-LSD	2.00088
c15217	TRANSCP-LSD	1.84102
c15233	TRANSCP-LSD	1.58577
c15238	TRANSCP-LSD	1.99418
c1524	TRANSCP-LSD	2.43847
c15249	TRANSCP-LSD	1.84155
c15255	TRANSCP-LSD	1.69247
c15257	TRANSCP-LSD	1.7402
c15258	TRANSCP-LSD	1.9824
c15263	TRANSCP-LSD	1.3944
c15266	TRANSCP-LSD	1.92765
c15268	TRANSCP-LSD	1.45752
c1527	TRANSCP-LSD	2.47408
c15281	TRANSCP-LSD	1.46423
c15285	TRANSCP-LSD	2.22023
c15286	TRANSCP-LSD	1.73772
c15294	TRANSCP-LSD	2.16863
c1530	TRANSCP-LSD	2.1208
c15309	TRANSCP-LSD	1.764
c15317	TRANSCP-LSD	1.59008
c15342	TRANSCP-LSD	2.11235
c15344	TRANSCP-LSD	1.3071
c15355	TRANSCP-LSD	1.4026
c15366	TRANSCP-LSD	1.7355
c15374	TRANSCP-LSD	1.78762
c15376	TRANSCP-LSD	2.2404
c15377	TRANSCP-LSD	1.93233
c15403	TRANSCP-LSD	1.61757
c1541	TRANSCP-LSD	1.88953
c15414	TRANSCP-LSD	1.5442
c15431	TRANSCP-LSD	1.9121
c1544	TRANSCP-LSD	1.86882
c15441	TRANSCP-LSD	1.56078
c15446	TRANSCP-LSD	1.69473
c15449	TRANSCP-LSD	1.46287
c15451	TRANSCP-LSD	1.50292
c15466	TRANSCP-LSD	2.19648
c1547	TRANSCP-LSD	2.16323
c15484	TRANSCP-LSD	1.6216
c15488	TRANSCP-LSD	1.77932
c15503	TRANSCP-LSD	1.4405
c15525	TRANSCP-LSD	2.0168
c15529	TRANSCP-LSD	2.31117
c15539	TRANSCP-LSD	1.83398
c15540	TRANSCP-LSD	1.9199
c15541	TRANSCP-LSD	2.17358
c15546	TRANSCP-LSD	1.80145
c15565	TRANSCP-LSD	1.40238
c15574	TRANSCP-LSD	1.53
c1558	TRANSCP-LSD	1.82952
c1560	TRANSCP-LSD	1.66092
c15614	TRANSCP-LSD	1.38938
c1563	TRANSCP-LSD	1.7893
c1566	TRANSCP-LSD	2.16447
c15667	TRANSCP-LSD	1.31765
c15671	TRANSCP-LSD	1.56175
c1568	TRANSCP-LSD	1.43422
c15681	TRANSCP-LSD	2.08292
c15682	TRANSCP-LSD	2.02745
c15685	TRANSCP-LSD	1.62725
c15695	TRANSCP-LSD	1.38795
c15710	TRANSCP-LSD	2.16783
c15718	TRANSCP-LSD	1.59032
c15725	TRANSCP-LSD	2.29205
c1573	TRANSCP-LSD	1.61973
c15740	TRANSCP-LSD	2.2478
c15742	TRANSCP-LSD	1.30163
c15744	TRANSCP-LSD	1.3942
c15751	TRANSCP-LSD	1.9224
c15752	TRANSCP-LSD	2.0638
c15753	TRANSCP-LSD	1.87585
c15758	TRANSCP-LSD	1.9
c15763	TRANSCP-LSD	1.5594
c15764	TRANSCP-LSD	1.83085
c15765	TRANSCP-LSD	2.14538
c1578	TRANSCP-LSD	1.59718
c15780	TRANSCP-LSD	1.9875
c15783	TRANSCP-LSD	2.0489
c15793	TRANSCP-LSD	2.09318
c15796	TRANSCP-LSD	1.94617
c15800	TRANSCP-LSD	1.73042
c15801	TRANSCP-LSD	1.7766
c15808	TRANSCP-LSD	1.82093
c15814	TRANSCP-LSD	1.4173
c15818	TRANSCP-LSD	2.16915
c15847	TRANSCP-LSD	1.68998
c15850	TRANSCP-LSD	1.95753
c15855	TRANSCP-LSD	1.38845
c15876	TRANSCP-LSD	2.1351
c15881	TRANSCP-LSD	1.98508
c15905	TRANSCP-LSD	1.52795
c15913	TRANSCP-LSD	1.81298
c15917	TRANSCP-LSD	1.47412
c15922	TRANSCP-LSD	1.6911
c15923	TRANSCP-LSD	1.96032
c15925	TRANSCP-LSD	1.83888
c15927	TRANSCP-LSD	1.38545
c15928	TRANSCP-LSD	1.72788
c15946	TRANSCP-LSD	2.04908
c15947	TRANSCP-LSD	2.03407
c15979	TRANSCP-LSD	1.7285
c15983	TRANSCP-LSD	1.56885
c15992	TRANSCP-LSD	1.43033
c15993	TRANSCP-LSD	2.27045
c16009	TRANSCP-LSD	1.85447
c16016	TRANSCP-LSD	1.92588
c16028	TRANSCP-LSD	1.82858
c16034	TRANSCP-LSD	1.4877
c16035	TRANSCP-LSD	1.83405
c16077	TRANSCP-LSD	1.30208
c16085	TRANSCP-LSD	1.8042
c16088	TRANSCP-LSD	2.23335
c16089	TRANSCP-LSD	1.33935
c16092	TRANSCP-LSD	1.73328
c16094	TRANSCP-LSD	1.55507
c16103	TRANSCP-LSD	1.72532
c16126	TRANSCP-LSD	1.88105
c16138	TRANSCP-LSD	1.92145
c16151	TRANSCP-LSD	1.983
c16153	TRANSCP-LSD	1.39297
c16167	TRANSCP-LSD	1.30062
c16170	TRANSCP-LSD	2.48327
c1618	TRANSCP-LSD	2.06855
c16204	TRANSCP-LSD	1.96483
c16213	TRANSCP-LSD	1.96448
c16222	TRANSCP-LSD	1.52238
c16223	TRANSCP-LSD	2.1628
c16226	TRANSCP-LSD	1.66885
c16227	TRANSCP-LSD	1.73022
c16230	TRANSCP-LSD	2.16368
c16232	TRANSCP-LSD	2.29157
c16237	TRANSCP-LSD	1.5982
c16245	TRANSCP-LSD	2.14868
c16254	TRANSCP-LSD	1.91348
c16255	TRANSCP-LSD	1.34607
c16262	TRANSCP-LSD	1.97032
c1627	TRANSCP-LSD	1.7432
c16283	TRANSCP-LSD	1.5407
c16287	TRANSCP-LSD	1.6495
c1629	TRANSCP-LSD	1.9672
c16306	TRANSCP-LSD	2.26095
c1632	TRANSCP-LSD	1.47635
c16324	TRANSCP-LSD	1.6132
c1633	TRANSCP-LSD	2.05575
c16330	TRANSCP-LSD	1.32808
c1634	TRANSCP-LSD	1.3157
c1636	TRANSCP-LSD	1.45653
c16360	TRANSCP-LSD	1.62165
c16362	TRANSCP-LSD	1.63043
c16374	TRANSCP-LSD	1.79927
c16397	TRANSCP-LSD	1.95717
c16399	TRANSCP-LSD	1.58695
c1640	TRANSCP-LSD	1.3097
c16400	TRANSCP-LSD	1.78002
c16401	TRANSCP-LSD	1.4548
c1642	TRANSCP-LSD	1.86983
c16426	TRANSCP-LSD	1.9469
c16428	TRANSCP-LSD	1.33685
c16446	TRANSCP-LSD	1.90995
c16450	TRANSCP-LSD	1.3388
c1648	TRANSCP-LSD	2.0282
c16496	TRANSCP-LSD	1.53665
c16512	TRANSCP-LSD	1.58723
c16518	TRANSCP-LSD	2.09872
c16529	TRANSCP-LSD	1.7162
c16558	TRANSCP-LSD	1.56327
c16563	TRANSCP-LSD	1.68775
c16571	TRANSCP-LSD	1.66905
c16575	TRANSCP-LSD	1.40055
c16578	TRANSCP-LSD	1.90195
c16592	TRANSCP-LSD	1.5628
c16595	TRANSCP-LSD	1.8374
c16620	TRANSCP-LSD	1.82615
c16629	TRANSCP-LSD	2.18792
c16653	TRANSCP-LSD	2.03097
c16669	TRANSCP-LSD	1.40705
c16682	TRANSCP-LSD	1.99642
c16686	TRANSCP-LSD	1.90545
c16695	TRANSCP-LSD	1.4726
c16704	TRANSCP-LSD	2.01048
c16707	TRANSCP-LSD	1.32828
c16713	TRANSCP-LSD	1.59563
c16715	TRANSCP-LSD	1.42508
c16723	TRANSCP-LSD	1.7192
c16727	TRANSCP-LSD	1.94205
c16729	TRANSCP-LSD	1.35218
c16742	TRANSCP-LSD	1.84695
c16747	TRANSCP-LSD	2.20045
c16749	TRANSCP-LSD	1.3454
c16750	TRANSCP-LSD	1.40523
c16752	TRANSCP-LSD	1.98482
c16759	TRANSCP-LSD	1.9429
c16762	TRANSCP-LSD	1.6595
c16766	TRANSCP-LSD	1.98058
c16774	TRANSCP-LSD	2.05253
c16778	TRANSCP-LSD	2.30293
c16782	TRANSCP-LSD	1.65793
c16786	TRANSCP-LSD	1.91182
c16793	TRANSCP-LSD	1.7038
c16799	TRANSCP-LSD	1.76648
c16814	TRANSCP-LSD	1.48727
c16817	TRANSCP-LSD	2.00537
c16824	TRANSCP-LSD	2.1406
c16825	TRANSCP-LSD	1.76097
c16831	TRANSCP-LSD	2.0772
c16836	TRANSCP-LSD	1.70203
c16838	TRANSCP-LSD	1.41328
c1686	TRANSCP-LSD	1.4656
c16863	TRANSCP-LSD	2.02053
c16868	TRANSCP-LSD	1.56407
c16873	TRANSCP-LSD	1.49647
c16874	TRANSCP-LSD	1.78945
c16890	TRANSCP-LSD	2.07805
c16894	TRANSCP-LSD	1.72063
c16895	TRANSCP-LSD	1.76147
c169	TRANSCP-LSD	1.99775
c1690	TRANSCP-LSD	2.17983
c16901	TRANSCP-LSD	2.16055
c16924	TRANSCP-LSD	1.53977
c16925	TRANSCP-LSD	1.42688
c16932	TRANSCP-LSD	1.88425
c16936	TRANSCP-LSD	1.9332
c16947	TRANSCP-LSD	1.47378
c16966	TRANSCP-LSD	2.0404
c16974	TRANSCP-LSD	1.9109
c16977	TRANSCP-LSD	1.33322
c16994	TRANSCP-LSD	1.95052
c17005	TRANSCP-LSD	1.70195
c17006	TRANSCP-LSD	1.83682
c1702	TRANSCP-LSD	2.25643
c1703	TRANSCP-LSD	1.74698
c17033	TRANSCP-LSD	2.02717
c17035	TRANSCP-LSD	1.34062
c17038	TRANSCP-LSD	2.03615
c17041	TRANSCP-LSD	1.7706
c17043	TRANSCP-LSD	1.9889
c1705	TRANSCP-LSD	1.45287
c17060	TRANSCP-LSD	1.59135
c17065	TRANSCP-LSD	1.58137
c17066	TRANSCP-LSD	1.35065
c17094	TRANSCP-LSD	1.6231
c1710	TRANSCP-LSD	2.27248
c17113	TRANSCP-LSD	1.2986
c17119	TRANSCP-LSD	1.82625
c17126	TRANSCP-LSD	1.5697
c17127	TRANSCP-LSD	1.29873
c17144	TRANSCP-LSD	1.88115
c17146	TRANSCP-LSD	1.82445
c17161	TRANSCP-LSD	1.63492
c17163	TRANSCP-LSD	2.12985
c17167	TRANSCP-LSD	1.52203
c1717	TRANSCP-LSD	1.47215
c17191	TRANSCP-LSD	2.2839
c17215	TRANSCP-LSD	1.60775
c17219	TRANSCP-LSD	1.56205
c17232	TRANSCP-LSD	1.422
c17239	TRANSCP-LSD	1.75255
c17240	TRANSCP-LSD	2.37
c17242	TRANSCP-LSD	1.81582
c17267	TRANSCP-LSD	1.34478
c17286	TRANSCP-LSD	1.98975
c17292	TRANSCP-LSD	1.51132
c17295	TRANSCP-LSD	2.10107
c17299	TRANSCP-LSD	1.95145
c1730	TRANSCP-LSD	1.78917
c17301	TRANSCP-LSD	1.7015
c17314	TRANSCP-LSD	1.64507
c17318	TRANSCP-LSD	1.70613
c17337	TRANSCP-LSD	1.96275
c17341	TRANSCP-LSD	1.8566
c17350	TRANSCP-LSD	2.21917
c17357	TRANSCP-LSD	1.55798
c17363	TRANSCP-LSD	2.03317
c17365	TRANSCP-LSD	1.8194
c1737	TRANSCP-LSD	2.0484
c17378	TRANSCP-LSD	1.61805
c17387	TRANSCP-LSD	1.4149
c17401	TRANSCP-LSD	1.61533
c17427	TRANSCP-LSD	1.61315
c17443	TRANSCP-LSD	2.08805
c17447	TRANSCP-LSD	1.77828
c17455	TRANSCP-LSD	1.9672
c17465	TRANSCP-LSD	1.97423
c17475	TRANSCP-LSD	2.1639
c17476	TRANSCP-LSD	1.56815
c1748	TRANSCP-LSD	2.04983
c17480	TRANSCP-LSD	1.5479
c17501	TRANSCP-LSD	1.79027
c17502	TRANSCP-LSD	1.68112
c17507	TRANSCP-LSD	1.34808
c1751	TRANSCP-LSD	1.8356
c17510	TRANSCP-LSD	1.41572
c1752	TRANSCP-LSD	2.23565
c17530	TRANSCP-LSD	2.33102
c17540	TRANSCP-LSD	2.1578
c17549	TRANSCP-LSD	1.7373
c17562	TRANSCP-LSD	1.6228
c17567	TRANSCP-LSD	1.53235
c17608	TRANSCP-LSD	1.9557
c17615	TRANSCP-LSD	1.96117
c17616	TRANSCP-LSD	1.77412
c17633	TRANSCP-LSD	1.68102
c17634	TRANSCP-LSD	1.61005
c17641	TRANSCP-LSD	2.19157
c17643	TRANSCP-LSD	1.7997
c1765	TRANSCP-LSD	2.15042
c17652	TRANSCP-LSD	2.00343
c17660	TRANSCP-LSD	1.7128
c1767	TRANSCP-LSD	1.69532
c17671	TRANSCP-LSD	2.01982
c17693	TRANSCP-LSD	1.45198
c17694	TRANSCP-LSD	1.49238
c177	TRANSCP-LSD	1.97592
c1770	TRANSCP-LSD	1.9257
c17702	TRANSCP-LSD	1.56325
c17709	TRANSCP-LSD	2.02307
c17710	TRANSCP-LSD	1.76177
c17716	TRANSCP-LSD	1.78622
c17729	TRANSCP-LSD	2.08573
c17732	TRANSCP-LSD	1.72705
c17744	TRANSCP-LSD	1.57625
c17747	TRANSCP-LSD	1.69727
c17761	TRANSCP-LSD	1.9411
c17772	TRANSCP-LSD	2.00007
c17778	TRANSCP-LSD	1.68368
c17779	TRANSCP-LSD	1.55763
c17800	TRANSCP-LSD	1.77745
c17805	TRANSCP-LSD	1.9975
c17825	TRANSCP-LSD	1.91952
c17826	TRANSCP-LSD	1.76325
c1783	TRANSCP-LSD	2.31363
c17835	TRANSCP-LSD	2.18833
c1784	TRANSCP-LSD	1.8646
c17848	TRANSCP-LSD	1.6683
c1787	TRANSCP-LSD	1.66427
c17872	TRANSCP-LSD	1.4484
c17884	TRANSCP-LSD	1.755
c17888	TRANSCP-LSD	1.87735
c17891	TRANSCP-LSD	1.34498
c179	TRANSCP-LSD	1.88332
c1790	TRANSCP-LSD	2.04815
c1791	TRANSCP-LSD	1.56562
c17919	TRANSCP-LSD	1.78638
c1792	TRANSCP-LSD	1.63598
c17935	TRANSCP-LSD	1.92675
c17937	TRANSCP-LSD	1.70765
c17943	TRANSCP-LSD	1.68365
c17944	TRANSCP-LSD	1.47355
c17951	TRANSCP-LSD	2.13512
c17975	TRANSCP-LSD	1.80145
c17979	TRANSCP-LSD	1.42787
c17989	TRANSCP-LSD	1.40512
c1799	TRANSCP-LSD	2.19735
c18016	TRANSCP-LSD	1.86828
c18017	TRANSCP-LSD	1.51203
c18025	TRANSCP-LSD	1.71992
c18028	TRANSCP-LSD	2.3963
c18035	TRANSCP-LSD	1.90815
c18036	TRANSCP-LSD	1.5454
c18045	TRANSCP-LSD	1.49215
c18062	TRANSCP-LSD	1.9451
c18064	TRANSCP-LSD	1.7404
c18085	TRANSCP-LSD	1.88875
c18091	TRANSCP-LSD	1.74165
c18109	TRANSCP-LSD	1.81948
c18113	TRANSCP-LSD	2.07673
c18123	TRANSCP-LSD	1.57975
c18124	TRANSCP-LSD	1.90232
c18136	TRANSCP-LSD	1.75453
c1814	TRANSCP-LSD	1.49642
c1815	TRANSCP-LSD	1.80322
c18159	TRANSCP-LSD	1.49252
c1816	TRANSCP-LSD	1.90552
c18162	TRANSCP-LSD	1.5478
c18178	TRANSCP-LSD	1.98303
c18182	TRANSCP-LSD	1.41207
c1821	TRANSCP-LSD	1.51938
c18220	TRANSCP-LSD	2.20885
c18226	TRANSCP-LSD	1.38682
c18250	TRANSCP-LSD	1.3681
c18252	TRANSCP-LSD	1.84193
c18254	TRANSCP-LSD	1.6945
c18256	TRANSCP-LSD	1.3542
c18258	TRANSCP-LSD	1.36775
c1826	TRANSCP-LSD	1.49863
c18266	TRANSCP-LSD	1.398
c18272	TRANSCP-LSD	1.71145
c18275	TRANSCP-LSD	1.85195
c18281	TRANSCP-LSD	1.82545
c18291	TRANSCP-LSD	1.858
c18300	TRANSCP-LSD	2.29692
c18316	TRANSCP-LSD	1.9181
c18318	TRANSCP-LSD	2.08375
c18325	TRANSCP-LSD	2.3014
c18327	TRANSCP-LSD	1.59575
c18345	TRANSCP-LSD	1.95457
c1835	TRANSCP-LSD	1.88782
c18373	TRANSCP-LSD	1.79222
c18374	TRANSCP-LSD	1.63355
c18377	TRANSCP-LSD	2.05973
c18385	TRANSCP-LSD	1.30025
c18396	TRANSCP-LSD	1.4456
c1840	TRANSCP-LSD	2.16403
c18405	TRANSCP-LSD	1.40148
c18408	TRANSCP-LSD	2.0544
c1842	TRANSCP-LSD	1.3716
c18424	TRANSCP-LSD	1.99595
c1843	TRANSCP-LSD	1.78458
c18432	TRANSCP-LSD	1.7074
c18443	TRANSCP-LSD	2.18607
c18450	TRANSCP-LSD	1.66725
c18465	TRANSCP-LSD	1.63702
c18477	TRANSCP-LSD	1.3975
c18507	TRANSCP-LSD	1.88828
c18512	TRANSCP-LSD	1.68215
c18517	TRANSCP-LSD	1.88905
c18521	TRANSCP-LSD	1.6074
c1853	TRANSCP-LSD	2.09122
c18539	TRANSCP-LSD	1.76328
c18562	TRANSCP-LSD	1.42862
c18572	TRANSCP-LSD	1.31318
c18585	TRANSCP-LSD	1.94553
c18607	TRANSCP-LSD	1.56575
c18608	TRANSCP-LSD	1.89452
c18621	TRANSCP-LSD	2.02335
c18634	TRANSCP-LSD	1.66423
c18637	TRANSCP-LSD	1.89905
c18651	TRANSCP-LSD	1.66052
c18652	TRANSCP-LSD	1.63933
c18653	TRANSCP-LSD	1.74763
c18656	TRANSCP-LSD	1.32957
c18664	TRANSCP-LSD	2.32387
c18666	TRANSCP-LSD	1.98572
c1868	TRANSCP-LSD	1.48
c18696	TRANSCP-LSD	1.7583
c18701	TRANSCP-LSD	1.84668
c18704	TRANSCP-LSD	1.50855
c18714	TRANSCP-LSD	1.44767
c18726	TRANSCP-LSD	1.53038
c18733	TRANSCP-LSD	1.94608
c1877	TRANSCP-LSD	1.95373
c18786	TRANSCP-LSD	1.50162
c18787	TRANSCP-LSD	1.5471
c18789	TRANSCP-LSD	1.76755
c18793	TRANSCP-LSD	1.72798
c18810	TRANSCP-LSD	1.60298
c18818	TRANSCP-LSD	1.9125
c18820	TRANSCP-LSD	1.9896
c18824	TRANSCP-LSD	1.50558
c18831	TRANSCP-LSD	1.82973
c18832	TRANSCP-LSD	1.3682
c18840	TRANSCP-LSD	1.64675
c1886	TRANSCP-LSD	1.63985
c18863	TRANSCP-LSD	1.6405
c18879	TRANSCP-LSD	1.6289
c18883	TRANSCP-LSD	2.16728
c18885	TRANSCP-LSD	2.02145
c18886	TRANSCP-LSD	1.98105
c18892	TRANSCP-LSD	2.07145
c18897	TRANSCP-LSD	2.0266
c1891	TRANSCP-LSD	2.02815
c18910	TRANSCP-LSD	1.54497
c18918	TRANSCP-LSD	2.04893
c18945	TRANSCP-LSD	1.5156
c18955	TRANSCP-LSD	1.7986
c18958	TRANSCP-LSD	1.9344
c18964	TRANSCP-LSD	2.19453
c18969	TRANSCP-LSD	2.01828
c18973	TRANSCP-LSD	1.88815
c18980	TRANSCP-LSD	2.04438
c18987	TRANSCP-LSD	2.26098
c1899	TRANSCP-LSD	1.86173
c19	TRANSCP-LSD	1.58512
c1900	TRANSCP-LSD	2.02522
c19019	TRANSCP-LSD	1.30115
c19068	TRANSCP-LSD	1.97095
c19070	TRANSCP-LSD	1.5346
c19077	TRANSCP-LSD	1.36467
c19088	TRANSCP-LSD	2.33837
c19099	TRANSCP-LSD	1.64895
c191	TRANSCP-LSD	1.34172
c19111	TRANSCP-LSD	1.3306
c19112	TRANSCP-LSD	1.6772
c19118	TRANSCP-LSD	2.29943
c19127	TRANSCP-LSD	2.01408
c19131	TRANSCP-LSD	2.2796
c19148	TRANSCP-LSD	1.7232
c19149	TRANSCP-LSD	1.37875
c19150	TRANSCP-LSD	1.4675
c19154	TRANSCP-LSD	2.28688
c19155	TRANSCP-LSD	2.2151
c19162	TRANSCP-LSD	1.5801
c19163	TRANSCP-LSD	1.89518
c19172	TRANSCP-LSD	1.74143
c19174	TRANSCP-LSD	1.7192
c19189	TRANSCP-LSD	1.5023
c19191	TRANSCP-LSD	2.0905
c19195	TRANSCP-LSD	1.32983
c19203	TRANSCP-LSD	1.81985
c1921	TRANSCP-LSD	1.49167
c19224	TRANSCP-LSD	1.64535
c19226	TRANSCP-LSD	1.68617
c19229	TRANSCP-LSD	1.5515
c19230	TRANSCP-LSD	1.52265
c19242	TRANSCP-LSD	1.77212
c1925	TRANSCP-LSD	1.81898
c19267	TRANSCP-LSD	1.7028
c19293	TRANSCP-LSD	2.13623
c1930	TRANSCP-LSD	2.15247
c19314	TRANSCP-LSD	1.59293
c19329	TRANSCP-LSD	1.76855
c19330	TRANSCP-LSD	2.02192
c19354	TRANSCP-LSD	2.2174
c19358	TRANSCP-LSD	1.7434
c19359	TRANSCP-LSD	1.91068
c19367	TRANSCP-LSD	1.48335
c19373	TRANSCP-LSD	2.16415
c1941	TRANSCP-LSD	1.37025
c19415	TRANSCP-LSD	2.1569
c19444	TRANSCP-LSD	1.7732
c19446	TRANSCP-LSD	1.48937
c19451	TRANSCP-LSD	2.0055
c19452	TRANSCP-LSD	1.69227
c19456	TRANSCP-LSD	1.97138
c1946	TRANSCP-LSD	2.17875
c19471	TRANSCP-LSD	2.1459
c19478	TRANSCP-LSD	1.3963
c19482	TRANSCP-LSD	1.4427
c19486	TRANSCP-LSD	1.36912
c19487	TRANSCP-LSD	1.63772
c19492	TRANSCP-LSD	1.9974
c19501	TRANSCP-LSD	1.99768
c19510	TRANSCP-LSD	1.41462
c19516	TRANSCP-LSD	2.1097
c19522	TRANSCP-LSD	1.47755
c19530	TRANSCP-LSD	1.80845
c19533	TRANSCP-LSD	1.43027
c19548	TRANSCP-LSD	2.23515
c1955	TRANSCP-LSD	2.31533
c19560	TRANSCP-LSD	1.53618
c19562	TRANSCP-LSD	2.37142
c19570	TRANSCP-LSD	2.11428
c19572	TRANSCP-LSD	1.59638
c19573	TRANSCP-LSD	1.76405
c19577	TRANSCP-LSD	2.17823
c19591	TRANSCP-LSD	1.32335
c19609	TRANSCP-LSD	1.57347
c19612	TRANSCP-LSD	1.52988
c19624	TRANSCP-LSD	1.8108
c19644	TRANSCP-LSD	1.93523
c19665	TRANSCP-LSD	1.744
c1967	TRANSCP-LSD	1.45572
c19686	TRANSCP-LSD	1.74367
c19688	TRANSCP-LSD	2.23223
c19703	TRANSCP-LSD	2.23482
c19705	TRANSCP-LSD	1.4119
c1972	TRANSCP-LSD	2.08352
c19721	TRANSCP-LSD	1.67655
c19725	TRANSCP-LSD	1.65372
c19731	TRANSCP-LSD	1.9778
c19733	TRANSCP-LSD	1.45873
c19748	TRANSCP-LSD	1.47368
c19757	TRANSCP-LSD	2.04053
c19770	TRANSCP-LSD	1.8476
c19790	TRANSCP-LSD	2.2466
c19796	TRANSCP-LSD	1.40855
c19799	TRANSCP-LSD	2.10175
c19812	TRANSCP-LSD	1.7258
c19822	TRANSCP-LSD	2.06605
c19823	TRANSCP-LSD	1.4337
c19836	TRANSCP-LSD	2.03485
c19838	TRANSCP-LSD	2.13385
c19840	TRANSCP-LSD	2.04113
c19857	TRANSCP-LSD	1.86212
c1986	TRANSCP-LSD	1.71637
c19871	TRANSCP-LSD	1.2964
c19901	TRANSCP-LSD	1.45535
c19908	TRANSCP-LSD	1.5556
c19911	TRANSCP-LSD	1.3045
c19927	TRANSCP-LSD	2.19152
c19935	TRANSCP-LSD	1.36725
c19945	TRANSCP-LSD	1.64145
c19946	TRANSCP-LSD	2.087
c19952	TRANSCP-LSD	1.64228
c19954	TRANSCP-LSD	1.78802
c19968	TRANSCP-LSD	1.6541
c19990	TRANSCP-LSD	2.2971
c19998	TRANSCP-LSD	1.34262
c20003	TRANSCP-LSD	2.21488
c20010	TRANSCP-LSD	2.14625
c20013	TRANSCP-LSD	1.5184
c20027	TRANSCP-LSD	1.78897
c20028	TRANSCP-LSD	1.3031
c20037	TRANSCP-LSD	1.33675
c20046	TRANSCP-LSD	2.2087
c20049	TRANSCP-LSD	1.70085
c20053	TRANSCP-LSD	1.89425
c2006	TRANSCP-LSD	2.25285
c20070	TRANSCP-LSD	1.82927
c20080	TRANSCP-LSD	2.03993
c20085	TRANSCP-LSD	1.77095
c20093	TRANSCP-LSD	1.77925
c20098	TRANSCP-LSD	2.39312
c20105	TRANSCP-LSD	1.77178
c20108	TRANSCP-LSD	1.90837
c20115	TRANSCP-LSD	2.07452
c2013	TRANSCP-LSD	1.38695
c20130	TRANSCP-LSD	1.46675
c20152	TRANSCP-LSD	1.86745
c20153	TRANSCP-LSD	1.48402
c20158	TRANSCP-LSD	2.04838
c20170	TRANSCP-LSD	1.78858
c20174	TRANSCP-LSD	1.80388
c20177	TRANSCP-LSD	1.57885
c20196	TRANSCP-LSD	1.67645
c20198	TRANSCP-LSD	1.84475
c20199	TRANSCP-LSD	1.31532
c20201	TRANSCP-LSD	1.4073
c20215	TRANSCP-LSD	1.5309
c20242	TRANSCP-LSD	1.913
c20247	TRANSCP-LSD	1.45683
c20256	TRANSCP-LSD	1.63118
c20279	TRANSCP-LSD	1.83635
c20304	TRANSCP-LSD	1.4168
c20311	TRANSCP-LSD	1.74933
c20312	TRANSCP-LSD	1.44493
c20316	TRANSCP-LSD	2.28517
c20332	TRANSCP-LSD	2.08975
c20359	TRANSCP-LSD	1.71158
c20380	TRANSCP-LSD	2.19085
c2040	TRANSCP-LSD	1.59502
c20416	TRANSCP-LSD	2.18732
c20418	TRANSCP-LSD	2.08193
c20427	TRANSCP-LSD	2.03965
c2044	TRANSCP-LSD	2.0248
c20445	TRANSCP-LSD	1.9107
c20460	TRANSCP-LSD	1.58207
c20470	TRANSCP-LSD	1.56785
c20482	TRANSCP-LSD	2.224
c20488	TRANSCP-LSD	1.9964
c20496	TRANSCP-LSD	1.49667
c2050	TRANSCP-LSD	1.8769
c20504	TRANSCP-LSD	1.44957
c2051	TRANSCP-LSD	1.61055
c20516	TRANSCP-LSD	2.0298
c20533	TRANSCP-LSD	1.45478
c20536	TRANSCP-LSD	2.3862
c20537	TRANSCP-LSD	1.55275
c2054	TRANSCP-LSD	2.04733
c20553	TRANSCP-LSD	1.5272
c20562	TRANSCP-LSD	2.35027
c20565	TRANSCP-LSD	1.93188
c20578	TRANSCP-LSD	1.91025
c20607	TRANSCP-LSD	1.48752
c20609	TRANSCP-LSD	1.49683
c2061	TRANSCP-LSD	1.5611
c20621	TRANSCP-LSD	1.66725
c20622	TRANSCP-LSD	2.07738
c20628	TRANSCP-LSD	1.51198
c20638	TRANSCP-LSD	1.40243
c20643	TRANSCP-LSD	2.35985
c20644	TRANSCP-LSD	1.84613
c20649	TRANSCP-LSD	2.07415
c20654	TRANSCP-LSD	1.80345
c20662	TRANSCP-LSD	2.34883
c20666	TRANSCP-LSD	2.04482
c2067	TRANSCP-LSD	1.7732
c20697	TRANSCP-LSD	2.1167
c20701	TRANSCP-LSD	1.88518
c20703	TRANSCP-LSD	1.40997
c20710	TRANSCP-LSD	2.25773
c20729	TRANSCP-LSD	2.21793
c2073	TRANSCP-LSD	1.89073
c20754	TRANSCP-LSD	2.0414
c2076	TRANSCP-LSD	1.54835
c20764	TRANSCP-LSD	1.5999
c20779	TRANSCP-LSD	1.30945
c20800	TRANSCP-LSD	1.73608
c20802	TRANSCP-LSD	1.74317
c20813	TRANSCP-LSD	1.75198
c20839	TRANSCP-LSD	2.00362
c2084	TRANSCP-LSD	1.65485
c20846	TRANSCP-LSD	1.77235
c2085	TRANSCP-LSD	2.2099
c20856	TRANSCP-LSD	1.87393
c20883	TRANSCP-LSD	1.57087
c20886	TRANSCP-LSD	1.73548
c20889	TRANSCP-LSD	1.48242
c20894	TRANSCP-LSD	1.5577
c2090	TRANSCP-LSD	1.33573
c20904	TRANSCP-LSD	1.81017
c20917	TRANSCP-LSD	1.37712
c2092	TRANSCP-LSD	1.56633
c20945	TRANSCP-LSD	1.72273
c20960	TRANSCP-LSD	1.93405
c20968	TRANSCP-LSD	1.3834
c20972	TRANSCP-LSD	1.9158
c2098	TRANSCP-LSD	1.4813
c20984	TRANSCP-LSD	1.74015
c20987	TRANSCP-LSD	1.53428
c20988	TRANSCP-LSD	1.5881
c21016	TRANSCP-LSD	2.18237
c21022	TRANSCP-LSD	2.02617
c21023	TRANSCP-LSD	1.9402
c21025	TRANSCP-LSD	1.43852
c21028	TRANSCP-LSD	1.78053
c21033	TRANSCP-LSD	2.11627
c21045	TRANSCP-LSD	1.68617
c21046	TRANSCP-LSD	1.73713
c2105	TRANSCP-LSD	2.09278
c21060	TRANSCP-LSD	1.4245
c2107	TRANSCP-LSD	2.0202
c21074	TRANSCP-LSD	2.1234
c21083	TRANSCP-LSD	1.8372
c21102	TRANSCP-LSD	1.97015
c21109	TRANSCP-LSD	1.97867
c21111	TRANSCP-LSD	1.67492
c21115	TRANSCP-LSD	1.42492
c21120	TRANSCP-LSD	2.03425
c21129	TRANSCP-LSD	1.47892
c2113	TRANSCP-LSD	1.42665
c21133	TRANSCP-LSD	2.0341
c21142	TRANSCP-LSD	2.24
c21151	TRANSCP-LSD	1.48135
c21172	TRANSCP-LSD	1.53195
c21174	TRANSCP-LSD	1.641
c21176	TRANSCP-LSD	1.384
c21192	TRANSCP-LSD	1.71185
c21196	TRANSCP-LSD	1.63967
c2120	TRANSCP-LSD	1.87875
c21216	TRANSCP-LSD	2.0985
c2122	TRANSCP-LSD	2.1236
c21233	TRANSCP-LSD	1.62377
c21241	TRANSCP-LSD	1.90557
c21246	TRANSCP-LSD	1.98035
c21255	TRANSCP-LSD	2.334
c21259	TRANSCP-LSD	1.80642
c21264	TRANSCP-LSD	1.29607
c21271	TRANSCP-LSD	2.18608
c21277	TRANSCP-LSD	1.3671
c2128	TRANSCP-LSD	2.04738
c21307	TRANSCP-LSD	2.0622
c21310	TRANSCP-LSD	1.70382
c2132	TRANSCP-LSD	2.09812
c21322	TRANSCP-LSD	1.37917
c21334	TRANSCP-LSD	1.35377
c21343	TRANSCP-LSD	2.01642
c21346	TRANSCP-LSD	1.35705
c21348	TRANSCP-LSD	2.19143
c21350	TRANSCP-LSD	1.96798
c21364	TRANSCP-LSD	2.3281
c21372	TRANSCP-LSD	1.34505
c2138	TRANSCP-LSD	2.24417
c21410	TRANSCP-LSD	1.9989
c21411	TRANSCP-LSD	2.2296
c21420	TRANSCP-LSD	1.94243
c2143	TRANSCP-LSD	1.51863
c21438	TRANSCP-LSD	2.07342
c21447	TRANSCP-LSD	2.40715
c21459	TRANSCP-LSD	1.7144
c21462	TRANSCP-LSD	1.90428
c21463	TRANSCP-LSD	2.24428
c21464	TRANSCP-LSD	2.26242
c21467	TRANSCP-LSD	1.73212
c2147	TRANSCP-LSD	2.16578
c21481	TRANSCP-LSD	2.27265
c21482	TRANSCP-LSD	1.45045
c21483	TRANSCP-LSD	1.9305
c21493	TRANSCP-LSD	1.88437
c21494	TRANSCP-LSD	1.9548
c21503	TRANSCP-LSD	1.464
c21510	TRANSCP-LSD	2.07555
c21518	TRANSCP-LSD	1.66453
c21534	TRANSCP-LSD	2.2781
c21536	TRANSCP-LSD	1.36045
c21537	TRANSCP-LSD	1.7471
c21543	TRANSCP-LSD	1.4501
c21546	TRANSCP-LSD	1.9234
c21547	TRANSCP-LSD	1.55622
c2159	TRANSCP-LSD	1.86617
c21595	TRANSCP-LSD	1.83862
c2160	TRANSCP-LSD	1.90035
c21600	TRANSCP-LSD	1.4676
c21610	TRANSCP-LSD	1.6351
c21611	TRANSCP-LSD	1.40223
c21615	TRANSCP-LSD	1.86313
c2164	TRANSCP-LSD	2.26123
c21645	TRANSCP-LSD	1.90848
c21647	TRANSCP-LSD	1.7424
c21669	TRANSCP-LSD	2.03792
c21677	TRANSCP-LSD	1.3159
c21684	TRANSCP-LSD	1.4638
c21690	TRANSCP-LSD	1.7246
c21693	TRANSCP-LSD	1.96247
c21697	TRANSCP-LSD	1.50657
c21712	TRANSCP-LSD	1.55397
c21713	TRANSCP-LSD	1.39485
c21716	TRANSCP-LSD	1.6205
c21718	TRANSCP-LSD	1.902
c21721	TRANSCP-LSD	1.53012
c21746	TRANSCP-LSD	2.05273
c21748	TRANSCP-LSD	1.96962
c21751	TRANSCP-LSD	2.1271
c21761	TRANSCP-LSD	1.902
c21765	TRANSCP-LSD	2.1754
c21774	TRANSCP-LSD	1.66065
c21783	TRANSCP-LSD	1.9396
c21785	TRANSCP-LSD	1.4054
c21788	TRANSCP-LSD	2.17307
c21791	TRANSCP-LSD	1.91262
c21794	TRANSCP-LSD	1.98642
c218	TRANSCP-LSD	2.03852
c21805	TRANSCP-LSD	2.22455
c21819	TRANSCP-LSD	1.76858
c2183	TRANSCP-LSD	2.23625
c21839	TRANSCP-LSD	1.8503
c21846	TRANSCP-LSD	1.7289
c21867	TRANSCP-LSD	1.7567
c21874	TRANSCP-LSD	1.6599
c21876	TRANSCP-LSD	1.78588
c21878	TRANSCP-LSD	1.74425
c21881	TRANSCP-LSD	1.7219
c21886	TRANSCP-LSD	1.43237
c2189	TRANSCP-LSD	2.0429
c21897	TRANSCP-LSD	2.14073
c21922	TRANSCP-LSD	2.22525
c21935	TRANSCP-LSD	2.11615
c21947	TRANSCP-LSD	1.47408
c21968	TRANSCP-LSD	1.8913
c21971	TRANSCP-LSD	1.52395
c21974	TRANSCP-LSD	2.19112
c21975	TRANSCP-LSD	2.005
c21976	TRANSCP-LSD	1.31888
c21977	TRANSCP-LSD	1.87365
c21991	TRANSCP-LSD	1.7785
c21999	TRANSCP-LSD	1.67658
c2200	TRANSCP-LSD	2.17338
c2201	TRANSCP-LSD	2.00832
c22013	TRANSCP-LSD	1.40725
c22014	TRANSCP-LSD	1.44413
c2202	TRANSCP-LSD	1.57722
c22026	TRANSCP-LSD	1.97772
c22028	TRANSCP-LSD	1.7856
c2203	TRANSCP-LSD	1.41267
c22051	TRANSCP-LSD	1.49467
c22059	TRANSCP-LSD	1.41668
c22063	TRANSCP-LSD	2.26162
c22072	TRANSCP-LSD	1.80507
c22081	TRANSCP-LSD	1.5482
c22098	TRANSCP-LSD	1.87502
c22115	TRANSCP-LSD	2.0896
c22119	TRANSCP-LSD	1.7369
c22120	TRANSCP-LSD	1.71165
c22126	TRANSCP-LSD	1.66317
c22127	TRANSCP-LSD	1.4233
c22141	TRANSCP-LSD	1.39075
c22147	TRANSCP-LSD	2.01693
c22152	TRANSCP-LSD	1.73707
c22185	TRANSCP-LSD	1.74337
c22188	TRANSCP-LSD	2.1911
c22199	TRANSCP-LSD	1.8023
c22200	TRANSCP-LSD	1.48835
c22204	TRANSCP-LSD	1.85767
c22208	TRANSCP-LSD	1.45158
c2221	TRANSCP-LSD	1.59225
c22222	TRANSCP-LSD	1.87585
c22225	TRANSCP-LSD	1.9871
c22230	TRANSCP-LSD	2.14575
c22237	TRANSCP-LSD	2.0492
c22259	TRANSCP-LSD	2.28967
c22266	TRANSCP-LSD	1.59085
c22269	TRANSCP-LSD	1.79185
c2227	TRANSCP-LSD	1.52135
c22270	TRANSCP-LSD	1.4373
c22278	TRANSCP-LSD	1.53492
c2228	TRANSCP-LSD	1.75872
c22281	TRANSCP-LSD	2.2803
c22292	TRANSCP-LSD	1.39103
c22301	TRANSCP-LSD	1.45803
c22306	TRANSCP-LSD	1.8879
c22308	TRANSCP-LSD	1.33615
c22309	TRANSCP-LSD	2.20815
c22311	TRANSCP-LSD	1.7124
c22312	TRANSCP-LSD	1.8272
c22317	TRANSCP-LSD	2.32247
c22327	TRANSCP-LSD	1.9786
c22335	TRANSCP-LSD	1.47337
c2234	TRANSCP-LSD	1.97528
c22368	TRANSCP-LSD	1.8146
c22395	TRANSCP-LSD	1.87747
c224	TRANSCP-LSD	1.44522
c22408	TRANSCP-LSD	1.3964
c22413	TRANSCP-LSD	1.92467
c22422	TRANSCP-LSD	1.37488
c22424	TRANSCP-LSD	1.44817
c22434	TRANSCP-LSD	1.54815
c22443	TRANSCP-LSD	1.6469
c22447	TRANSCP-LSD	2.24677
c22448	TRANSCP-LSD	1.92575
c22455	TRANSCP-LSD	1.58875
c22459	TRANSCP-LSD	1.60607
c22462	TRANSCP-LSD	2.25807
c22469	TRANSCP-LSD	1.5117
c2247	TRANSCP-LSD	1.83407
c22485	TRANSCP-LSD	1.31102
c22487	TRANSCP-LSD	1.34015
c22489	TRANSCP-LSD	1.55455
c22511	TRANSCP-LSD	1.42557
c22514	TRANSCP-LSD	1.63095
c22517	TRANSCP-LSD	1.6756
c22532	TRANSCP-LSD	1.95528
c22534	TRANSCP-LSD	2.35515
c22545	TRANSCP-LSD	1.64323
c22549	TRANSCP-LSD	1.59685
c22550	TRANSCP-LSD	1.91092
c22572	TRANSCP-LSD	1.78435
c22578	TRANSCP-LSD	1.3327
c2258	TRANSCP-LSD	1.51922
c22585	TRANSCP-LSD	1.82477
c22596	TRANSCP-LSD	1.64498
c22608	TRANSCP-LSD	1.96485
c22613	TRANSCP-LSD	1.7861
c22621	TRANSCP-LSD	1.83425
c22625	TRANSCP-LSD	1.55895
c22631	TRANSCP-LSD	1.59592
c22633	TRANSCP-LSD	2.15415
c22656	TRANSCP-LSD	1.30943
c22667	TRANSCP-LSD	2.12122
c22677	TRANSCP-LSD	1.47037
c22678	TRANSCP-LSD	2.31878
c22689	TRANSCP-LSD	1.81397
c22697	TRANSCP-LSD	1.98617
c2273	TRANSCP-LSD	1.8149
c22731	TRANSCP-LSD	1.50085
c22735	TRANSCP-LSD	2.0348
c22741	TRANSCP-LSD	1.51885
c22746	TRANSCP-LSD	1.80138
c22756	TRANSCP-LSD	1.80915
c22772	TRANSCP-LSD	2.16107
c22781	TRANSCP-LSD	1.77222
c22790	TRANSCP-LSD	1.77968
c2280	TRANSCP-LSD	1.8848
c22811	TRANSCP-LSD	1.93188
c2283	TRANSCP-LSD	2.11287
c22847	TRANSCP-LSD	2.1355
c22856	TRANSCP-LSD	1.4529
c2286	TRANSCP-LSD	1.62563
c22861	TRANSCP-LSD	1.68278
c22864	TRANSCP-LSD	1.78095
c22868	TRANSCP-LSD	1.76003
c22881	TRANSCP-LSD	2.0099
c22901	TRANSCP-LSD	1.98405
c22908	TRANSCP-LSD	1.72855
c2291	TRANSCP-LSD	2.0236
c22917	TRANSCP-LSD	1.56012
c2293	TRANSCP-LSD	1.7105
c22935	TRANSCP-LSD	1.40332
c2294	TRANSCP-LSD	1.46405
c2295	TRANSCP-LSD	2.07963
c22960	TRANSCP-LSD	2.16888
c22963	TRANSCP-LSD	1.72657
c22969	TRANSCP-LSD	1.44685
c22972	TRANSCP-LSD	1.77738
c22973	TRANSCP-LSD	2.03638
c22979	TRANSCP-LSD	1.37152
c22982	TRANSCP-LSD	1.49668
c22994	TRANSCP-LSD	1.92255
c2300	TRANSCP-LSD	1.86882
c23020	TRANSCP-LSD	2.02715
c23027	TRANSCP-LSD	1.71555
c23041	TRANSCP-LSD	1.38118
c23043	TRANSCP-LSD	1.73865
c23048	TRANSCP-LSD	1.74453
c23056	TRANSCP-LSD	1.37557
c23072	TRANSCP-LSD	2.10793
c23074	TRANSCP-LSD	2.04192
c23078	TRANSCP-LSD	1.8741
c23083	TRANSCP-LSD	1.30362
c23087	TRANSCP-LSD	1.80125
c2309	TRANSCP-LSD	1.7876
c23095	TRANSCP-LSD	1.4973
c231	TRANSCP-LSD	1.95155
c23105	TRANSCP-LSD	1.86535
c23107	TRANSCP-LSD	1.41465
c2311	TRANSCP-LSD	1.39552
c23111	TRANSCP-LSD	1.7061
c23116	TRANSCP-LSD	1.4661
c23132	TRANSCP-LSD	1.3366
c23134	TRANSCP-LSD	2.40405
c23145	TRANSCP-LSD	1.60888
c23161	TRANSCP-LSD	2.20235
c23165	TRANSCP-LSD	1.66692
c23167	TRANSCP-LSD	1.53242
c23196	TRANSCP-LSD	2.06245
c23199	TRANSCP-LSD	1.6449
c2320	TRANSCP-LSD	1.70383
c23202	TRANSCP-LSD	1.8107
c23203	TRANSCP-LSD	2.0649
c23209	TRANSCP-LSD	1.69498
c2322	TRANSCP-LSD	1.73372
c23233	TRANSCP-LSD	1.32722
c2324	TRANSCP-LSD	1.72828
c23259	TRANSCP-LSD	1.59112
c23261	TRANSCP-LSD	1.5379
c23265	TRANSCP-LSD	1.38725
c23266	TRANSCP-LSD	2.37027
c23271	TRANSCP-LSD	1.5275
c23281	TRANSCP-LSD	1.31632
c23311	TRANSCP-LSD	1.80602
c23321	TRANSCP-LSD	1.83977
c23345	TRANSCP-LSD	2.30602
c23346	TRANSCP-LSD	2.29867
c23353	TRANSCP-LSD	1.88245
c23357	TRANSCP-LSD	1.44203
c2336	TRANSCP-LSD	2.31503
c23373	TRANSCP-LSD	1.85663
c2338	TRANSCP-LSD	1.94025
c23380	TRANSCP-LSD	1.51335
c23391	TRANSCP-LSD	2.0887
c2340	TRANSCP-LSD	2.28168
c23402	TRANSCP-LSD	1.872
c23410	TRANSCP-LSD	2.2979
c23411	TRANSCP-LSD	1.77375
c23415	TRANSCP-LSD	1.645
c23423	TRANSCP-LSD	2.0667
c23438	TRANSCP-LSD	1.87975
c23439	TRANSCP-LSD	2.18633
c23445	TRANSCP-LSD	1.83715
c23448	TRANSCP-LSD	1.9294
c23471	TRANSCP-LSD	2.15795
c23474	TRANSCP-LSD	1.90542
c23490	TRANSCP-LSD	1.36023
c23494	TRANSCP-LSD	1.62622
c235	TRANSCP-LSD	1.8801
c2350	TRANSCP-LSD	1.3016
c23506	TRANSCP-LSD	2.19283
c23546	TRANSCP-LSD	1.8216
c23549	TRANSCP-LSD	1.68455
c2355	TRANSCP-LSD	2.07
c23564	TRANSCP-LSD	2.21758
c23586	TRANSCP-LSD	2.13
c23594	TRANSCP-LSD	1.40028
c23596	TRANSCP-LSD	1.7888
c23604	TRANSCP-LSD	1.40117
c23606	TRANSCP-LSD	2.0744
c23610	TRANSCP-LSD	1.31925
c23619	TRANSCP-LSD	2.0499
[truncated: 1,679 more rows]

## Sheet: Larcana
Gene model on array	Gene model type	Signal
AF167449_1_Lsub16_3_flanking	MSAT	2.18973
AJ132137_1_3001_3500	MT-DNA	2.69345
AJ132137_1_6001_6500	MT-DNA	1.7043
AJ132137_1_7001_7500	MT-DNA	2.59855
AJ132137_1_7501_8000	MT-DNA	2.26313
CH317_10N19_100001_101000	BAC	1.65733
CH317_10N19_102001_103000	BAC	1.82672
CH317_10N19_113001_114000	BAC	2.50035
CH317_10N19_114001_115000	BAC	2.66175
CH317_10N19_120001_121000	BAC	1.71113
CH317_10N19_121001_122000	BAC	1.83853
CH317_10N19_122001_123000	BAC	2.0674
CH317_10N19_123001_124000	BAC	2.5897
CH317_10N19_131001_132000	BAC	2.10973
CH317_10N19_132001_133000	BAC	2.37197
CH317_10N19_134001_135000	BAC	1.65263
CH317_10N19_135001_136000	BAC	1.99488
CH317_10N19_136001_137000	BAC	2.08485
CH317_10N19_137001_138000	BAC	2.11002
CH317_10N19_138001_139000	BAC	1.65692
CH317_10N19_139001_140000	BAC	1.77572
CH317_10N19_145001_146000	BAC	2.49473
CH317_10N19_146001_147000	BAC	1.94908
CH317_10N19_147001_148000	BAC	2.36543
CH317_10N19_148001_149000	BAC	1.91295
CH317_10N19_149001_150000	BAC	2.4475
CH317_10N19_2001_3000	BAC	1.84892
CH317_10N19_22001_23000	BAC	2.25867
CH317_10N19_23001_24000	BAC	2.28172
CH317_10N19_24001_25000	BAC	1.81547
CH317_10N19_26001_27000	BAC	1.64483
CH317_10N19_29001_30000	BAC	2.11928
CH317_10N19_33001_34000	BAC	2.65797
CH317_10N19_35001_36000	BAC	2.4815
CH317_10N19_36001_37000	BAC	2.09753
CH317_10N19_37001_38000	BAC	2.26198
CH317_10N19_38001_39000	BAC	2.28403
CH317_10N19_41001_42000	BAC	2.17655
CH317_10N19_42001_43000	BAC	2.26147
CH317_10N19_43001_44000	BAC	2.564
CH317_10N19_44001_45000	BAC	2.59265
CH317_10N19_45001_46000	BAC	2.43685
CH317_10N19_47001_48000	BAC	2.1515
CH317_10N19_48001_49000	BAC	2.0575
CH317_10N19_49001_50000	BAC	1.96815
CH317_10N19_51001_52000	BAC	2.4792
CH317_10N19_52001_53000	BAC	1.98655
CH317_10N19_53001_54000	BAC	2.13125
CH317_10N19_54001_55000	BAC	1.99857
CH317_10N19_57001_58000	BAC	1.7173
CH317_10N19_58001_59000	BAC	1.82662
CH317_10N19_59001_60000	BAC	2.1874
CH317_10N19_60001_61000	BAC	2.2102
CH317_10N19_62001_63000	BAC	1.65197
CH317_10N19_65001_66000	BAC	1.75765
CH317_10N19_66001_67000	BAC	1.7945
CH317_10N19_67001_68000	BAC	1.95112
CH317_10N19_69001_70000	BAC	2.61265
CH317_10N19_70001_71000	BAC	2.5258
CH317_10N19_7001_8000	BAC	1.6648
CH317_10N19_71001_72000	BAC	2.47293
CH317_10N19_72001_73000	BAC	2.3766
CH317_10N19_75001_76000	BAC	2.63805
CH317_10N19_78001_79000	BAC	1.81467
CH317_10N19_87001_88000	BAC	2.7034
CH317_10N19_88001_89000	BAC	2.76602
CH317_10N19_91001_92000	BAC	1.73012
CH317_123M16_111001_112000	BAC	1.93942
CH317_123M16_116001_117000	BAC	1.76945
CH317_123M16_117001_118000	BAC	2.71428
CH317_123M16_127001_128000	BAC	1.85013
CH317_123M16_128001_129000	BAC	1.68027
CH317_123M16_130001_131000	BAC	1.76517
CH317_123M16_135001_136000	BAC	1.88928
CH317_123M16_136001_137000	BAC	1.78828
CH317_123M16_137001_138000	BAC	2.01035
CH317_123M16_138001_139000	BAC	1.6987
CH317_123M16_139001_140000	BAC	1.95395
CH317_123M16_147001_148000	BAC	1.67575
CH317_123M16_148001_149000	BAC	2.02882
CH317_123M16_153001_154000	BAC	2.93528
CH317_123M16_162001_163000	BAC	2.38938
CH317_123M16_164001_165000	BAC	2.2159
CH317_123M16_165001_166000	BAC	1.84097
CH317_123M16_169001_170000	BAC	2.35133
CH317_123M16_170001_171000	BAC	1.94212
CH317_123M16_212001_213000	BAC	2.48647
CH317_123M16_213001_214000	BAC	2.3495
CH317_148L22_15001_16000	BAC	2.42842
CH317_148L22_18001_19000	BAC	2.0407
CH317_148L22_19001_20000	BAC	1.9958
CH317_148L22_20001_21000	BAC	2.06098
CH317_148L22_2001_3000	BAC	2.1245
CH317_148L22_21001_22000	BAC	1.7879
CH317_148L22_23001_24000	BAC	1.6779
CH317_148L22_3001_4000	BAC	2.55513
CH317_148L22_37001_38000	BAC	2.1261
CH317_148L22_4001_5000	BAC	1.8582
CH317_148L22_41001_42000	BAC	1.73418
CH317_148L22_71001_72000	BAC	1.83303
CH317_148L22_84001_85000	BAC	1.91475
CH317_88D12_12001_13000	BAC	2.17393
CH317_88D12_17001_18000	BAC	2.38722
CH317_88D12_18001_19000	BAC	2.58542
CH317_88D12_19001_20000	BAC	2.424
CH317_88D12_23001_24000	BAC	2.37515
CH317_88D12_25001_26000	BAC	2.55262
CH317_88D12_26001_27000	BAC	2.48937
CH317_88D12_27001_28000	BAC	2.5721
CH317_88D12_28001_29000	BAC	2.29095
CH317_88D12_30001_31000	BAC	2.4063
CH317_88D12_32001_33000	BAC	2.0645
CH317_88D12_33001_34000	BAC	2.31445
CH317_88D12_34001_35000	BAC	1.77913
CH317_88D12_35001_36000	BAC	2.35685
CH317_88D12_36001_37000	BAC	2.4614
CH317_88D12_37001_38000	BAC	2.15043
CH317_88D12_38001_39000	BAC	2.3134
CH317_88D12_39001_40000	BAC	2.18142
CH317_88D12_40001_41000	BAC	2.5496
CH317_88D12_4001_5000	BAC	2.1821
CH317_88D12_41001_42000	BAC	2.24078
CH317_88D12_42001_43000	BAC	2.1815
CH317_88D12_43001_44000	BAC	2.0094
CH317_88D12_44001_45000	BAC	2.26737
CH317_88D12_45001_46000	BAC	1.66262
CH317_88D12_46001_47000	BAC	2.45087
CH317_88D12_47001_48000	BAC	2.23665
CH317_88D12_48001_49000	BAC	2.30777
CH317_88D12_49001_50000	BAC	1.75655
CH317_88D12_50001_51000	BAC	1.7593
CH317_88D12_51001_52000	BAC	2.2088
CH317_88D12_77001_78000	BAC	1.74515
CH317_88D12_78001_79000	BAC	1.94688
CH317_88D12_82001_83000	BAC	2.56315
CH317_88D12_83001_84000	BAC	1.9784
E10_INSERTION	BAC	2.64455
c10002	TRANSCR-LSD	1.92013
c10017	TRANSCR-LSD	2.3266
c10026	TRANSCR-LSD	2.3967
c1004	TRANSCR-LSD	2.64535
c10058	TRANSCR-LSD	2.5402
c10063	TRANSCR-LSD	2.6987
c10073	TRANSCR-LSD	1.73585
c10087	TRANSCR-LSD	1.85078
c10093	TRANSCR-LSD	2.76722
c10094	TRANSCR-LSD	2.35705
c101	TRANSCR-LSD	2.78633
c10102	TRANSCR-LSD	2.08055
c10124	TRANSCR-LSD	2.37788
c10141	TRANSCR-LSD	2.0016
c10147	TRANSCR-LSD	2.49215
c10151	TRANSCR-LSD	2.33878
c10157	TRANSCR-LSD	2.74673
c10162	TRANSCR-LSD	1.84623
c10169	TRANSCR-LSD	1.97642
c10172	TRANSCR-LSD	2.84005
c10183	TRANSCR-LSD	2.2661
c10184	TRANSCR-LSD	2.62162
c10193	TRANSCR-LSD	2.2469
c10206	TRANSCR-LSD	2.10772
c1021	TRANSCR-LSD	2.258
c10215	TRANSCR-LSD	2.19975
c10223	TRANSCR-LSD	2.06325
c10247	TRANSCR-LSD	2.74443
c10254	TRANSCR-LSD	2.02855
c10262	TRANSCR-LSD	2.08628
c10269	TRANSCR-LSD	2.13207
c10285	TRANSCR-LSD	2.63393
c10290	TRANSCR-LSD	1.74722
c10300	TRANSCR-LSD	1.99285
c10301	TRANSCR-LSD	2.40332
c10305	TRANSCR-LSD	2.64245
c1032	TRANSCR-LSD	1.77842
c10341	TRANSCR-LSD	2.29462
c1035	TRANSCR-LSD	2.51515
c10375	TRANSCR-LSD	2.03635
c10376	TRANSCR-LSD	1.98798
c10378	TRANSCR-LSD	2.27687
c10388	TRANSCR-LSD	1.84057
c1039	TRANSCR-LSD	2.3682
c10395	TRANSCR-LSD	1.92308
c10396	TRANSCR-LSD	2.0727
c1040	TRANSCR-LSD	2.20368
c10405	TRANSCR-LSD	2.20352
c10406	TRANSCR-LSD	1.90223
c10411	TRANSCR-LSD	1.84693
c10429	TRANSCR-LSD	2.54885
c10438	TRANSCR-LSD	1.91697
c10452	TRANSCR-LSD	2.07025
c10468	TRANSCR-LSD	1.88785
c1047	TRANSCR-LSD	2.6498
c10483	TRANSCR-LSD	1.84933
c10489	TRANSCR-LSD	1.7739
c10494	TRANSCR-LSD	2.52543
c10497	TRANSCR-LSD	2.5905
c10500	TRANSCR-LSD	2.50723
c10517	TRANSCR-LSD	2.21065
c10520	TRANSCR-LSD	2.41135
c10523	TRANSCR-LSD	1.90142
c10539	TRANSCR-LSD	2.1145
c10541	TRANSCR-LSD	2.48655
c10542	TRANSCR-LSD	2.1082
c10551	TRANSCR-LSD	2.6419
c10552	TRANSCR-LSD	2.30078
c10555	TRANSCR-LSD	2.37678
c10556	TRANSCR-LSD	1.9698
c10559	TRANSCR-LSD	1.68978
c10566	TRANSCR-LSD	2.27407
c10567	TRANSCR-LSD	1.86702
c10568	TRANSCR-LSD	2.4804
c10570	TRANSCR-LSD	2.87145
c10592	TRANSCR-LSD	1.88167
c10606	TRANSCR-LSD	2.3256
c10647	TRANSCR-LSD	2.1377
c10651	TRANSCR-LSD	1.8782
c10660	TRANSCR-LSD	2.49015
c10661	TRANSCR-LSD	1.95592
c10682	TRANSCR-LSD	2.03498
c10684	TRANSCR-LSD	1.87622
c10703	TRANSCR-LSD	2.57915
c10716	TRANSCR-LSD	2.48283
c10726	TRANSCR-LSD	2.16012
c1073	TRANSCR-LSD	2.16595
c10734	TRANSCR-LSD	2.32222
c10737	TRANSCR-LSD	1.9349
c10740	TRANSCR-LSD	1.69295
c10742	TRANSCR-LSD	2.4969
c10743	TRANSCR-LSD	1.69685
c10747	TRANSCR-LSD	1.90692
c10760	TRANSCR-LSD	2.19305
c10773	TRANSCR-LSD	1.83587
c10774	TRANSCR-LSD	2.1834
c1078	TRANSCR-LSD	1.84457
c10789	TRANSCR-LSD	1.99845
c1079	TRANSCR-LSD	2.4116
c10792	TRANSCR-LSD	2.32198
c10805	TRANSCR-LSD	2.83442
c1081	TRANSCR-LSD	2.59445
c10825	TRANSCR-LSD	2.11525
c1083	TRANSCR-LSD	1.7696
c10843	TRANSCR-LSD	1.9581
c1085	TRANSCR-LSD	2.17393
c10854	TRANSCR-LSD	1.72045
c10856	TRANSCR-LSD	2.11477
c10860	TRANSCR-LSD	2.16455
c10863	TRANSCR-LSD	2.11713
c10869	TRANSCR-LSD	2.65797
c10886	TRANSCR-LSD	2.15693
c10889	TRANSCR-LSD	2.39255
c109	TRANSCR-LSD	2.41435
c10900	TRANSCR-LSD	2.34765
c10902	TRANSCR-LSD	2.77113
c1091	TRANSCR-LSD	2.0078
c10919	TRANSCR-LSD	1.72955
c10922	TRANSCR-LSD	2.43055
c10932	TRANSCR-LSD	1.66705
c10939	TRANSCR-LSD	2.41705
c10954	TRANSCR-LSD	1.8636
c10960	TRANSCR-LSD	1.95485
c10963	TRANSCR-LSD	2.17342
c10972	TRANSCR-LSD	1.9559
c10979	TRANSCR-LSD	2.5632
c10994	TRANSCR-LSD	1.687
c11009	TRANSCR-LSD	2.03625
c1101	TRANSCR-LSD	1.86812
c11016	TRANSCR-LSD	2.32715
c11028	TRANSCR-LSD	2.55313
c1103	TRANSCR-LSD	1.99857
c11035	TRANSCR-LSD	2.65137
c11039	TRANSCR-LSD	2.3431
c11041	TRANSCR-LSD	2.16832
c11043	TRANSCR-LSD	1.8727
c11046	TRANSCR-LSD	2.53567
c1105	TRANSCR-LSD	1.9586
c11051	TRANSCR-LSD	1.9253
c1106	TRANSCR-LSD	2.52808
c11062	TRANSCR-LSD	1.7173
c11075	TRANSCR-LSD	2.43823
c11080	TRANSCR-LSD	2.03428
c11082	TRANSCR-LSD	1.68828
c11086	TRANSCR-LSD	2.29002
c11087	TRANSCR-LSD	2.42178
c11107	TRANSCR-LSD	2.2422
c1111	TRANSCR-LSD	1.96095
c11120	TRANSCR-LSD	2.06628
c11122	TRANSCR-LSD	1.92815
c11128	TRANSCR-LSD	1.97867
c1114	TRANSCR-LSD	1.6583
c11140	TRANSCR-LSD	2.23307
c11142	TRANSCR-LSD	1.70648
c11164	TRANSCR-LSD	2.43803
c11170	TRANSCR-LSD	2.45312
c11210	TRANSCR-LSD	1.80802
c11214	TRANSCR-LSD	2.4403
c11219	TRANSCR-LSD	1.7234
c11222	TRANSCR-LSD	2.1675
c11229	TRANSCR-LSD	2.03207
c11230	TRANSCR-LSD	2.30065
c11236	TRANSCR-LSD	2.36057
c11248	TRANSCR-LSD	1.66728
c11261	TRANSCR-LSD	2.46875
c11266	TRANSCR-LSD	2.68323
c11267	TRANSCR-LSD	2.2283
c11275	TRANSCR-LSD	2.6345
c11292	TRANSCR-LSD	2.59262
c11296	TRANSCR-LSD	2.31485
c11297	TRANSCR-LSD	2.57412
c11303	TRANSCR-LSD	2.20335
c11320	TRANSCR-LSD	1.91065
c1135	TRANSCR-LSD	1.9647
c11351	TRANSCR-LSD	2.62392
c11352	TRANSCR-LSD	1.84127
c11364	TRANSCR-LSD	2.16432
c11371	TRANSCR-LSD	1.93237
c11392	TRANSCR-LSD	1.76932
c114	TRANSCR-LSD	1.82895
c1140	TRANSCR-LSD	2.27802
c11401	TRANSCR-LSD	2.5634
c11407	TRANSCR-LSD	2.24975
c11409	TRANSCR-LSD	2.48505
c11413	TRANSCR-LSD	2.31
c11421	TRANSCR-LSD	2.14013
c11427	TRANSCR-LSD	2.42002
c11437	TRANSCR-LSD	2.49135
c11444	TRANSCR-LSD	2.27097
c11448	TRANSCR-LSD	2.5574
c1145	TRANSCR-LSD	2.30725
c11453	TRANSCR-LSD	2.41743
c1146	TRANSCR-LSD	2.42817
c11470	TRANSCR-LSD	1.6977
c11474	TRANSCR-LSD	2.16005
c11491	TRANSCR-LSD	2.14867
c11505	TRANSCR-LSD	2.20932
c11525	TRANSCR-LSD	1.7453
c11539	TRANSCR-LSD	2.13645
c11541	TRANSCR-LSD	2.53635
c11548	TRANSCR-LSD	2.23795
c1155	TRANSCR-LSD	1.95938
c11557	TRANSCR-LSD	1.9836
c11570	TRANSCR-LSD	2.49887
c11574	TRANSCR-LSD	2.00408
c11580	TRANSCR-LSD	2.25035
c11589	TRANSCR-LSD	1.64108
c1160	TRANSCR-LSD	1.67005
c11609	TRANSCR-LSD	2.12405
c11620	TRANSCR-LSD	2.05158
c11622	TRANSCR-LSD	1.9448
c11625	TRANSCR-LSD	2.2683
c11631	TRANSCR-LSD	2.2167
c11636	TRANSCR-LSD	1.68702
c11639	TRANSCR-LSD	2.7407
c1164	TRANSCR-LSD	2.16092
c11649	TRANSCR-LSD	2.3008
c1165	TRANSCR-LSD	1.78428
c11661	TRANSCR-LSD	2.71815
c11664	TRANSCR-LSD	1.9934
c11670	TRANSCR-LSD	2.06527
c11673	TRANSCR-LSD	2.64153
c11678	TRANSCR-LSD	2.27902
c11685	TRANSCR-LSD	2.4346
c1170	TRANSCR-LSD	1.7437
c11703	TRANSCR-LSD	2.34005
c11709	TRANSCR-LSD	1.65305
c11718	TRANSCR-LSD	2.07495
c11719	TRANSCR-LSD	2.3819
c1173	TRANSCR-LSD	1.67467
c11746	TRANSCR-LSD	2.61662
c11760	TRANSCR-LSD	1.8525
c11763	TRANSCR-LSD	2.01918
c11767	TRANSCR-LSD	2.25462
c11768	TRANSCR-LSD	2.4112
c1178	TRANSCR-LSD	2.72725
c118	TRANSCR-LSD	2.299
c11805	TRANSCR-LSD	2.11435
c11809	TRANSCR-LSD	1.94253
c1181	TRANSCR-LSD	2.69843
c11812	TRANSCR-LSD	2.03878
c11831	TRANSCR-LSD	2.21152
c11845	TRANSCR-LSD	2.00657
c11854	TRANSCR-LSD	2.35045
c11855	TRANSCR-LSD	2.07535
c11857	TRANSCR-LSD	2.0044
c11868	TRANSCR-LSD	1.75525
c11872	TRANSCR-LSD	2.27062
c11876	TRANSCR-LSD	2.51115
c11878	TRANSCR-LSD	2.0914
c11887	TRANSCR-LSD	2.14292
c11903	TRANSCR-LSD	1.9695
c11906	TRANSCR-LSD	2.38943
c11907	TRANSCR-LSD	2.27818
c11910	TRANSCR-LSD	1.98798
c11914	TRANSCR-LSD	2.63453
c11916	TRANSCR-LSD	1.736
c1193	TRANSCR-LSD	1.87605
c11931	TRANSCR-LSD	2.6547
c11935	TRANSCR-LSD	2.2656
c11937	TRANSCR-LSD	2.31675
c11938	TRANSCR-LSD	1.7972
c11942	TRANSCR-LSD	2.33717
c11944	TRANSCR-LSD	2.50695
c11947	TRANSCR-LSD	2.0966
c11967	TRANSCR-LSD	2.23018
c11968	TRANSCR-LSD	2.26872
c11976	TRANSCR-LSD	2.18685
c11983	TRANSCR-LSD	2.03177
c11984	TRANSCR-LSD	1.96278
c12	TRANSCR-LSD	2.62375
c12004	TRANSCR-LSD	2.69888
c12015	TRANSCR-LSD	2.63085
c1202	TRANSCR-LSD	1.96603
c12035	TRANSCR-LSD	2.4275
c12047	TRANSCR-LSD	2.10045
c12051	TRANSCR-LSD	1.70958
c12087	TRANSCR-LSD	1.66175
c12089	TRANSCR-LSD	2.23772
c12091	TRANSCR-LSD	2.0144
c12096	TRANSCR-LSD	1.8903
c12103	TRANSCR-LSD	2.6126
c12113	TRANSCR-LSD	1.7297
c12126	TRANSCR-LSD	1.72088
c1213	TRANSCR-LSD	1.91465
c12133	TRANSCR-LSD	2.4395
c12135	TRANSCR-LSD	2.24948
c12141	TRANSCR-LSD	2.26233
c12160	TRANSCR-LSD	1.70855
c12162	TRANSCR-LSD	1.74982
c12175	TRANSCR-LSD	2.29133
c12177	TRANSCR-LSD	2.2688
c1218	TRANSCR-LSD	2.35265
c12193	TRANSCR-LSD	2.23902
c1220	TRANSCR-LSD	1.8566
c12207	TRANSCR-LSD	1.75287
c1223	TRANSCR-LSD	2.5769
c12233	TRANSCR-LSD	2.50205
c12243	TRANSCR-LSD	1.69015
c1225	TRANSCR-LSD	2.80485
c12251	TRANSCR-LSD	1.71018
c12257	TRANSCR-LSD	2.58215
c12259	TRANSCR-LSD	2.11433
c12261	TRANSCR-LSD	1.65738
c12267	TRANSCR-LSD	2.0461
c12271	TRANSCR-LSD	2.44387
c12308	TRANSCR-LSD	1.8503
c12314	TRANSCR-LSD	1.67157
c12321	TRANSCR-LSD	2.09337
c12333	TRANSCR-LSD	2.24322
c12335	TRANSCR-LSD	1.9984
c12354	TRANSCR-LSD	1.82713
c12370	TRANSCR-LSD	2.51083
c12374	TRANSCR-LSD	2.3751
c12393	TRANSCR-LSD	2.68652
c12404	TRANSCR-LSD	1.70688
c12407	TRANSCR-LSD	2.6265
c1241	TRANSCR-LSD	2.01035
c12434	TRANSCR-LSD	2.45312
c12440	TRANSCR-LSD	2.39725
c12451	TRANSCR-LSD	1.80653
c12452	TRANSCR-LSD	2.33182
c12467	TRANSCR-LSD	2.5652
c12472	TRANSCR-LSD	1.82483
c12478	TRANSCR-LSD	2.08155
c12483	TRANSCR-LSD	2.68202
c12487	TRANSCR-LSD	1.79475
c12488	TRANSCR-LSD	2.15168
c12492	TRANSCR-LSD	1.87997
c1250	TRANSCR-LSD	2.3168
c1252	TRANSCR-LSD	2.23182
c12525	TRANSCR-LSD	2.34665
c12527	TRANSCR-LSD	2.05483
c12531	TRANSCR-LSD	2.21955
c12533	TRANSCR-LSD	1.79678
c12542	TRANSCR-LSD	2.08962
c12547	TRANSCR-LSD	1.99607
c12553	TRANSCR-LSD	2.39985
c12576	TRANSCR-LSD	2.10345
c12579	TRANSCR-LSD	2.28365
c12591	TRANSCR-LSD	2.20732
c12597	TRANSCR-LSD	2.04683
c12604	TRANSCR-LSD	2.87995
c1261	TRANSCR-LSD	2.13143
c12616	TRANSCR-LSD	1.66423
c12641	TRANSCR-LSD	2.38005
c12650	TRANSCR-LSD	1.96045
c12658	TRANSCR-LSD	2.45355
c12660	TRANSCR-LSD	2.59503
c12672	TRANSCR-LSD	1.95055
c12673	TRANSCR-LSD	2.30018
c12686	TRANSCR-LSD	1.94932
c12693	TRANSCR-LSD	2.41945
c12696	TRANSCR-LSD	2.0555
c12707	TRANSCR-LSD	2.48237
c12710	TRANSCR-LSD	2.12405
c12719	TRANSCR-LSD	2.02692
c12725	TRANSCR-LSD	2.43622
c12727	TRANSCR-LSD	2.38875
c12729	TRANSCR-LSD	1.77987
c12770	TRANSCR-LSD	1.6406
c12795	TRANSCR-LSD	2.43145
c12806	TRANSCR-LSD	1.80482
c12807	TRANSCR-LSD	2.56398
c12811	TRANSCR-LSD	2.2657
c12822	TRANSCR-LSD	2.40045
c12838	TRANSCR-LSD	2.19495
c12842	TRANSCR-LSD	1.97938
c12844	TRANSCR-LSD	2.00202
c1285	TRANSCR-LSD	2.09483
c12855	TRANSCR-LSD	2.43237
c12865	TRANSCR-LSD	2.38387
c12879	TRANSCR-LSD	2.3034
c12880	TRANSCR-LSD	2.14433
c12901	TRANSCR-LSD	2.1022
c12905	TRANSCR-LSD	1.81317
c12924	TRANSCR-LSD	2.599
c12934	TRANSCR-LSD	2.18625
c1295	TRANSCR-LSD	1.97485
c12952	TRANSCR-LSD	2.38758
c12957	TRANSCR-LSD	2.1554
c12958	TRANSCR-LSD	1.733
c1296	TRANSCR-LSD	1.9294
c1299	TRANSCR-LSD	2.15502
c130	TRANSCR-LSD	2.5009
c13007	TRANSCR-LSD	2.33282
c13015	TRANSCR-LSD	1.83442
c13027	TRANSCR-LSD	2.01
c13030	TRANSCR-LSD	2.16325
c13037	TRANSCR-LSD	1.86535
c13041	TRANSCR-LSD	2.03075
c13060	TRANSCR-LSD	2.29585
c13062	TRANSCR-LSD	2.50542
c13063	TRANSCR-LSD	2.63882
c13064	TRANSCR-LSD	1.884
c13065	TRANSCR-LSD	2.12373
c13087	TRANSCR-LSD	2.60915
c1309	TRANSCR-LSD	1.80513
c13103	TRANSCR-LSD	1.6835
c13105	TRANSCR-LSD	2.66385
c13147	TRANSCR-LSD	2.39058
c13158	TRANSCR-LSD	1.78145
c13166	TRANSCR-LSD	1.8641
c13171	TRANSCR-LSD	2.0144
c13172	TRANSCR-LSD	1.69258
c13177	TRANSCR-LSD	2.33638
c13178	TRANSCR-LSD	1.99945
c13179	TRANSCR-LSD	2.5698
c13183	TRANSCR-LSD	2.78142
c13187	TRANSCR-LSD	1.81435
c13199	TRANSCR-LSD	1.99485
c13201	TRANSCR-LSD	2.538
c13204	TRANSCR-LSD	2.27355
c13208	TRANSCR-LSD	2.61165
c13212	TRANSCR-LSD	1.64983
c1322	TRANSCR-LSD	1.90267
c13223	TRANSCR-LSD	1.90873
c13224	TRANSCR-LSD	2.07333
c13234	TRANSCR-LSD	2.00238
c1324	TRANSCR-LSD	2.0368
c1325	TRANSCR-LSD	1.89203
c13266	TRANSCR-LSD	1.81882
c13276	TRANSCR-LSD	1.81487
c13285	TRANSCR-LSD	2.0127
c13295	TRANSCR-LSD	1.6607
c13314	TRANSCR-LSD	2.3529
c13322	TRANSCR-LSD	2.04842
c13323	TRANSCR-LSD	1.7326
c13335	TRANSCR-LSD	2.16175
c13348	TRANSCR-LSD	1.71067
c13363	TRANSCR-LSD	2.01253
c13390	TRANSCR-LSD	2.18645
c13406	TRANSCR-LSD	2.34003
c13408	TRANSCR-LSD	1.74523
c13417	TRANSCR-LSD	2.21997
c1343	TRANSCR-LSD	1.7288
c13432	TRANSCR-LSD	2.29242
c1344	TRANSCR-LSD	2.47822
c13442	TRANSCR-LSD	1.7871
c13444	TRANSCR-LSD	2.46748
c1346	TRANSCR-LSD	2.11505
c13461	TRANSCR-LSD	2.18215
c1349	TRANSCR-LSD	2.08035
c13493	TRANSCR-LSD	2.76647
c13515	TRANSCR-LSD	2.40875
c13529	TRANSCR-LSD	1.68193
c13531	TRANSCR-LSD	2.74218
c13533	TRANSCR-LSD	1.73418
c13555	TRANSCR-LSD	1.76998
c13558	TRANSCR-LSD	1.65548
c13589	TRANSCR-LSD	2.17108
c13599	TRANSCR-LSD	2.71065
c13607	TRANSCR-LSD	1.98782
c1361	TRANSCR-LSD	2.64043
c13651	TRANSCR-LSD	1.75162
c13653	TRANSCR-LSD	2.19298
c13679	TRANSCR-LSD	1.64697
c13690	TRANSCR-LSD	1.73842
c13704	TRANSCR-LSD	1.94283
c13726	TRANSCR-LSD	2.09147
c13735	TRANSCR-LSD	1.67505
c13740	TRANSCR-LSD	1.99918
c13751	TRANSCR-LSD	1.64188
c1377	TRANSCR-LSD	2.2732
c13770	TRANSCR-LSD	2.42365
c13780	TRANSCR-LSD	2.5289
c1379	TRANSCR-LSD	1.69445
c13817	TRANSCR-LSD	1.83095
c13831	TRANSCR-LSD	1.98122
c13834	TRANSCR-LSD	1.95293
c13836	TRANSCR-LSD	1.9393
c13850	TRANSCR-LSD	2.27525
c1386	TRANSCR-LSD	1.74107
c13882	TRANSCR-LSD	1.9985
c13899	TRANSCR-LSD	2.39125
c13909	TRANSCR-LSD	2.06022
c13917	TRANSCR-LSD	1.69988
c13935	TRANSCR-LSD	1.87332
c13985	TRANSCR-LSD	1.97303
c13988	TRANSCR-LSD	2.36092
c1399	TRANSCR-LSD	1.96687
c140	TRANSCR-LSD	2.1768
c14005	TRANSCR-LSD	1.97898
c14023	TRANSCR-LSD	2.50562
c14029	TRANSCR-LSD	2.23937
c14038	TRANSCR-LSD	1.86245
c14046	TRANSCR-LSD	2.33447
c14074	TRANSCR-LSD	2.18505
c14076	TRANSCR-LSD	1.91478
c14086	TRANSCR-LSD	2.33355
c1410	TRANSCR-LSD	1.95112
c14102	TRANSCR-LSD	2.01055
c14147	TRANSCR-LSD	1.8864
c14155	TRANSCR-LSD	1.82405
c14160	TRANSCR-LSD	2.50537
c14184	TRANSCR-LSD	2.49447
c14199	TRANSCR-LSD	2.0815
c1420	TRANSCR-LSD	1.74998
c14222	TRANSCR-LSD	2.15128
c14246	TRANSCR-LSD	2.33033
c14254	TRANSCR-LSD	1.83353
c14266	TRANSCR-LSD	2.37985
c14284	TRANSCR-LSD	2.15575
c14300	TRANSCR-LSD	2.20625
c1432	TRANSCR-LSD	2.0136
c14335	TRANSCR-LSD	2.1749
c14346	TRANSCR-LSD	1.96105
c1435	TRANSCR-LSD	2.08688
c14374	TRANSCR-LSD	1.90198
c14375	TRANSCR-LSD	2.25687
c14387	TRANSCR-LSD	1.79707
c14418	TRANSCR-LSD	2.4946
c14427	TRANSCR-LSD	2.15718
c14433	TRANSCR-LSD	2.1616
c1444	TRANSCR-LSD	2.81142
c14445	TRANSCR-LSD	1.79795
c14448	TRANSCR-LSD	2.007
c14451	TRANSCR-LSD	2.04635
c14453	TRANSCR-LSD	2.32012
c14487	TRANSCR-LSD	1.64892
c14494	TRANSCR-LSD	2.11397
c14530	TRANSCR-LSD	2.03205
c1454	TRANSCR-LSD	2.3674
c14547	TRANSCR-LSD	2.13923
c14572	TRANSCR-LSD	2.18935
c14575	TRANSCR-LSD	2.22187
c14584	TRANSCR-LSD	1.69327
c14594	TRANSCR-LSD	2.05577
c14603	TRANSCR-LSD	2.37372
c14610	TRANSCR-LSD	2.2547
c14627	TRANSCR-LSD	2.18588
c14629	TRANSCR-LSD	2.13448
c1463	TRANSCR-LSD	2.26463
c14640	TRANSCR-LSD	2.23725
c14641	TRANSCR-LSD	2.0267
c14643	TRANSCR-LSD	2.43858
c14667	TRANSCR-LSD	1.87657
c14669	TRANSCR-LSD	2.11647
c14670	TRANSCR-LSD	2.5689
c14679	TRANSCR-LSD	2.1471
c1469	TRANSCR-LSD	2.25192
c14692	TRANSCR-LSD	1.80725
c147	TRANSCR-LSD	2.4923
c1470	TRANSCR-LSD	2.21097
c14703	TRANSCR-LSD	2.43275
c1471	TRANSCR-LSD	2.01722
c14710	TRANSCR-LSD	2.0815
c14713	TRANSCR-LSD	2.13357
c14721	TRANSCR-LSD	2.11598
c14741	TRANSCR-LSD	2.1716
c14744	TRANSCR-LSD	2.13765
c14749	TRANSCR-LSD	2.1307
c14780	TRANSCR-LSD	2.36033
c14784	TRANSCR-LSD	2.22222
c14793	TRANSCR-LSD	2.07677
c14824	TRANSCR-LSD	1.82915
c14830	TRANSCR-LSD	1.72855
c14850	TRANSCR-LSD	1.907
c14876	TRANSCR-LSD	1.83195
c14880	TRANSCR-LSD	2.30065
c149	TRANSCR-LSD	1.97332
c14901	TRANSCR-LSD	1.7105
c1494	TRANSCR-LSD	2.27793
c14951	TRANSCR-LSD	2.06555
c14953	TRANSCR-LSD	1.86193
c14962	TRANSCR-LSD	1.8756
c14973	TRANSCR-LSD	2.63212
c14994	TRANSCR-LSD	1.6789
c15005	TRANSCR-LSD	1.89382
c15010	TRANSCR-LSD	1.87315
c15015	TRANSCR-LSD	1.9094
c15027	TRANSCR-LSD	1.77335
c15072	TRANSCR-LSD	2.07222
c15098	TRANSCR-LSD	2.37665
c15100	TRANSCR-LSD	1.72867
c15107	TRANSCR-LSD	2.1342
c15127	TRANSCR-LSD	2.46135
c15144	TRANSCR-LSD	2.78172
c15162	TRANSCR-LSD	2.49078
c15163	TRANSCR-LSD	2.4545
c15170	TRANSCR-LSD	2.44335
c15174	TRANSCR-LSD	2.33125
c1518	TRANSCR-LSD	2.24135
c15203	TRANSCR-LSD	2.14855
c15212	TRANSCR-LSD	2.0304
c15215	TRANSCR-LSD	2.16427
c15216	TRANSCR-LSD	2.19165
c15233	TRANSCR-LSD	2.26512
c15238	TRANSCR-LSD	2.48055
c1524	TRANSCR-LSD	2.9019
c15246	TRANSCR-LSD	1.68995
c15249	TRANSCR-LSD	1.96813
c15258	TRANSCR-LSD	2.2787
c15266	TRANSCR-LSD	2.02163
c1527	TRANSCR-LSD	2.8701
c15281	TRANSCR-LSD	1.81355
c15285	TRANSCR-LSD	2.24395
c15294	TRANSCR-LSD	2.554
c1530	TRANSCR-LSD	2.12555
c15317	TRANSCR-LSD	1.69235
c15342	TRANSCR-LSD	2.44215
c15366	TRANSCR-LSD	2.1548
c15374	TRANSCR-LSD	1.93752
c15376	TRANSCR-LSD	2.45233
c15377	TRANSCR-LSD	1.85935
c15403	TRANSCR-LSD	1.66597
c1541	TRANSCR-LSD	2.2141
c15414	TRANSCR-LSD	2.61273
c15431	TRANSCR-LSD	1.90035
c1544	TRANSCR-LSD	1.9429
c15446	TRANSCR-LSD	2.33582
c15449	TRANSCR-LSD	2.3302
c15466	TRANSCR-LSD	2.45237
c15484	TRANSCR-LSD	2.29678
c15488	TRANSCR-LSD	2.132
c15525	TRANSCR-LSD	2.25457
c15529	TRANSCR-LSD	2.59445
c15539	TRANSCR-LSD	1.73522
c15540	TRANSCR-LSD	2.1775
c15541	TRANSCR-LSD	1.98368
c15546	TRANSCR-LSD	1.83363
c15564	TRANSCR-LSD	1.72892
c1558	TRANSCR-LSD	2.24295
c1560	TRANSCR-LSD	1.76882
c15611	TRANSCR-LSD	1.6664
c1563	TRANSCR-LSD	1.76198
c1566	TRANSCR-LSD	2.50105
c1568	TRANSCR-LSD	2.00862
c15681	TRANSCR-LSD	2.31445
c15682	TRANSCR-LSD	2.10378
c15685	TRANSCR-LSD	1.75327
c15710	TRANSCR-LSD	2.18253
c15725	TRANSCR-LSD	2.37995
c15740	TRANSCR-LSD	2.713
c15744	TRANSCR-LSD	1.639
c15751	TRANSCR-LSD	2.23002
c15752	TRANSCR-LSD	2.05498
c15753	TRANSCR-LSD	2.32368
c15758	TRANSCR-LSD	2.4918
c15763	TRANSCR-LSD	2.0827
c15764	TRANSCR-LSD	1.76105
c15765	TRANSCR-LSD	1.90997
c15780	TRANSCR-LSD	2.526
c15783	TRANSCR-LSD	2.10773
c15793	TRANSCR-LSD	2.13942
c15796	TRANSCR-LSD	2.27665
c15800	TRANSCR-LSD	1.63715
c15801	TRANSCR-LSD	2.15065
c15808	TRANSCR-LSD	2.1719
c15818	TRANSCR-LSD	2.42273
c15847	TRANSCR-LSD	1.82373
c15850	TRANSCR-LSD	2.48955
c15876	TRANSCR-LSD	1.96678
c15881	TRANSCR-LSD	2.22208
c15913	TRANSCR-LSD	2.01185
c15917	TRANSCR-LSD	1.66077
c15922	TRANSCR-LSD	1.90415
c15923	TRANSCR-LSD	2.29935
c15925	TRANSCR-LSD	2.25145
c15928	TRANSCR-LSD	1.7219
c15946	TRANSCR-LSD	1.9398
c15947	TRANSCR-LSD	2.25077
c15979	TRANSCR-LSD	2.24315
c15982	TRANSCR-LSD	1.72608
c15992	TRANSCR-LSD	1.68655
c15993	TRANSCR-LSD	2.76
c16009	TRANSCR-LSD	2.20835
c16016	TRANSCR-LSD	2.33953
c16028	TRANSCR-LSD	1.70947
c16034	TRANSCR-LSD	2.06553
c16035	TRANSCR-LSD	1.92812
c16056	TRANSCR-LSD	1.87513
c16085	TRANSCR-LSD	2.49405
c16088	TRANSCR-LSD	2.47952
c16092	TRANSCR-LSD	2.34092
c16094	TRANSCR-LSD	1.8169
c16095	TRANSCR-LSD	1.80773
c16103	TRANSCR-LSD	1.68285
c16126	TRANSCR-LSD	1.83735
c16137	TRANSCR-LSD	1.94453
c16151	TRANSCR-LSD	1.98853
c16167	TRANSCR-LSD	1.65115
c16170	TRANSCR-LSD	2.8495
c16175	TRANSCR-LSD	1.6479
c1618	TRANSCR-LSD	2.30305
c16204	TRANSCR-LSD	1.84552
c16213	TRANSCR-LSD	2.24283
c16223	TRANSCR-LSD	2.65913
c16227	TRANSCR-LSD	1.75767
c16230	TRANSCR-LSD	2.2966
c16232	TRANSCR-LSD	2.53202
c16245	TRANSCR-LSD	1.88928
c1625	TRANSCR-LSD	1.68338
c16254	TRANSCR-LSD	1.83813
c16262	TRANSCR-LSD	2.34255
c1627	TRANSCR-LSD	1.70017
c16283	TRANSCR-LSD	1.8485
c16287	TRANSCR-LSD	1.951
c1629	TRANSCR-LSD	2.44603
c16306	TRANSCR-LSD	2.02155
c1632	TRANSCR-LSD	1.82382
c1633	TRANSCR-LSD	2.25057
c16330	TRANSCR-LSD	1.85583
c1636	TRANSCR-LSD	1.70075
c16362	TRANSCR-LSD	1.81108
c16374	TRANSCR-LSD	2.21747
c16397	TRANSCR-LSD	1.92588
c16400	TRANSCR-LSD	1.73517
c16411	TRANSCR-LSD	1.84835
c16426	TRANSCR-LSD	2.06567
c16446	TRANSCR-LSD	2.07065
c16450	TRANSCR-LSD	1.8757
c1648	TRANSCR-LSD	2.4184
c16496	TRANSCR-LSD	1.6935
c16518	TRANSCR-LSD	2.55352
c16529	TRANSCR-LSD	1.85248
c16558	TRANSCR-LSD	1.67328
c16562	TRANSCR-LSD	1.84632
c16563	TRANSCR-LSD	2.15915
c16592	TRANSCR-LSD	2.64717
c16595	TRANSCR-LSD	2.30585
c16612	TRANSCR-LSD	1.72045
c16629	TRANSCR-LSD	2.36592
c16653	TRANSCR-LSD	2.6295
c16682	TRANSCR-LSD	2.45838
c16686	TRANSCR-LSD	1.95512
c16704	TRANSCR-LSD	2.47693
c16719	TRANSCR-LSD	1.65865
c16723	TRANSCR-LSD	1.81815
c16727	TRANSCR-LSD	1.6692
c16742	TRANSCR-LSD	2.34282
c16747	TRANSCR-LSD	2.66467
c16750	TRANSCR-LSD	1.92938
c16752	TRANSCR-LSD	1.9204
c16759	TRANSCR-LSD	2.25713
c16766	TRANSCR-LSD	1.77665
c16774	TRANSCR-LSD	2.169
c16778	TRANSCR-LSD	2.6419
c16786	TRANSCR-LSD	1.92342
c16799	TRANSCR-LSD	1.67593
c16814	TRANSCR-LSD	1.68737
c16817	TRANSCR-LSD	2.28353
c16824	TRANSCR-LSD	1.71693
c16825	TRANSCR-LSD	2.36275
c16831	TRANSCR-LSD	2.487
c16836	TRANSCR-LSD	1.7794
c1686	TRANSCR-LSD	1.90203
c16873	TRANSCR-LSD	1.77685
c16874	TRANSCR-LSD	2.148
c16878	TRANSCR-LSD	1.93803
c16890	TRANSCR-LSD	1.99065
c16894	TRANSCR-LSD	1.9908
c16895	TRANSCR-LSD	1.75002
c169	TRANSCR-LSD	1.8817
c1690	TRANSCR-LSD	2.49045
c16901	TRANSCR-LSD	2.37132
c16925	TRANSCR-LSD	1.84228
c16932	TRANSCR-LSD	2.26233
c16936	TRANSCR-LSD	2.43312
c16947	TRANSCR-LSD	1.8891
c16966	TRANSCR-LSD	2.113
c16974	TRANSCR-LSD	2.15897
c16994	TRANSCR-LSD	2.01538
c1702	TRANSCR-LSD	2.58692
c1703	TRANSCR-LSD	2.18835
c17033	TRANSCR-LSD	2.5793
c17035	TRANSCR-LSD	2.00188
c17038	TRANSCR-LSD	2.32385
c17041	TRANSCR-LSD	2.28665
c17043	TRANSCR-LSD	1.87452
c1705	TRANSCR-LSD	1.70092
c17060	TRANSCR-LSD	1.85825
c1710	TRANSCR-LSD	2.681
c17127	TRANSCR-LSD	1.78163
c17144	TRANSCR-LSD	2.56572
c17146	TRANSCR-LSD	2.18735
c17147	TRANSCR-LSD	1.84713
c17163	TRANSCR-LSD	2.02763
c17191	TRANSCR-LSD	2.26978
c17215	TRANSCR-LSD	1.84353
c17221	TRANSCR-LSD	1.63653
c17239	TRANSCR-LSD	2.09678
c17240	TRANSCR-LSD	2.78063
c17242	TRANSCR-LSD	1.95948
c17286	TRANSCR-LSD	2.08835
c17295	TRANSCR-LSD	2.5141
c17299	TRANSCR-LSD	2.09457
c1730	TRANSCR-LSD	2.16855
c17301	TRANSCR-LSD	2.16735
c17314	TRANSCR-LSD	1.75073
c17337	TRANSCR-LSD	2.24125
c17341	TRANSCR-LSD	2.02378
c17350	TRANSCR-LSD	2.08453
c17357	TRANSCR-LSD	1.97485
c17363	TRANSCR-LSD	2.46312
c17365	TRANSCR-LSD	2.18778
c1737	TRANSCR-LSD	2.52573
c17378	TRANSCR-LSD	1.91892
c17387	TRANSCR-LSD	1.78385
c17443	TRANSCR-LSD	2.58215
c17455	TRANSCR-LSD	2.18813
c17465	TRANSCR-LSD	2.16195
c17475	TRANSCR-LSD	2.5101
c17476	TRANSCR-LSD	1.77038
c1748	TRANSCR-LSD	1.99422
c17480	TRANSCR-LSD	2.28878
c17501	TRANSCR-LSD	2.17307
c17502	TRANSCR-LSD	1.85915
c1752	TRANSCR-LSD	2.36535
c17530	TRANSCR-LSD	2.5913
c17540	TRANSCR-LSD	2.61215
c17568	TRANSCR-LSD	1.74725
c17608	TRANSCR-LSD	2.5638
c17615	TRANSCR-LSD	2.23747
c17616	TRANSCR-LSD	2.09793
c17623	TRANSCR-LSD	1.73197
c17633	TRANSCR-LSD	1.76277
c17634	TRANSCR-LSD	1.68312
c17641	TRANSCR-LSD	2.65083
c17643	TRANSCR-LSD	2.08252
c1765	TRANSCR-LSD	2.37078
c17652	TRANSCR-LSD	2.60058
c17660	TRANSCR-LSD	1.85825
c1767	TRANSCR-LSD	1.72025
c17694	TRANSCR-LSD	1.87047
c177	TRANSCR-LSD	2.5294
c1770	TRANSCR-LSD	1.86528
c17702	TRANSCR-LSD	1.6441
c17709	TRANSCR-LSD	2.18655
c17716	TRANSCR-LSD	2.12047
c17761	TRANSCR-LSD	1.83162
c17772	TRANSCR-LSD	2.37737
c17778	TRANSCR-LSD	1.85823
c17800	TRANSCR-LSD	1.74215
c17805	TRANSCR-LSD	2.28472
c17825	TRANSCR-LSD	1.87752
c17826	TRANSCR-LSD	1.85782
c1783	TRANSCR-LSD	2.76503
c17835	TRANSCR-LSD	2.24013
c1784	TRANSCR-LSD	2.43968
c1787	TRANSCR-LSD	2.06637
c17872	TRANSCR-LSD	1.72045
c17884	TRANSCR-LSD	1.7636
c17888	TRANSCR-LSD	2.0534
c17891	TRANSCR-LSD	1.63838
c1791	TRANSCR-LSD	1.7574
c17919	TRANSCR-LSD	1.7846
c1792	TRANSCR-LSD	1.80153
c17935	TRANSCR-LSD	1.9874
c17943	TRANSCR-LSD	1.9515
c17944	TRANSCR-LSD	2.14465
c17950	TRANSCR-LSD	1.65463
c17951	TRANSCR-LSD	2.38845
c17975	TRANSCR-LSD	2.19948
c17979	TRANSCR-LSD	1.8532
c1799	TRANSCR-LSD	2.24153
c18016	TRANSCR-LSD	2.30947
c18017	TRANSCR-LSD	1.70905
c18025	TRANSCR-LSD	1.78868
c18028	TRANSCR-LSD	2.64593
c18035	TRANSCR-LSD	2.37615
c18045	TRANSCR-LSD	1.9833
c18062	TRANSCR-LSD	2.24288
c18064	TRANSCR-LSD	1.81493
c18085	TRANSCR-LSD	2.07638
c18091	TRANSCR-LSD	2.22162
c18109	TRANSCR-LSD	1.82365
c18113	TRANSCR-LSD	2.66737
c18123	TRANSCR-LSD	1.79672
c18136	TRANSCR-LSD	1.8808
c1814	TRANSCR-LSD	2.22825
c1815	TRANSCR-LSD	1.83613
c18152	TRANSCR-LSD	2.04975
c18159	TRANSCR-LSD	1.94088
c1816	TRANSCR-LSD	2.0489
c18162	TRANSCR-LSD	2.17338
c18178	TRANSCR-LSD	2.44865
c1821	TRANSCR-LSD	1.80227
c18211	TRANSCR-LSD	1.76198
c18220	TRANSCR-LSD	2.15675
c18226	TRANSCR-LSD	1.85005
c18254	TRANSCR-LSD	2.00825
c18272	TRANSCR-LSD	1.7416
c18275	TRANSCR-LSD	1.93768
c18277	TRANSCR-LSD	2.52425
c18280	TRANSCR-LSD	1.77067
c18281	TRANSCR-LSD	2.22883
c18300	TRANSCR-LSD	2.7341
c18307	TRANSCR-LSD	1.84218
c18312	TRANSCR-LSD	1.65945
c18316	TRANSCR-LSD	1.84782
c18318	TRANSCR-LSD	2.5061
c18325	TRANSCR-LSD	2.57215
c18345	TRANSCR-LSD	1.72235
c1835	TRANSCR-LSD	2.46795
c18373	TRANSCR-LSD	2.13448
c18374	TRANSCR-LSD	1.93748
c18377	TRANSCR-LSD	2.1233
c1840	TRANSCR-LSD	2.587
c18408	TRANSCR-LSD	2.44055
c18424	TRANSCR-LSD	2.3793
c18432	TRANSCR-LSD	2.0954
c18443	TRANSCR-LSD	2.21715
c18450	TRANSCR-LSD	1.86547
c18507	TRANSCR-LSD	2.00365
c18512	TRANSCR-LSD	1.76265
c18515	TRANSCR-LSD	2.088
c18517	TRANSCR-LSD	2.2672
c18521	TRANSCR-LSD	1.8998
c1853	TRANSCR-LSD	2.49905
c18572	TRANSCR-LSD	2.0537
c18585	TRANSCR-LSD	2.00393
c18608	TRANSCR-LSD	2.13082
c18621	TRANSCR-LSD	2.15742
c18634	TRANSCR-LSD	2.22962
c18637	TRANSCR-LSD	1.98535
c18651	TRANSCR-LSD	1.88785
c18653	TRANSCR-LSD	1.94403
c18664	TRANSCR-LSD	2.68708
c18666	TRANSCR-LSD	2.45815
c18696	TRANSCR-LSD	1.88863
c18701	TRANSCR-LSD	1.7351
c18704	TRANSCR-LSD	1.76467
c18714	TRANSCR-LSD	1.8763
c18733	TRANSCR-LSD	1.70867
c1877	TRANSCR-LSD	2.0892
c18787	TRANSCR-LSD	2.12522
c18793	TRANSCR-LSD	2.47615
c18810	TRANSCR-LSD	1.666
c18818	TRANSCR-LSD	2.06635
c18820	TRANSCR-LSD	2.1636
c18831	TRANSCR-LSD	2.16372
c1886	TRANSCR-LSD	1.7447
c18863	TRANSCR-LSD	1.7098
c18879	TRANSCR-LSD	2.3507
c18883	TRANSCR-LSD	2.6513
c18885	TRANSCR-LSD	2.44377
c18886	TRANSCR-LSD	2.22233
c18897	TRANSCR-LSD	2.28425
c18901	TRANSCR-LSD	1.64895
c1891	TRANSCR-LSD	1.8413
c18910	TRANSCR-LSD	1.8172
c18918	TRANSCR-LSD	2.33997
c18958	TRANSCR-LSD	2.28
c18964	TRANSCR-LSD	2.10012
c18969	TRANSCR-LSD	2.4213
c18973	TRANSCR-LSD	1.86072
c18980	TRANSCR-LSD	2.37015
c18987	TRANSCR-LSD	2.67698
c1899	TRANSCR-LSD	2.20617
c19	TRANSCR-LSD	1.96903
c1900	TRANSCR-LSD	2.32945
c19008	TRANSCR-LSD	1.6721
c19068	TRANSCR-LSD	2.03595
c19070	TRANSCR-LSD	1.7002
c19088	TRANSCR-LSD	2.60177
c19099	TRANSCR-LSD	2.0371
c191	TRANSCR-LSD	1.75605
c19118	TRANSCR-LSD	2.4086
c19127	TRANSCR-LSD	2.2911
c19131	TRANSCR-LSD	2.50743
c19154	TRANSCR-LSD	2.10882
c19155	TRANSCR-LSD	2.57175
c19162	TRANSCR-LSD	1.80257
c19163	TRANSCR-LSD	1.97038
c19189	TRANSCR-LSD	1.78955
c19191	TRANSCR-LSD	2.02822
c19199	TRANSCR-LSD	1.738
c1921	TRANSCR-LSD	1.8904
c19224	TRANSCR-LSD	1.92893
c19226	TRANSCR-LSD	2.00687
c19235	TRANSCR-LSD	1.64745
c19242	TRANSCR-LSD	1.84695
c1925	TRANSCR-LSD	1.65377
c19257	TRANSCR-LSD	1.7083
c19267	TRANSCR-LSD	1.75428
c19293	TRANSCR-LSD	2.04148
c1930	TRANSCR-LSD	2.5215
c19329	TRANSCR-LSD	2.07735
c19330	TRANSCR-LSD	2.2242
c19354	TRANSCR-LSD	2.45265
c19358	TRANSCR-LSD	2.14945
c19359	TRANSCR-LSD	1.9517
c19373	TRANSCR-LSD	2.4898
c19401	TRANSCR-LSD	1.90658
c19444	TRANSCR-LSD	1.89458
c19446	TRANSCR-LSD	1.78268
c19451	TRANSCR-LSD	2.13293
c19456	TRANSCR-LSD	2.13393
c1946	TRANSCR-LSD	2.19037
c19471	TRANSCR-LSD	2.28783
c19475	TRANSCR-LSD	1.65873
c19478	TRANSCR-LSD	1.96322
c19492	TRANSCR-LSD	2.48267
c19501	TRANSCR-LSD	2.06047
c19516	TRANSCR-LSD	2.44345
c19522	TRANSCR-LSD	1.68225
c19530	TRANSCR-LSD	1.80775
c19548	TRANSCR-LSD	2.66183
c1955	TRANSCR-LSD	2.66608
c19560	TRANSCR-LSD	1.97323
c19562	TRANSCR-LSD	2.743
c19570	TRANSCR-LSD	2.62378
c19572	TRANSCR-LSD	1.72855
c19573	TRANSCR-LSD	2.12953
c19577	TRANSCR-LSD	2.61117
c19609	TRANSCR-LSD	1.94503
c19624	TRANSCR-LSD	2.278
c19636	TRANSCR-LSD	1.8689
c19644	TRANSCR-LSD	2.3236
c19665	TRANSCR-LSD	1.81072
c19686	TRANSCR-LSD	1.79882
c19688	TRANSCR-LSD	2.62357
c19703	TRANSCR-LSD	2.4946
c1972	TRANSCR-LSD	2.35012
c19721	TRANSCR-LSD	1.96758
c19725	TRANSCR-LSD	1.80385
c19731	TRANSCR-LSD	2.18508
c19733	TRANSCR-LSD	1.9102
c19757	TRANSCR-LSD	1.84108
c19770	TRANSCR-LSD	2.21097
c19790	TRANSCR-LSD	2.7201
c19799	TRANSCR-LSD	2.5695
c19812	TRANSCR-LSD	1.89523
c19822	TRANSCR-LSD	2.14077
c19836	TRANSCR-LSD	2.33787
c19838	TRANSCR-LSD	2.48913
c19840	TRANSCR-LSD	2.1684
c19857	TRANSCR-LSD	1.91703
c19881	TRANSCR-LSD	1.9629
c19927	TRANSCR-LSD	2.6515
c19945	TRANSCR-LSD	2.03455
c19946	TRANSCR-LSD	2.66505
c19952	TRANSCR-LSD	1.78502
c19990	TRANSCR-LSD	2.3047
c20003	TRANSCR-LSD	2.26118
c20004	TRANSCR-LSD	2.08047
c20010	TRANSCR-LSD	2.25508
c20027	TRANSCR-LSD	2.0497
c20046	TRANSCR-LSD	2.47457
c20049	TRANSCR-LSD	2.12758
c20053	TRANSCR-LSD	1.78058
c2006	TRANSCR-LSD	2.5387
c20070	TRANSCR-LSD	2.05662
c20080	TRANSCR-LSD	2.30947
c20085	TRANSCR-LSD	1.68863
c20093	TRANSCR-LSD	1.6522
c20098	TRANSCR-LSD	2.7751
c20108	TRANSCR-LSD	2.32733
c20115	TRANSCR-LSD	2.3432
c20127	TRANSCR-LSD	2.53993
c20152	TRANSCR-LSD	2.03193
c20158	TRANSCR-LSD	2.44675
c20174	TRANSCR-LSD	2.19915
c20177	TRANSCR-LSD	2.07632
c20198	TRANSCR-LSD	1.7408
c20200	TRANSCR-LSD	1.68285
c20242	TRANSCR-LSD	2.51815
c20247	TRANSCR-LSD	2.1563
c20256	TRANSCR-LSD	2.09595
c20279	TRANSCR-LSD	2.14325
c20299	TRANSCR-LSD	1.6867
c20311	TRANSCR-LSD	1.66902
c20312	TRANSCR-LSD	2.12652
c20316	TRANSCR-LSD	2.75192
c20319	TRANSCR-LSD	2.00732
c20332	TRANSCR-LSD	2.51788
c20359	TRANSCR-LSD	2.0669
c20362	TRANSCR-LSD	1.6593
c20369	TRANSCR-LSD	1.79293
c20380	TRANSCR-LSD	2.50272
c2040	TRANSCR-LSD	1.75265
c20416	TRANSCR-LSD	2.45153
c20418	TRANSCR-LSD	2.33288
c20427	TRANSCR-LSD	2.37975
c2044	TRANSCR-LSD	2.4431
c20445	TRANSCR-LSD	2.21627
c20460	TRANSCR-LSD	1.76927
c20470	TRANSCR-LSD	1.7055
c20482	TRANSCR-LSD	2.3916
c20488	TRANSCR-LSD	2.4747
c20496	TRANSCR-LSD	1.7361
c2050	TRANSCR-LSD	2.48742
c20533	TRANSCR-LSD	1.8183
c20536	TRANSCR-LSD	2.77945
c20537	TRANSCR-LSD	2.0678
c2054	TRANSCR-LSD	2.34593
c20553	TRANSCR-LSD	1.9553
c20562	TRANSCR-LSD	2.73778
c20565	TRANSCR-LSD	1.64893
c20578	TRANSCR-LSD	2.30537
c20621	TRANSCR-LSD	2.08533
c20622	TRANSCR-LSD	2.49175
c20643	TRANSCR-LSD	2.72652
c20644	TRANSCR-LSD	2.08515
c20649	TRANSCR-LSD	2.48747
c20662	TRANSCR-LSD	2.6312
c20666	TRANSCR-LSD	1.71797
c2067	TRANSCR-LSD	1.74532
c20697	TRANSCR-LSD	2.34333
c20701	TRANSCR-LSD	1.66235
c20710	TRANSCR-LSD	1.97037
c20729	TRANSCR-LSD	2.38468
c2076	TRANSCR-LSD	1.6775
c20764	TRANSCR-LSD	2.16142
c20800	TRANSCR-LSD	1.78307
c20802	TRANSCR-LSD	1.9035
c20839	TRANSCR-LSD	2.47323
c2084	TRANSCR-LSD	1.88898
c20846	TRANSCR-LSD	2.10403
c2085	TRANSCR-LSD	2.10537
c20856	TRANSCR-LSD	2.41775
c20857	TRANSCR-LSD	2.31472
c20883	TRANSCR-LSD	1.72187
c20886	TRANSCR-LSD	1.88357
c20894	TRANSCR-LSD	1.84392
c20904	TRANSCR-LSD	2.01098
c2092	TRANSCR-LSD	2.00937
c20945	TRANSCR-LSD	2.32692
c20960	TRANSCR-LSD	2.10997
c20969	TRANSCR-LSD	1.64807
c20972	TRANSCR-LSD	1.93483
c2098	TRANSCR-LSD	2.00413
c20984	TRANSCR-LSD	2.41993
c20988	TRANSCR-LSD	1.975
c21016	TRANSCR-LSD	2.67552
c21022	TRANSCR-LSD	2.32117
c21023	TRANSCR-LSD	2.3666
c21028	TRANSCR-LSD	2.08505
c21033	TRANSCR-LSD	2.0567
c21045	TRANSCR-LSD	2.16587
c2105	TRANSCR-LSD	2.7069
c2107	TRANSCR-LSD	2.26063
c21074	TRANSCR-LSD	2.5708
c21083	TRANSCR-LSD	1.74618
c21102	TRANSCR-LSD	2.37645
c21109	TRANSCR-LSD	2.36775
c21111	TRANSCR-LSD	1.96135
c21120	TRANSCR-LSD	2.55535
c2113	TRANSCR-LSD	1.88853
c21133	TRANSCR-LSD	2.32275
c21142	TRANSCR-LSD	2.7379
c21172	TRANSCR-LSD	1.71753
c21176	TRANSCR-LSD	2.0543
c21192	TRANSCR-LSD	1.65977
c21196	TRANSCR-LSD	1.7758
c21216	TRANSCR-LSD	2.01133
c2122	TRANSCR-LSD	2.3359
c21241	TRANSCR-LSD	2.18372
c21246	TRANSCR-LSD	1.78472
c21252	TRANSCR-LSD	1.68898
c21253	TRANSCR-LSD	1.835
c21255	TRANSCR-LSD	2.57325
c21264	TRANSCR-LSD	1.6678
c21271	TRANSCR-LSD	2.23685
c2128	TRANSCR-LSD	2.2075
c21307	TRANSCR-LSD	2.04595
c2132	TRANSCR-LSD	2.525
c21322	TRANSCR-LSD	1.65685
c21343	TRANSCR-LSD	2.33493
c21348	TRANSCR-LSD	2.6189
c21350	TRANSCR-LSD	1.82685
c21364	TRANSCR-LSD	2.64165
c21373	TRANSCR-LSD	1.6542
c2138	TRANSCR-LSD	2.0677
c21411	TRANSCR-LSD	2.54905
c21420	TRANSCR-LSD	2.00997
c2143	TRANSCR-LSD	1.97033
c21438	TRANSCR-LSD	2.13865
c21447	TRANSCR-LSD	2.8254
c21459	TRANSCR-LSD	1.77388
c21462	TRANSCR-LSD	1.74638
c21463	TRANSCR-LSD	2.1877
c21464	TRANSCR-LSD	2.34908
c2147	TRANSCR-LSD	2.6816
c21481	TRANSCR-LSD	2.45452
c21482	TRANSCR-LSD	2.1223
c21493	TRANSCR-LSD	1.91257
c21494	TRANSCR-LSD	2.35053
c21503	TRANSCR-LSD	2.05055
c21510	TRANSCR-LSD	2.3962
c21518	TRANSCR-LSD	1.73915
c21534	TRANSCR-LSD	2.68343
c21537	TRANSCR-LSD	2.1456
c21546	TRANSCR-LSD	2.339
c21547	TRANSCR-LSD	1.97705
c2159	TRANSCR-LSD	2.3105
c21595	TRANSCR-LSD	1.92535
c2160	TRANSCR-LSD	1.82227
c21615	TRANSCR-LSD	2.36388
c2164	TRANSCR-LSD	2.56557
c21645	TRANSCR-LSD	2.21707
c21647	TRANSCR-LSD	1.68755
c21669	TRANSCR-LSD	2.10318
c21671	TRANSCR-LSD	1.67723
c21677	TRANSCR-LSD	1.68162
c21690	TRANSCR-LSD	2.09115
c21693	TRANSCR-LSD	1.98942
c21697	TRANSCR-LSD	1.6437
c21700	TRANSCR-LSD	1.87502
c21716	TRANSCR-LSD	1.7518
c21718	TRANSCR-LSD	1.73517
c2172	TRANSCR-LSD	1.72285
c21746	TRANSCR-LSD	2.4553
c21748	TRANSCR-LSD	2.29603
c21751	TRANSCR-LSD	2.4
c21765	TRANSCR-LSD	2.4698
c21783	TRANSCR-LSD	2.20423
c21788	TRANSCR-LSD	2.32048
c21791	TRANSCR-LSD	2.19595
c21794	TRANSCR-LSD	2.39308
c218	TRANSCR-LSD	2.41867
c21805	TRANSCR-LSD	2.47357
c21819	TRANSCR-LSD	1.66848
c2183	TRANSCR-LSD	2.35252
c21839	TRANSCR-LSD	1.65675
c21874	TRANSCR-LSD	2.0329
c21876	TRANSCR-LSD	2.0223
c21878	TRANSCR-LSD	1.94073
c2188	TRANSCR-LSD	1.74947
c21881	TRANSCR-LSD	2.19158
c2189	TRANSCR-LSD	2.32405
c21897	TRANSCR-LSD	2.73612
c21922	TRANSCR-LSD	2.64243
c21935	TRANSCR-LSD	2.5959
c21947	TRANSCR-LSD	1.66217
c21971	TRANSCR-LSD	1.73488
c21974	TRANSCR-LSD	2.0731
c21975	TRANSCR-LSD	2.05242
c21977	TRANSCR-LSD	1.90063
c21991	TRANSCR-LSD	2.02305
c21999	TRANSCR-LSD	1.72228
c2200	TRANSCR-LSD	2.45697
c2201	TRANSCR-LSD	2.32615
c22014	TRANSCR-LSD	1.7338
c22026	TRANSCR-LSD	2.10005
c22028	TRANSCR-LSD	1.73115
c2205	TRANSCR-LSD	1.66615
c22051	TRANSCR-LSD	1.97383
c22063	TRANSCR-LSD	2.38855
c22072	TRANSCR-LSD	2.1148
c22098	TRANSCR-LSD	1.6904
c22115	TRANSCR-LSD	2.57505
c22119	TRANSCR-LSD	1.98157
c22120	TRANSCR-LSD	2.38298
c22147	TRANSCR-LSD	2.2276
c22185	TRANSCR-LSD	2.00965
c22188	TRANSCR-LSD	2.59565
c22199	TRANSCR-LSD	2.01195
c22204	TRANSCR-LSD	2.27012
c22208	TRANSCR-LSD	2.34943
c22222	TRANSCR-LSD	1.70345
c22225	TRANSCR-LSD	2.17835
c22230	TRANSCR-LSD	2.3497
c22259	TRANSCR-LSD	2.7013
c22266	TRANSCR-LSD	1.78905
c2227	TRANSCR-LSD	1.70388
c2228	TRANSCR-LSD	1.84675
c22281	TRANSCR-LSD	2.7349
c22306	TRANSCR-LSD	2.14358
c22309	TRANSCR-LSD	2.3726
c22312	TRANSCR-LSD	1.9742
c22317	TRANSCR-LSD	2.0366
c22327	TRANSCR-LSD	2.22772
c2234	TRANSCR-LSD	1.9539
c22368	TRANSCR-LSD	1.83718
c224	TRANSCR-LSD	1.65045
c22408	TRANSCR-LSD	2.19455
c22413	TRANSCR-LSD	1.94435
c22422	TRANSCR-LSD	1.89525
c22447	TRANSCR-LSD	2.63552
c22448	TRANSCR-LSD	1.8283
c22455	TRANSCR-LSD	1.8984
c22462	TRANSCR-LSD	2.1141
c2247	TRANSCR-LSD	1.7929
c22489	TRANSCR-LSD	1.9134
c22511	TRANSCR-LSD	1.672
c22517	TRANSCR-LSD	1.69802
c22532	TRANSCR-LSD	2.21018
c22534	TRANSCR-LSD	2.8088
c22550	TRANSCR-LSD	2.46778
c22572	TRANSCR-LSD	2.07328
c2258	TRANSCR-LSD	1.7792
c22585	TRANSCR-LSD	2.24173
c226	TRANSCR-LSD	1.8383
c22608	TRANSCR-LSD	2.20035
c22613	TRANSCR-LSD	2.2655
c22621	TRANSCR-LSD	2.01147
c22626	TRANSCR-LSD	2.13068
c22631	TRANSCR-LSD	1.85593
c22633	TRANSCR-LSD	2.27365
c22667	TRANSCR-LSD	2.34275
c22678	TRANSCR-LSD	2.47002
c22689	TRANSCR-LSD	2.07592
c22697	TRANSCR-LSD	2.35387
c2273	TRANSCR-LSD	2.22615
c22735	TRANSCR-LSD	2.2784
c22741	TRANSCR-LSD	2.03885
c22746	TRANSCR-LSD	1.95242
c22756	TRANSCR-LSD	1.94735
c22772	TRANSCR-LSD	2.18788
c22781	TRANSCR-LSD	1.72162
c22790	TRANSCR-LSD	2.09178
c2280	TRANSCR-LSD	2.10988
c22811	TRANSCR-LSD	2.38198
c2283	TRANSCR-LSD	2.43635
c22847	TRANSCR-LSD	2.32273
c2286	TRANSCR-LSD	2.0218
c22861	TRANSCR-LSD	1.6821
c22864	TRANSCR-LSD	1.85577
c22868	TRANSCR-LSD	2.08183
c22881	TRANSCR-LSD	2.12272
c22908	TRANSCR-LSD	1.8924
c2291	TRANSCR-LSD	2.1829
c2295	TRANSCR-LSD	2.14188
c22960	TRANSCR-LSD	2.40035
c22963	TRANSCR-LSD	1.7895
c22969	TRANSCR-LSD	1.6534
c22973	TRANSCR-LSD	2.52182
c22982	TRANSCR-LSD	1.69002
c22994	TRANSCR-LSD	1.70465
c2300	TRANSCR-LSD	2.30333
c2302	TRANSCR-LSD	1.92383
c23020	TRANSCR-LSD	2.14242
c23027	TRANSCR-LSD	1.64858
c23043	TRANSCR-LSD	1.84745
c23048	TRANSCR-LSD	1.99255
c23070	TRANSCR-LSD	1.71237
c23072	TRANSCR-LSD	2.4829
c23074	TRANSCR-LSD	2.6299
c23078	TRANSCR-LSD	2.09598
c2309	TRANSCR-LSD	2.1216
c231	TRANSCR-LSD	2.51372
c23107	TRANSCR-LSD	2.00145
c23111	TRANSCR-LSD	1.90155
c23134	TRANSCR-LSD	2.76368
c23161	TRANSCR-LSD	2.5493
c23165	TRANSCR-LSD	1.78755
c23167	TRANSCR-LSD	1.80405
c23196	TRANSCR-LSD	2.39328
c23199	TRANSCR-LSD	1.71637
c23202	TRANSCR-LSD	2.3377
c23209	TRANSCR-LSD	2.1023
c2324	TRANSCR-LSD	2.2226
c23259	TRANSCR-LSD	1.75432
c23265	TRANSCR-LSD	1.8376
c23266	TRANSCR-LSD	2.82197
c23301	TRANSCR-LSD	1.7771
c23311	TRANSCR-LSD	2.33798
c23321	TRANSCR-LSD	2.28967
c2334	TRANSCR-LSD	2.0643
c23345	TRANSCR-LSD	2.72038
c23346	TRANSCR-LSD	2.66803
c23353	TRANSCR-LSD	1.94365
c23357	TRANSCR-LSD	2.10977
c2336	TRANSCR-LSD	2.5448
c23373	TRANSCR-LSD	2.38975
c2338	TRANSCR-LSD	2.38195
c2340	TRANSCR-LSD	2.37542
c23402	TRANSCR-LSD	1.91698
c23410	TRANSCR-LSD	2.80258
c23411	TRANSCR-LSD	2.50598
c23423	TRANSCR-LSD	1.6791
c23439	TRANSCR-LSD	1.8857
c23445	TRANSCR-LSD	2.24265
c23448	TRANSCR-LSD	2.24713
c23471	TRANSCR-LSD	2.37515
c23474	TRANSCR-LSD	2.1926
c235	TRANSCR-LSD	2.441
c23506	TRANSCR-LSD	2.57455
c23533	TRANSCR-LSD	1.87102
c23536	TRANSCR-LSD	1.69855
c2355	TRANSCR-LSD	2.4574
c23564	TRANSCR-LSD	2.704
c23586	TRANSCR-LSD	2.54197
c23596	TRANSCR-LSD	1.75585
c23604	TRANSCR-LSD	1.75195
c23606	TRANSCR-LSD	2.39533
c23619	TRANSCR-LSD	2.38833
c23636	TRANSCR-LSD	1.90265
c2364	TRANSCR-LSD	2.06597
c2368	TRANSCR-LSD	2.14222
c23685	TRANSCR-LSD	1.8569
c23689	TRANSCR-LSD	2.36728
c2369	TRANSCR-LSD	2.55425
c23731	TRANSCR-LSD	2.56917
c23758	TRANSCR-LSD	2.586
c23783	TRANSCR-LSD	2.46932
c23788	TRANSCR-LSD	2.32468
c2379	TRANSCR-LSD	1.8298
c23819	TRANSCR-LSD	1.73767
c23822	TRANSCR-LSD	1.90903
c23838	TRANSCR-LSD	1.7745
c23841	TRANSCR-LSD	2.39893
c23845	TRANSCR-LSD	2.09915
c23878	TRANSCR-LSD	2.50895
c23892	TRANSCR-LSD	2.20755
c23895	TRANSCR-LSD	1.92043
c23921	TRANSCR-LSD	1.99872
c23941	TRANSCR-LSD	2.02407
c23942	TRANSCR-LSD	1.8833
c23963	TRANSCR-LSD	2.22425
c23977	TRANSCR-LSD	2.3885
c240	TRANSCR-LSD	2.1838
c2405	TRANSCR-LSD	1.91812
c24065	TRANSCR-LSD	2.09975
c24118	TRANSCR-LSD	1.97375
c24128	TRANSCR-LSD	1.7216
c2415	TRANSCR-LSD	2.13855
c24166	TRANSCR-LSD	2.2127
c2417	TRANSCR-LSD	1.9115
c24178	TRANSCR-LSD	2.4942
c24192	TRANSCR-LSD	1.65878
c24221	TRANSCR-LSD	2.19865
c24237	TRANSCR-LSD	2.22
c2424	TRANSCR-LSD	2.4893
c24241	TRANSCR-LSD	2.26513
c24251	TRANSCR-LSD	2.199
c24272	TRANSCR-LSD	2.08343
c243	TRANSCR-LSD	2.1629
c24303	TRANSCR-LSD	2.54292
c24320	TRANSCR-LSD	2.76492
c24336	TRANSCR-LSD	2.84123
c24342	TRANSCR-LSD	1.73698
c24348	TRANSCR-LSD	2.53905
c2437	TRANSCR-LSD	2.2357
c2438	TRANSCR-LSD	2.2184
c24387	TRANSCR-LSD	2.42123
c24389	TRANSCR-LSD	2.0495
c24392	TRANSCR-LSD	2.28222
c24404	TRANSCR-LSD	1.99933
c24414	TRANSCR-LSD	2.3129
c24419	TRANSCR-LSD	1.64007
c24436	TRANSCR-LSD	2.38045
c2444	TRANSCR-LSD	2.0055
c24442	TRANSCR-LSD	2.6757
c24459	TRANSCR-LSD	2.04
c24505	TRANSCR-LSD	2.21972
c24510	TRANSCR-LSD	2.0662
c24517	TRANSCR-LSD	1.89045
c24518	TRANSCR-LSD	1.90985
c24530	TRANSCR-LSD	1.7222
c24534	TRANSCR-LSD	1.9687
c24535	TRANSCR-LSD	1.87465
c2455	TRANSCR-LSD	2.5534
c24552	TRANSCR-LSD	1.81127
c24557	TRANSCR-LSD	2.48822
c2456	TRANSCR-LSD	1.8457
c24561	TRANSCR-LSD	2.23918
c24564	TRANSCR-LSD	1.75725
c24566	TRANSCR-LSD	2.63928
c24588	TRANSCR-LSD	2.86352
c2461	TRANSCR-LSD	2.43233
c24613	TRANSCR-LSD	1.65535
c24623	TRANSCR-LSD	1.97267
c24626	TRANSCR-LSD	1.9363
c24634	TRANSCR-LSD	2.15985
c24638	TRANSCR-LSD	1.9737
c2466	TRANSCR-LSD	2.02217
c24680	TRANSCR-LSD	2.06898
c24686	TRANSCR-LSD	2.24055
c24703	TRANSCR-LSD	1.76893
c24718	TRANSCR-LSD	2.57945
c24726	TRANSCR-LSD	1.73782
c2473	TRANSCR-LSD	1.65168
c24755	TRANSCR-LSD	2.0156
c24761	TRANSCR-LSD	1.64913
c24768	TRANSCR-LSD	2.1374
c24778	TRANSCR-LSD	2.5456
c2478	TRANSCR-LSD	1.77315
c24786	TRANSCR-LSD	1.89138
c24829	TRANSCR-LSD	2.28325
c2484	TRANSCR-LSD	1.78683
c24864	TRANSCR-LSD	2.67165
c2487	TRANSCR-LSD	1.8671
c24884	TRANSCR-LSD	1.84613
c24889	TRANSCR-LSD	2.4276
c24902	TRANSCR-LSD	2.48428
c2491	TRANSCR-LSD	2.0272
c24945	TRANSCR-LSD	1.78912
c24955	TRANSCR-LSD	2.19908
c24961	TRANSCR-LSD	2.37493
c24990	TRANSCR-LSD	2.53755
c25011	TRANSCR-LSD	2.75968
c25014	TRANSCR-LSD	2.54473
c25024	TRANSCR-LSD	1.7992
c25041	TRANSCR-LSD	2.13312
c25057	TRANSCR-LSD	1.9264
c25068	TRANSCR-LSD	2.4323
c25069	TRANSCR-LSD	1.64237
c25094	TRANSCR-LSD	1.7741
c25114	TRANSCR-LSD	2.64613
c2512	TRANSCR-LSD	1.83573
c25130	TRANSCR-LSD	2.3453
c25141	TRANSCR-LSD	1.86
c25156	TRANSCR-LSD	2.12573
c25169	TRANSCR-LSD	2.45478
c2517	TRANSCR-LSD	2.25935
c2519	TRANSCR-LSD	2.23583
c25207	TRANSCR-LSD	2.45688
c2521	TRANSCR-LSD	2.5446
c25211	TRANSCR-LSD	1.94542
c25212	TRANSCR-LSD	1.83738
c25231	TRANSCR-LSD	1.69057
c25238	TRANSCR-LSD	1.88555
c25244	TRANSCR-LSD	1.7838
c25248	TRANSCR-LSD	2.76855
c2529	TRANSCR-LSD	2.22313
c25299	TRANSCR-LSD	1.67385
c25303	TRANSCR-LSD	2.0135
c2531	TRANSCR-LSD	2.53825
c25327	TRANSCR-LSD	2.5631
c25329	TRANSCR-LSD	2.19008
c25332	TRANSCR-LSD	2.65143
c25342	TRANSCR-LSD	2.21285
c25343	TRANSCR-LSD	2.38935
c25346	TRANSCR-LSD	2.43947
c25354	TRANSCR-LSD	2.07048
c25356	TRANSCR-LSD	1.84848
c25358	TRANSCR-LSD	2.17092
c25379	TRANSCR-LSD	2.20965
c25386	TRANSCR-LSD	2.7018
c25390	TRANSCR-LSD	1.82293
c254	TRANSCR-LSD	1.8182
c25400	TRANSCR-LSD	1.84405
c25401	TRANSCR-LSD	2.0369
c25412	TRANSCR-LSD	2.61852
c2543	TRANSCR-LSD	2.8398
c25433	TRANSCR-LSD	2.2317
c25436	TRANSCR-LSD	2.04143
c25442	TRANSCR-LSD	2.7542
c25472	TRANSCR-LSD	2.31147
c25489	TRANSCR-LSD	2.07278
c25497	TRANSCR-LSD	2.34877
c25509	TRANSCR-LSD	2.1179
c25517	TRANSCR-LSD	1.85393
c2554	TRANSCR-LSD	1.88767
c25671	TRANSCR-LSD	2.29688
c25688	TRANSCR-LSD	2.40003
c2572	TRANSCR-LSD	1.99198
c2573	TRANSCR-LSD	2.8626
c2579	TRANSCR-LSD	2.3417
c25811	TRANSCR-LSD	2.25988
c25826	TRANSCR-LSD	2.22078
c25842	TRANSCR-LSD	2.13275
c2588	TRANSCR-LSD	2.499
c2590	TRANSCR-LSD	1.92847
c25903	TRANSCR-LSD	2.54955
c2593	TRANSCR-LSD	1.67897
c25932	TRANSCR-LSD	1.7961
c25942	TRANSCR-LSD	2.55978
c2599	TRANSCR-LSD	2.39965
c25993	TRANSCR-LSD	2.2943
c25994	TRANSCR-LSD	1.6762
c25995	TRANSCR-LSD	1.93605
c26021	TRANSCR-LSD	1.9722
c26023	TRANSCR-LSD	1.81865
c26082	TRANSCR-LSD	1.7666
c26109	TRANSCR-LSD	1.96815
c26121	TRANSCR-LSD	2.33617
c26123	TRANSCR-LSD	1.70265
c26166	TRANSCR-LSD	2.50788
c262	TRANSCR-LSD	2.49247
c2633	TRANSCR-LSD	2.33038
c26378	TRANSCR-LSD	1.91133
c2653	TRANSCR-LSD	2.05147
c2668	TRANSCR-LSD	2.22375
c2676	TRANSCR-LSD	2.16525
c2677	TRANSCR-LSD	1.73455
c269	TRANSCR-LSD	2.51788
c2690	TRANSCR-LSD	2.25518
c2696	TRANSCR-LSD	2.55662
c2709	TRANSCR-LSD	1.67073
c271	TRANSCR-LSD	1.71535
c2714	TRANSCR-LSD	2.46095
c2715	TRANSCR-LSD	1.8392
c272	TRANSCR-LSD	2.30333
c2722	TRANSCR-LSD	2.39108
c2723	TRANSCR-LSD	2.50615
c2725	TRANSCR-LSD	2.66772
c2727	TRANSCR-LSD	2.61773
c2728	TRANSCR-LSD	2.10757
c274	TRANSCR-LSD	1.87928
c2760	TRANSCR-LSD	1.6935
c2761	TRANSCR-LSD	2.81393
c2769	TRANSCR-LSD	2.45648
c2778	TRANSCR-LSD	1.75603
c2787	TRANSCR-LSD	2.5354
c2791	TRANSCR-LSD	2.2965
c2795	TRANSCR-LSD	2.68863
c2800	TRANSCR-LSD	1.9539
c281	TRANSCR-LSD	1.7403
c2811	TRANSCR-LSD	2.19813
c282	TRANSCR-LSD	1.68918
c2822	TRANSCR-LSD	2.2517
c2823	TRANSCR-LSD	2.50497
c2825	TRANSCR-LSD	2.71277
c2840	TRANSCR-LSD	2.60173
c2842	TRANSCR-LSD	2.20485
c2852	TRANSCR-LSD	1.655
c2858	TRANSCR-LSD	1.74903
c2890	TRANSCR-LSD	2.495
c2896	TRANSCR-LSD	2.12165
c2897	TRANSCR-LSD	1.65777
c2906	TRANSCR-LSD	2.62053
c2910	TRANSCR-LSD	1.69752
c2932	TRANSCR-LSD	1.73782
c2933	TRANSCR-LSD	1.82452
c2966	TRANSCR-LSD	1.68372
c2967	TRANSCR-LSD	2.28742
c2970	TRANSCR-LSD	2.3932
c2981	TRANSCR-LSD	1.89587
c2982	TRANSCR-LSD	2.18
c2983	TRANSCR-LSD	1.69732
c2984	TRANSCR-LSD	1.81695
c2988	TRANSCR-LSD	2.21483
c2989	TRANSCR-LSD	1.79873
c299	TRANSCR-LSD	2.37672
c2998	TRANSCR-LSD	1.88153
c3001	TRANSCR-LSD	1.76228
c3005	TRANSCR-LSD	2.04712
c3006	TRANSCR-LSD	2.47658
c3018	TRANSCR-LSD	2.0425
c3029	TRANSCR-LSD	1.8151
c3051	TRANSCR-LSD	2.4145
c3063	TRANSCR-LSD	2.17452
c3069	TRANSCR-LSD	2.18878
c3070	TRANSCR-LSD	2.40183
c3075	TRANSCR-LSD	2.19693
c3090	TRANSCR-LSD	1.79648
c3104	TRANSCR-LSD	2.59483
c3111	TRANSCR-LSD	2.26125
c3118	TRANSCR-LSD	2.15322
c3120	TRANSCR-LSD	2.54835
c313	TRANSCR-LSD	2.4584
c3131	TRANSCR-LSD	1.83672
c3134	TRANSCR-LSD	2.1953
c3139	TRANSCR-LSD	1.9772
c3142	TRANSCR-LSD	1.90882
c3158	TRANSCR-LSD	2.4291
c3165	TRANSCR-LSD	2.52853
c3167	TRANSCR-LSD	1.68425
c3170	TRANSCR-LSD	2.07575
c3176	TRANSCR-LSD	2.12153
c3202	TRANSCR-LSD	2.87928
c3214	TRANSCR-LSD	2.51445
c3219	TRANSCR-LSD	1.94393
c3221	TRANSCR-LSD	2.49733
c3236	TRANSCR-LSD	2.4612
c3237	TRANSCR-LSD	2.37732
c3238	TRANSCR-LSD	2.29545
c3243	TRANSCR-LSD	2.4212
c3246	TRANSCR-LSD	2.58498
c3249	TRANSCR-LSD	2.2255
c3271	TRANSCR-LSD	2.32163
c3275	TRANSCR-LSD	2.64187
c3288	TRANSCR-LSD	2.1267
c3295	TRANSCR-LSD	1.72985
c3326	TRANSCR-LSD	2.4703
c3327	TRANSCR-LSD	2.2004
c3329	TRANSCR-LSD	2.22925
c3332	TRANSCR-LSD	1.64625
c3345	TRANSCR-LSD	1.95732
c3346	TRANSCR-LSD	2.71453
c3352	TRANSCR-LSD	2.29933
c337	TRANSCR-LSD	2.05595
c3372	TRANSCR-LSD	2.2256
c3375	TRANSCR-LSD	2.15152
c3382	TRANSCR-LSD	2.01963
c3393	TRANSCR-LSD	2.22063
c340	TRANSCR-LSD	2.02965
c3408	TRANSCR-LSD	1.79598
c3410	TRANSCR-LSD	1.82912
c3418	TRANSCR-LSD	2.07815
c3431	TRANSCR-LSD	2.16315
c3432	TRANSCR-LSD	2.311
c3437	TRANSCR-LSD	1.66385
c3456	TRANSCR-LSD	2.20843
c3465	TRANSCR-LSD	1.80285
c3469	TRANSCR-LSD	2.19022
c3473	TRANSCR-LSD	1.9878
c3477	TRANSCR-LSD	1.74483
c3484	TRANSCR-LSD	2.37528
c349	TRANSCR-LSD	2.56113
c3507	TRANSCR-LSD	1.93335
c351	TRANSCR-LSD	1.74907
c3520	TRANSCR-LSD	1.9
c3534	TRANSCR-LSD	2.75545
c3546	TRANSCR-LSD	2.5907
c3563	TRANSCR-LSD	1.67572
c357	TRANSCR-LSD	1.718
c3572	TRANSCR-LSD	2.42445
c3574	TRANSCR-LSD	1.90805
c3582	TRANSCR-LSD	2.52088
c3583	TRANSCR-LSD	2.60635
c359	TRANSCR-LSD	2.50953
c3592	TRANSCR-LSD	1.69877
c3595	TRANSCR-LSD	1.74907
c360	TRANSCR-LSD	2.321
c3600	TRANSCR-LSD	2.18412
c3632	TRANSCR-LSD	1.89832
c3640	TRANSCR-LSD	2.15792
c3641	TRANSCR-LSD	2.3293
c3658	TRANSCR-LSD	2.6804
c366	TRANSCR-LSD	1.72418
c3661	TRANSCR-LSD	2.5197
c3665	TRANSCR-LSD	2.76408
c3666	TRANSCR-LSD	2.14107
c3670	TRANSCR-LSD	1.74265
c3673	TRANSCR-LSD	2.51995
c3675	TRANSCR-LSD	1.67592
c3681	TRANSCR-LSD	2.09132
c3692	TRANSCR-LSD	2.03357
c3700	TRANSCR-LSD	2.1526
c3709	TRANSCR-LSD	2.09123
c3715	TRANSCR-LSD	1.93845
c3719	TRANSCR-LSD	1.78797
c372	TRANSCR-LSD	2.08098
c3723	TRANSCR-LSD	2.5322
c3724	TRANSCR-LSD	1.90455
c3726	TRANSCR-LSD	2.43038
c3740	TRANSCR-LSD	2.03207
c3747	TRANSCR-LSD	2.3889
c3753	TRANSCR-LSD	1.91635
c3756	TRANSCR-LSD	1.72828
c3758	TRANSCR-LSD	1.98342
c3760	TRANSCR-LSD	1.98488
c3766	TRANSCR-LSD	2.0911
c3768	TRANSCR-LSD	2.74695
c3774	TRANSCR-LSD	1.76982
c3777	TRANSCR-LSD	2.25563
c3778	TRANSCR-LSD	2.0513
c3779	TRANSCR-LSD	1.66085
c3785	TRANSCR-LSD	1.83042
c3786	TRANSCR-LSD	1.9927
c3787	TRANSCR-LSD	2.29763
c3799	TRANSCR-LSD	1.94422
c380	TRANSCR-LSD	1.98548
c3805	TRANSCR-LSD	2.25085
c3815	TRANSCR-LSD	1.65375
c3823	TRANSCR-LSD	2.7734
c3825	TRANSCR-LSD	1.71645
c3842	TRANSCR-LSD	2.1673
c3849	TRANSCR-LSD	1.86522
c3850	TRANSCR-LSD	2.59928
c3852	TRANSCR-LSD	1.9075
c3854	TRANSCR-LSD	1.78503
c3869	TRANSCR-LSD	2.42407
c3871	TRANSCR-LSD	2.0787
c3872	TRANSCR-LSD	1.78165
c3885	TRANSCR-LSD	2.24803
c3906	TRANSCR-LSD	2.551
c3907	TRANSCR-LSD	2.81338
c3935	TRANSCR-LSD	2.22782
c3947	TRANSCR-LSD	2.21943
c3949	TRANSCR-LSD	2.05842
c3955	TRANSCR-LSD	2.49803
c3958	TRANSCR-LSD	2.23715
c3964	TRANSCR-LSD	2.09517
c3969	TRANSCR-LSD	2.38797
c3976	TRANSCR-LSD	1.72045
c398	TRANSCR-LSD	2.43865
c3982	TRANSCR-LSD	2.94228
c3986	TRANSCR-LSD	2.12165
c3987	TRANSCR-LSD	2.11567
c3988	TRANSCR-LSD	2.53685
c3990	TRANSCR-LSD	2.0538
c3999	TRANSCR-LSD	2.32817
c4014	TRANSCR-LSD	2.52222
c4017	TRANSCR-LSD	2.1848
c4019	TRANSCR-LSD	2.3729
c4020	TRANSCR-LSD	2.75807
c4027	TRANSCR-LSD	1.82315
c4034	TRANSCR-LSD	1.82188
c404	TRANSCR-LSD	2.32987
c4048	TRANSCR-LSD	2.22083
c4073	TRANSCR-LSD	1.93978
c4075	TRANSCR-LSD	1.74463
c4077	TRANSCR-LSD	2.119
c4078	TRANSCR-LSD	2.74035
c4088	TRANSCR-LSD	1.81692
c4093	TRANSCR-LSD	2.97598
c4096	TRANSCR-LSD	2.38797
c4102	TRANSCR-LSD	2.21382
c4111	TRANSCR-LSD	2.48133
c4112	TRANSCR-LSD	2.18893
c4122	TRANSCR-LSD	2.0161
c4142	TRANSCR-LSD	2.52787
c4170	TRANSCR-LSD	2.1716
c4174	TRANSCR-LSD	2.4125
c4196	TRANSCR-LSD	1.67605
c4198	TRANSCR-LSD	2.0248
c4203	TRANSCR-LSD	2.25875
c4213	TRANSCR-LSD	1.7478
c4215	TRANSCR-LSD	1.69028
c4246	TRANSCR-LSD	2.05475
c4268	TRANSCR-LSD	2.3334
c427	TRANSCR-LSD	1.6576
c4282	TRANSCR-LSD	2.18243
c4292	TRANSCR-LSD	2.10648
c4296	TRANSCR-LSD	1.97305
c4298	TRANSCR-LSD	2.21575
c4301	TRANSCR-LSD	2.5791
c4308	TRANSCR-LSD	2.56208
c4318	TRANSCR-LSD	2.27545
c4324	TRANSCR-LSD	2.69273
c4329	TRANSCR-LSD	2.44312
c4340	TRANSCR-LSD	1.7536
c4341	TRANSCR-LSD	2.03222
c4350	TRANSCR-LSD	1.86048
c4351	TRANSCR-LSD	1.818
c4352	TRANSCR-LSD	2.17192
c4353	TRANSCR-LSD	2.29913
c4355	TRANSCR-LSD	2.3103
c436	TRANSCR-LSD	2.1963
c4387	TRANSCR-LSD	2.57042
c4392	TRANSCR-LSD	1.81987
c4393	TRANSCR-LSD	1.63853
c4396	TRANSCR-LSD	2.25608
c4397	TRANSCR-LSD	2.24123
c4410	TRANSCR-LSD	1.9089
c4413	TRANSCR-LSD	2.2925
c4427	TRANSCR-LSD	2.6053
c4429	TRANSCR-LSD	2.31238
c4433	TRANSCR-LSD	2.3485
c444	TRANSCR-LSD	1.7094
c4445	TRANSCR-LSD	2.21855
c4447	TRANSCR-LSD	2.06722
c4449	TRANSCR-LSD	1.73257
c4461	TRANSCR-LSD	2.268
c4468	TRANSCR-LSD	1.90135
c4469	TRANSCR-LSD	2.70215
c4476	TRANSCR-LSD	2.10418
c4505	TRANSCR-LSD	2.1526
c4509	TRANSCR-LSD	2.38837
c451	TRANSCR-LSD	1.71165
c4511	TRANSCR-LSD	1.736
c4517	TRANSCR-LSD	2.52307
c4538	TRANSCR-LSD	1.97283
c4544	TRANSCR-LSD	2.348
c455	TRANSCR-LSD	1.65643
c4553	TRANSCR-LSD	1.88777
c4561	TRANSCR-LSD	2.76377
c4564	TRANSCR-LSD	2.41668
c4600	TRANSCR-LSD	2.41603
c4617	TRANSCR-LSD	1.63877
c4621	TRANSCR-LSD	2.45113
c463	TRANSCR-LSD	2.64455
c4631	TRANSCR-LSD	1.67345
c4638	TRANSCR-LSD	1.7906
c4640	TRANSCR-LSD	2.3133
c4646	TRANSCR-LSD	2.06645
c4651	TRANSCR-LSD	2.55875
c4653	TRANSCR-LSD	1.72357
c4659	TRANSCR-LSD	2.31212
c4662	TRANSCR-LSD	2.16075
c4665	TRANSCR-LSD	1.8526
c4700	TRANSCR-LSD	1.82175
c4702	TRANSCR-LSD	2.39153
c4717	TRANSCR-LSD	2.441
c472	TRANSCR-LSD	2.48517
c4752	TRANSCR-LSD	2.353
[truncated: 826 more rows]

## Sheet: Lsaxatilis
Gene model on array	Gene model type	Signal
AF167449_1_Lsub16_3_flanking	MSAT	2.22108
AJ132137_1_3001_3500	MT-DNA	2.3185
AJ132137_1_7001_7500	MT-DNA	2.30183
AJ132137_1_7501_8000	MT-DNA	2.19116
CH317_10N19_100001_101000	BAC	2.14453
CH317_10N19_102001_103000	BAC	2.29684
CH317_10N19_11001_12000	BAC	2.14719
CH317_10N19_113001_114000	BAC	2.78787
CH317_10N19_114001_115000	BAC	2.88493
CH317_10N19_120001_121000	BAC	2.13742
CH317_10N19_12001_13000	BAC	1.90126
CH317_10N19_121001_122000	BAC	2.13234
CH317_10N19_122001_123000	BAC	2.3525
CH317_10N19_123001_124000	BAC	2.66285
CH317_10N19_126001_127000	BAC	1.86935
CH317_10N19_13001_14000	BAC	1.67684
CH317_10N19_131001_132000	BAC	2.22341
CH317_10N19_132001_133000	BAC	2.40938
CH317_10N19_133001_134000	BAC	1.69313
CH317_10N19_134001_135000	BAC	1.66321
CH317_10N19_135001_136000	BAC	2.29933
CH317_10N19_136001_137000	BAC	2.59547
CH317_10N19_137001_138000	BAC	2.61599
CH317_10N19_138001_139000	BAC	2.39235
CH317_10N19_139001_140000	BAC	2.24372
CH317_10N19_140001_141000	BAC	1.64592
CH317_10N19_14001_15000	BAC	2.06299
CH317_10N19_145001_146000	BAC	2.55294
CH317_10N19_146001_147000	BAC	2.03492
CH317_10N19_147001_148000	BAC	2.30627
CH317_10N19_148001_149000	BAC	2.06775
CH317_10N19_149001_150000	BAC	2.58639
CH317_10N19_150001_151000	BAC	1.94955
CH317_10N19_2001_3000	BAC	1.81932
CH317_10N19_22001_23000	BAC	2.25624
CH317_10N19_23001_24000	BAC	2.28831
CH317_10N19_24001_25000	BAC	2.26085
CH317_10N19_25001_26000	BAC	2.15532
CH317_10N19_26001_27000	BAC	1.92719
CH317_10N19_27001_28000	BAC	1.8566
CH317_10N19_29001_30000	BAC	2.0297
CH317_10N19_33001_34000	BAC	2.75719
CH317_10N19_35001_36000	BAC	2.63512
CH317_10N19_36001_37000	BAC	2.33697
CH317_10N19_37001_38000	BAC	2.47159
CH317_10N19_38001_39000	BAC	2.43852
CH317_10N19_41001_42000	BAC	2.33298
CH317_10N19_42001_43000	BAC	2.49203
CH317_10N19_43001_44000	BAC	2.74348
CH317_10N19_44001_45000	BAC	2.75261
CH317_10N19_45001_46000	BAC	2.71082
CH317_10N19_46001_47000	BAC	1.90046
CH317_10N19_47001_48000	BAC	2.7682
CH317_10N19_48001_49000	BAC	2.57674
CH317_10N19_49001_50000	BAC	2.63882
CH317_10N19_50001_51000	BAC	2.43771
CH317_10N19_51001_52000	BAC	2.88954
CH317_10N19_52001_53000	BAC	2.59865
CH317_10N19_53001_54000	BAC	2.66514
CH317_10N19_54001_55000	BAC	2.65355
CH317_10N19_55001_56000	BAC	2.56699
CH317_10N19_56001_57000	BAC	2.42585
CH317_10N19_57001_58000	BAC	2.4052
CH317_10N19_58001_59000	BAC	2.48398
CH317_10N19_59001_60000	BAC	2.54827
CH317_10N19_60001_61000	BAC	2.37586
CH317_10N19_6001_7000	BAC	1.9023
CH317_10N19_61001_62000	BAC	2.24545
CH317_10N19_62001_63000	BAC	2.4684
CH317_10N19_63001_64000	BAC	1.96767
CH317_10N19_64001_65000	BAC	2.30767
CH317_10N19_65001_66000	BAC	2.18575
CH317_10N19_66001_67000	BAC	2.20273
CH317_10N19_67001_68000	BAC	2.45628
CH317_10N19_68001_69000	BAC	1.99032
CH317_10N19_69001_70000	BAC	2.7981
CH317_10N19_70001_71000	BAC	2.78871
CH317_10N19_7001_8000	BAC	1.95633
CH317_10N19_71001_72000	BAC	2.65315
CH317_10N19_72001_73000	BAC	2.5751
CH317_10N19_75001_76000	BAC	2.76674
CH317_10N19_78001_79000	BAC	2.03045
CH317_10N19_81001_82000	BAC	1.76917
CH317_10N19_87001_88000	BAC	2.88342
CH317_10N19_88001_89000	BAC	2.9669
CH317_10N19_9001_10000	BAC	1.72556
CH317_10N19_91001_92000	BAC	1.81715
CH317_10N19_98001_99000	BAC	1.70231
CH317_10N19_99001_100000	BAC	1.86289
CH317_123M16_111001_112000	BAC	1.8906
CH317_123M16_116001_117000	BAC	1.90428
CH317_123M16_117001_118000	BAC	2.89465
CH317_123M16_121001_122000	BAC	1.77459
CH317_123M16_126001_127000	BAC	1.8079
CH317_123M16_127001_128000	BAC	2.10654
CH317_123M16_128001_129000	BAC	1.83444
CH317_123M16_129001_130000	BAC	1.91004
CH317_123M16_130001_131000	BAC	2.02042
CH317_123M16_132001_133000	BAC	2.00673
CH317_123M16_133001_134000	BAC	1.75823
CH317_123M16_134001_135000	BAC	1.91386
CH317_123M16_135001_136000	BAC	2.02405
CH317_123M16_136001_137000	BAC	2.00855
CH317_123M16_137001_138000	BAC	2.25945
CH317_123M16_138001_139000	BAC	2.03627
CH317_123M16_139001_140000	BAC	2.12134
CH317_123M16_144001_145000	BAC	2.03713
CH317_123M16_145001_146000	BAC	1.76298
CH317_123M16_146001_147000	BAC	1.75357
CH317_123M16_147001_148000	BAC	1.79117
CH317_123M16_148001_149000	BAC	2.19511
CH317_123M16_153001_154000	BAC	3.0921
CH317_123M16_162001_163000	BAC	2.63925
CH317_123M16_164001_165000	BAC	2.37346
CH317_123M16_165001_166000	BAC	2.13406
CH317_123M16_169001_170000	BAC	2.47888
CH317_123M16_170001_171000	BAC	2.02488
CH317_123M16_212001_213000	BAC	2.75987
CH317_123M16_213001_214000	BAC	2.62299
CH317_148L22_15001_16000	BAC	2.59467
CH317_148L22_18001_19000	BAC	2.25529
CH317_148L22_19001_20000	BAC	2.34172
CH317_148L22_20001_21000	BAC	2.31005
CH317_148L22_2001_3000	BAC	2.37898
CH317_148L22_21001_22000	BAC	2.06962
CH317_148L22_22001_23000	BAC	1.80822
CH317_148L22_23001_24000	BAC	2.042
CH317_148L22_3001_4000	BAC	2.71722
CH317_148L22_37001_38000	BAC	2.38065
CH317_148L22_39001_40000	BAC	1.80478
CH317_148L22_40001_41000	BAC	1.909
CH317_148L22_4001_5000	BAC	2.20836
CH317_148L22_41001_42000	BAC	1.8703
CH317_148L22_71001_72000	BAC	2.08705
CH317_148L22_84001_85000	BAC	1.96559
CH317_88D12_12001_13000	BAC	2.27611
CH317_88D12_17001_18000	BAC	2.57894
CH317_88D12_18001_19000	BAC	2.62304
CH317_88D12_19001_20000	BAC	2.38184
CH317_88D12_23001_24000	BAC	2.5738
CH317_88D12_25001_26000	BAC	2.68943
CH317_88D12_26001_27000	BAC	2.71842
CH317_88D12_27001_28000	BAC	2.78916
CH317_88D12_28001_29000	BAC	2.4863
CH317_88D12_29001_30000	BAC	1.85473
CH317_88D12_30001_31000	BAC	2.68717
CH317_88D12_32001_33000	BAC	2.13225
CH317_88D12_33001_34000	BAC	2.4082
CH317_88D12_34001_35000	BAC	2.00458
CH317_88D12_35001_36000	BAC	2.59083
CH317_88D12_36001_37000	BAC	2.58317
CH317_88D12_37001_38000	BAC	2.34587
CH317_88D12_38001_39000	BAC	2.54783
CH317_88D12_39001_40000	BAC	2.39858
CH317_88D12_40001_41000	BAC	2.52444
CH317_88D12_4001_5000	BAC	2.23061
CH317_88D12_41001_42000	BAC	2.36277
CH317_88D12_42001_43000	BAC	2.09736
CH317_88D12_43001_44000	BAC	2.21847
CH317_88D12_44001_45000	BAC	2.46327
CH317_88D12_45001_46000	BAC	2.11118
CH317_88D12_46001_47000	BAC	2.63768
CH317_88D12_47001_48000	BAC	2.45813
CH317_88D12_48001_49000	BAC	2.4779
CH317_88D12_49001_50000	BAC	1.92382
CH317_88D12_50001_51000	BAC	2.20672
CH317_88D12_51001_52000	BAC	2.46512
CH317_88D12_77001_78000	BAC	2.01754
CH317_88D12_78001_79000	BAC	2.2743
CH317_88D12_79001_80000	BAC	1.75486
CH317_88D12_82001_83000	BAC	2.61717
CH317_88D12_83001_84000	BAC	1.9735
E10_INSERTION	BAC	2.71549
E12_INSERTION	BAC	1.85174
c10002	TRANSCR-LSD	2.25659
c10017	TRANSCR-LSD	1.78459
c10018	TRANSCR-LSD	1.85819
c10026	TRANSCR-LSD	2.53952
c1003	TRANSCR-LSD	2.50466
c1004	TRANSCR-LSD	2.68334
c10043	TRANSCR-LSD	1.91676
c10058	TRANSCR-LSD	2.70679
c10063	TRANSCR-LSD	2.74033
c10073	TRANSCR-LSD	1.77977
c10087	TRANSCR-LSD	2.26393
c10093	TRANSCR-LSD	2.8041
c10094	TRANSCR-LSD	2.5365
c10096	TRANSCR-LSD	2.10166
c101	TRANSCR-LSD	3.00633
c10102	TRANSCR-LSD	2.47101
c10113	TRANSCR-LSD	2.44086
c10124	TRANSCR-LSD	2.70789
c10128	TRANSCR-LSD	1.64476
c10138	TRANSCR-LSD	1.75455
c10141	TRANSCR-LSD	2.03875
c10147	TRANSCR-LSD	2.64563
c10151	TRANSCR-LSD	2.44908
c10157	TRANSCR-LSD	2.73437
c10162	TRANSCR-LSD	1.9995
c10164	TRANSCR-LSD	2.35328
c10169	TRANSCR-LSD	2.15925
c10172	TRANSCR-LSD	2.87907
c10183	TRANSCR-LSD	2.26393
c10184	TRANSCR-LSD	2.64907
c10206	TRANSCR-LSD	2.1491
c1021	TRANSCR-LSD	2.19026
c10215	TRANSCR-LSD	2.39917
c10223	TRANSCR-LSD	1.89037
c10247	TRANSCR-LSD	2.83525
c10254	TRANSCR-LSD	2.11496
c10262	TRANSCR-LSD	2.31433
c10269	TRANSCR-LSD	2.47424
c10272	TRANSCR-LSD	1.62426
c10283	TRANSCR-LSD	2.20393
c10285	TRANSCR-LSD	2.72343
c10290	TRANSCR-LSD	1.75719
c10294	TRANSCR-LSD	1.85075
c10300	TRANSCR-LSD	1.97045
c10301	TRANSCR-LSD	2.52235
c10305	TRANSCR-LSD	2.53494
c10325	TRANSCR-LSD	1.70254
c10333	TRANSCR-LSD	1.99954
c10341	TRANSCR-LSD	2.22258
c1035	TRANSCR-LSD	2.72666
c10352	TRANSCR-LSD	1.85077
c10375	TRANSCR-LSD	1.93201
c10376	TRANSCR-LSD	2.32129
c10378	TRANSCR-LSD	2.48407
c10388	TRANSCR-LSD	1.78847
c1039	TRANSCR-LSD	2.46332
c10395	TRANSCR-LSD	1.99967
c10396	TRANSCR-LSD	2.34123
c1040	TRANSCR-LSD	2.34441
c10401	TRANSCR-LSD	1.71474
c10404	TRANSCR-LSD	2.33539
c10405	TRANSCR-LSD	2.13538
c10406	TRANSCR-LSD	2.56117
c10411	TRANSCR-LSD	2.24337
c10429	TRANSCR-LSD	2.67865
c10433	TRANSCR-LSD	2.23055
c10438	TRANSCR-LSD	2.37875
c10452	TRANSCR-LSD	2.17188
c10468	TRANSCR-LSD	2.11419
c1047	TRANSCR-LSD	2.68666
c10483	TRANSCR-LSD	1.63023
c10489	TRANSCR-LSD	2.48455
c10494	TRANSCR-LSD	2.80451
c10497	TRANSCR-LSD	2.69573
c10500	TRANSCR-LSD	2.59058
c10517	TRANSCR-LSD	1.9795
c10519	TRANSCR-LSD	1.77399
c10520	TRANSCR-LSD	2.60148
c10523	TRANSCR-LSD	2.19008
c10539	TRANSCR-LSD	2.17689
c10541	TRANSCR-LSD	2.57569
c10542	TRANSCR-LSD	2.13988
c10551	TRANSCR-LSD	2.75845
c10552	TRANSCR-LSD	2.36605
c10555	TRANSCR-LSD	2.50098
c10556	TRANSCR-LSD	2.10622
c10559	TRANSCR-LSD	1.78013
c10566	TRANSCR-LSD	2.46972
c10567	TRANSCR-LSD	2.34452
c10568	TRANSCR-LSD	2.51315
c10570	TRANSCR-LSD	2.84386
c10592	TRANSCR-LSD	1.82413
c10601	TRANSCR-LSD	1.67033
c10602	TRANSCR-LSD	1.75424
c10606	TRANSCR-LSD	2.6607
c1061	TRANSCR-LSD	2.05993
c10615	TRANSCR-LSD	1.6344
c1062	TRANSCR-LSD	1.66521
c10626	TRANSCR-LSD	1.65538
c1064	TRANSCR-LSD	1.87288
c10647	TRANSCR-LSD	2.3986
c10651	TRANSCR-LSD	1.86145
c10660	TRANSCR-LSD	2.55489
c10661	TRANSCR-LSD	2.0209
c10682	TRANSCR-LSD	2.24425
c10684	TRANSCR-LSD	2.38518
c10703	TRANSCR-LSD	2.75133
c10716	TRANSCR-LSD	2.67976
c10726	TRANSCR-LSD	2.27256
c1073	TRANSCR-LSD	2.62175
c10734	TRANSCR-LSD	2.16438
c10739	TRANSCR-LSD	2.09645
c10740	TRANSCR-LSD	1.75746
c10742	TRANSCR-LSD	2.64924
c10743	TRANSCR-LSD	1.65333
c10747	TRANSCR-LSD	1.73386
c10760	TRANSCR-LSD	2.21637
c10761	TRANSCR-LSD	2.02286
c10773	TRANSCR-LSD	1.9376
c10774	TRANSCR-LSD	2.16778
c1078	TRANSCR-LSD	2.06797
c10789	TRANSCR-LSD	2.33512
c1079	TRANSCR-LSD	2.64277
c10792	TRANSCR-LSD	2.40544
c10805	TRANSCR-LSD	2.91501
c1081	TRANSCR-LSD	2.84032
c10825	TRANSCR-LSD	2.45404
c10828	TRANSCR-LSD	2.00337
c1083	TRANSCR-LSD	1.91185
c10835	TRANSCR-LSD	2.48841
c10843	TRANSCR-LSD	1.93665
c10849	TRANSCR-LSD	1.79612
c1085	TRANSCR-LSD	2.26249
c10854	TRANSCR-LSD	2.0693
c10856	TRANSCR-LSD	2.36805
c10860	TRANSCR-LSD	2.29798
c10863	TRANSCR-LSD	1.99679
c10869	TRANSCR-LSD	2.78734
c10870	TRANSCR-LSD	1.72511
c10874	TRANSCR-LSD	2.4775
c10886	TRANSCR-LSD	2.22363
c10889	TRANSCR-LSD	2.37425
c10893	TRANSCR-LSD	1.86203
c109	TRANSCR-LSD	2.62424
c10900	TRANSCR-LSD	2.25685
c10902	TRANSCR-LSD	2.85649
c1091	TRANSCR-LSD	2.15043
c10919	TRANSCR-LSD	1.98085
c10922	TRANSCR-LSD	2.53209
c10932	TRANSCR-LSD	1.68558
c10939	TRANSCR-LSD	2.59184
c10944	TRANSCR-LSD	1.7937
c10954	TRANSCR-LSD	2.06929
c10960	TRANSCR-LSD	2.12579
c10963	TRANSCR-LSD	2.2913
c10972	TRANSCR-LSD	2.198
c10979	TRANSCR-LSD	2.61857
c10994	TRANSCR-LSD	1.91395
c11009	TRANSCR-LSD	2.00665
c1101	TRANSCR-LSD	1.83298
c11016	TRANSCR-LSD	2.40263
c11028	TRANSCR-LSD	2.8004
c1103	TRANSCR-LSD	2.31661
c11035	TRANSCR-LSD	2.61089
c11039	TRANSCR-LSD	2.3492
c11041	TRANSCR-LSD	2.24881
c11043	TRANSCR-LSD	1.8449
c11046	TRANSCR-LSD	2.55096
c11051	TRANSCR-LSD	2.33561
c1106	TRANSCR-LSD	2.66268
c11060	TRANSCR-LSD	1.87679
c11062	TRANSCR-LSD	2.23354
c11075	TRANSCR-LSD	2.72618
c11080	TRANSCR-LSD	2.09506
c11082	TRANSCR-LSD	1.72878
c11086	TRANSCR-LSD	2.5142
c11087	TRANSCR-LSD	2.69145
c11107	TRANSCR-LSD	2.37435
c11111	TRANSCR-LSD	1.75071
c11120	TRANSCR-LSD	2.01864
c11122	TRANSCR-LSD	2.27774
c11128	TRANSCR-LSD	2.1038
c11140	TRANSCR-LSD	2.48242
c11142	TRANSCR-LSD	2.08058
c11153	TRANSCR-LSD	2.15403
c11164	TRANSCR-LSD	2.35135
c11165	TRANSCR-LSD	2.47666
c11170	TRANSCR-LSD	2.66047
c11183	TRANSCR-LSD	1.62118
c1120	TRANSCR-LSD	1.64452
c11210	TRANSCR-LSD	1.93026
c11214	TRANSCR-LSD	2.66958
c1122	TRANSCR-LSD	2.00416
c11222	TRANSCR-LSD	2.44412
c11225	TRANSCR-LSD	1.75865
c11229	TRANSCR-LSD	1.93338
c11230	TRANSCR-LSD	2.29667
c11236	TRANSCR-LSD	2.55774
c11243	TRANSCR-LSD	2.02991
c11248	TRANSCR-LSD	2.04729
c11255	TRANSCR-LSD	1.6592
c1126	TRANSCR-LSD	2.54022
c11261	TRANSCR-LSD	2.71147
c11266	TRANSCR-LSD	2.81969
c11267	TRANSCR-LSD	2.44097
c11275	TRANSCR-LSD	2.77468
c11292	TRANSCR-LSD	2.8986
c11296	TRANSCR-LSD	2.366
c11297	TRANSCR-LSD	2.65807
c11303	TRANSCR-LSD	2.00329
c11320	TRANSCR-LSD	2.14783
c11330	TRANSCR-LSD	1.97584
c11340	TRANSCR-LSD	1.80924
c1135	TRANSCR-LSD	1.99517
c11351	TRANSCR-LSD	2.72269
c11352	TRANSCR-LSD	1.96743
c11364	TRANSCR-LSD	2.1894
c11369	TRANSCR-LSD	1.63575
c11371	TRANSCR-LSD	2.12948
c11390	TRANSCR-LSD	2.18817
c11392	TRANSCR-LSD	1.87999
c114	TRANSCR-LSD	1.83098
c1140	TRANSCR-LSD	2.40255
c11401	TRANSCR-LSD	2.7039
c11407	TRANSCR-LSD	2.2507
c11409	TRANSCR-LSD	2.2202
c11413	TRANSCR-LSD	2.43981
c11421	TRANSCR-LSD	2.47198
c11427	TRANSCR-LSD	2.76374
c11437	TRANSCR-LSD	2.41672
c11444	TRANSCR-LSD	2.42828
c11448	TRANSCR-LSD	2.637
c1145	TRANSCR-LSD	2.48422
c11453	TRANSCR-LSD	2.61248
c1146	TRANSCR-LSD	2.40582
c11470	TRANSCR-LSD	2.32919
c11474	TRANSCR-LSD	2.19195
c11491	TRANSCR-LSD	2.40336
c11505	TRANSCR-LSD	2.35043
c11525	TRANSCR-LSD	1.78867
c11539	TRANSCR-LSD	2.42174
c11541	TRANSCR-LSD	2.75916
c11542	TRANSCR-LSD	1.87769
c11546	TRANSCR-LSD	1.71604
c11548	TRANSCR-LSD	2.45755
c1155	TRANSCR-LSD	1.91427
c11551	TRANSCR-LSD	2.0416
c11557	TRANSCR-LSD	2.06651
c11563	TRANSCR-LSD	2.01455
c11570	TRANSCR-LSD	2.47179
c11574	TRANSCR-LSD	2.12512
c1158	TRANSCR-LSD	1.86254
c11580	TRANSCR-LSD	2.24616
c1160	TRANSCR-LSD	2.12645
c11609	TRANSCR-LSD	2.14262
c11620	TRANSCR-LSD	2.69606
c11622	TRANSCR-LSD	2.05012
c11624	TRANSCR-LSD	1.63872
c11625	TRANSCR-LSD	2.508
c11631	TRANSCR-LSD	2.41622
c11636	TRANSCR-LSD	1.95867
c11639	TRANSCR-LSD	2.7918
c1164	TRANSCR-LSD	2.25345
c11649	TRANSCR-LSD	2.49704
c1165	TRANSCR-LSD	1.88863
c1166	TRANSCR-LSD	1.99682
c11661	TRANSCR-LSD	2.87363
c11664	TRANSCR-LSD	1.87167
c11670	TRANSCR-LSD	1.98075
c11673	TRANSCR-LSD	2.7221
c11678	TRANSCR-LSD	2.49717
c11685	TRANSCR-LSD	2.63381
c117	TRANSCR-LSD	1.80376
c1170	TRANSCR-LSD	2.75848
c11703	TRANSCR-LSD	2.29172
c11709	TRANSCR-LSD	1.89583
c11718	TRANSCR-LSD	2.3648
c11719	TRANSCR-LSD	2.6006
c11746	TRANSCR-LSD	2.63965
c11760	TRANSCR-LSD	2.1262
c11763	TRANSCR-LSD	1.92854
c11767	TRANSCR-LSD	2.4235
c11768	TRANSCR-LSD	2.43225
c1178	TRANSCR-LSD	2.75591
c11799	TRANSCR-LSD	1.98742
c118	TRANSCR-LSD	2.0572
c11805	TRANSCR-LSD	2.32788
c11809	TRANSCR-LSD	1.97672
c1181	TRANSCR-LSD	2.74077
c11812	TRANSCR-LSD	2.43983
c11830	TRANSCR-LSD	1.7926
c11831	TRANSCR-LSD	2.223
c1184	TRANSCR-LSD	1.65326
c11845	TRANSCR-LSD	2.06836
c11853	TRANSCR-LSD	1.87629
c11854	TRANSCR-LSD	2.06442
c11855	TRANSCR-LSD	2.0835
c11857	TRANSCR-LSD	2.40372
c1186	TRANSCR-LSD	2.27318
c11868	TRANSCR-LSD	2.23201
c11872	TRANSCR-LSD	2.49687
c11876	TRANSCR-LSD	2.55149
c11878	TRANSCR-LSD	2.32895
c11887	TRANSCR-LSD	2.22224
c11900	TRANSCR-LSD	1.77251
c11903	TRANSCR-LSD	2.14101
c11906	TRANSCR-LSD	2.48334
c11907	TRANSCR-LSD	2.34276
c11910	TRANSCR-LSD	2.30145
c11914	TRANSCR-LSD	2.75997
c11916	TRANSCR-LSD	2.00096
c1193	TRANSCR-LSD	2.273
c11931	TRANSCR-LSD	2.68895
c11935	TRANSCR-LSD	2.48355
c11937	TRANSCR-LSD	2.4307
c11938	TRANSCR-LSD	2.14408
c11940	TRANSCR-LSD	2.47126
c11942	TRANSCR-LSD	2.59764
c11944	TRANSCR-LSD	2.56868
c11947	TRANSCR-LSD	2.3388
c11967	TRANSCR-LSD	2.26597
c11968	TRANSCR-LSD	2.48934
c11970	TRANSCR-LSD	2.11758
c11976	TRANSCR-LSD	2.02632
c11980	TRANSCR-LSD	1.8268
c11983	TRANSCR-LSD	2.08723
c11984	TRANSCR-LSD	1.86182
c12	TRANSCR-LSD	2.19093
c12004	TRANSCR-LSD	2.75225
c12015	TRANSCR-LSD	2.71397
c1202	TRANSCR-LSD	2.40212
c12035	TRANSCR-LSD	2.41289
c12047	TRANSCR-LSD	2.14525
c12051	TRANSCR-LSD	2.40001
c12087	TRANSCR-LSD	1.88568
c12089	TRANSCR-LSD	2.50103
c1209	TRANSCR-LSD	1.7071
c12091	TRANSCR-LSD	2.06513
c12096	TRANSCR-LSD	2.1271
c12103	TRANSCR-LSD	2.85297
c12109	TRANSCR-LSD	1.8408
c12113	TRANSCR-LSD	2.17955
c12125	TRANSCR-LSD	1.85769
c12126	TRANSCR-LSD	1.77256
c1213	TRANSCR-LSD	2.0526
c12133	TRANSCR-LSD	2.60422
c12135	TRANSCR-LSD	2.38185
c12141	TRANSCR-LSD	2.12117
c12160	TRANSCR-LSD	2.10437
c12162	TRANSCR-LSD	2.12488
c12175	TRANSCR-LSD	2.52207
c12177	TRANSCR-LSD	2.56182
c1218	TRANSCR-LSD	2.51554
c12187	TRANSCR-LSD	1.69528
c12193	TRANSCR-LSD	2.43107
c1220	TRANSCR-LSD	1.6391
c12217	TRANSCR-LSD	1.96823
c12219	TRANSCR-LSD	2.04425
c1223	TRANSCR-LSD	2.65053
c12243	TRANSCR-LSD	1.63885
c1225	TRANSCR-LSD	2.74944
c12251	TRANSCR-LSD	1.63683
c12257	TRANSCR-LSD	2.79381
c12259	TRANSCR-LSD	2.15253
c12262	TRANSCR-LSD	2.03206
c12267	TRANSCR-LSD	2.09287
c12271	TRANSCR-LSD	2.47716
c12308	TRANSCR-LSD	2.19608
c12314	TRANSCR-LSD	1.95704
c12321	TRANSCR-LSD	2.41332
c12332	TRANSCR-LSD	2.26743
c12333	TRANSCR-LSD	2.26209
c12335	TRANSCR-LSD	2.01563
c12354	TRANSCR-LSD	1.98524
c12370	TRANSCR-LSD	2.16817
c12374	TRANSCR-LSD	2.48968
c12393	TRANSCR-LSD	2.77547
c12403	TRANSCR-LSD	1.83259
c12407	TRANSCR-LSD	2.77512
c1241	TRANSCR-LSD	1.79202
c12425	TRANSCR-LSD	1.72477
c12434	TRANSCR-LSD	2.69094
c12440	TRANSCR-LSD	2.58421
c12451	TRANSCR-LSD	2.00215
c12452	TRANSCR-LSD	2.59049
c12458	TRANSCR-LSD	2.0276
c12467	TRANSCR-LSD	2.68431
c12472	TRANSCR-LSD	1.62957
c12478	TRANSCR-LSD	2.01923
c12483	TRANSCR-LSD	2.79774
c12487	TRANSCR-LSD	1.75592
c12488	TRANSCR-LSD	2.36571
c12492	TRANSCR-LSD	2.01555
c1250	TRANSCR-LSD	2.47165
c1252	TRANSCR-LSD	1.99501
c12525	TRANSCR-LSD	2.44091
c12527	TRANSCR-LSD	2.14653
c12531	TRANSCR-LSD	2.72435
c12533	TRANSCR-LSD	2.33496
c12542	TRANSCR-LSD	2.16332
c12547	TRANSCR-LSD	2.34558
c12553	TRANSCR-LSD	2.71295
c12567	TRANSCR-LSD	1.87535
c12576	TRANSCR-LSD	2.33256
c12579	TRANSCR-LSD	2.28853
c12591	TRANSCR-LSD	2.52025
c12597	TRANSCR-LSD	2.00937
c12604	TRANSCR-LSD	3.02814
c1261	TRANSCR-LSD	2.41042
c12616	TRANSCR-LSD	1.83038
c1264	TRANSCR-LSD	1.8448
c12641	TRANSCR-LSD	2.41975
c12645	TRANSCR-LSD	2.10113
c12650	TRANSCR-LSD	2.0611
c12658	TRANSCR-LSD	2.62541
c12660	TRANSCR-LSD	2.71905
c12672	TRANSCR-LSD	1.86342
c12673	TRANSCR-LSD	2.60566
c12686	TRANSCR-LSD	1.85886
c12693	TRANSCR-LSD	2.59772
c12696	TRANSCR-LSD	2.3277
c12707	TRANSCR-LSD	2.38888
c12710	TRANSCR-LSD	1.74477
c12711	TRANSCR-LSD	1.94007
c12719	TRANSCR-LSD	2.35596
c12725	TRANSCR-LSD	2.52948
c12726	TRANSCR-LSD	2.2793
c12727	TRANSCR-LSD	2.7148
c12729	TRANSCR-LSD	1.969
c1275	TRANSCR-LSD	2.20011
c12753	TRANSCR-LSD	2.31383
c1276	TRANSCR-LSD	1.63424
c12770	TRANSCR-LSD	1.90056
c12795	TRANSCR-LSD	2.6592
c12801	TRANSCR-LSD	1.65998
c12806	TRANSCR-LSD	1.86606
c12807	TRANSCR-LSD	2.62984
c12811	TRANSCR-LSD	2.53967
c12822	TRANSCR-LSD	2.59005
c12838	TRANSCR-LSD	2.57305
c12842	TRANSCR-LSD	2.28743
c12844	TRANSCR-LSD	2.13655
c1285	TRANSCR-LSD	2.39121
c12851	TRANSCR-LSD	1.83682
c12855	TRANSCR-LSD	2.4169
c12862	TRANSCR-LSD	1.851
c12865	TRANSCR-LSD	2.5178
c12875	TRANSCR-LSD	2.1465
c12879	TRANSCR-LSD	2.60677
c12880	TRANSCR-LSD	2.17056
c1289	TRANSCR-LSD	2.14502
c12901	TRANSCR-LSD	2.29792
c12905	TRANSCR-LSD	1.9186
c12908	TRANSCR-LSD	1.71926
c12923	TRANSCR-LSD	1.64718
c12924	TRANSCR-LSD	2.68055
c12933	TRANSCR-LSD	1.73365
c12934	TRANSCR-LSD	2.38135
c12947	TRANSCR-LSD	1.68984
c1295	TRANSCR-LSD	2.13373
c12952	TRANSCR-LSD	2.00472
c12957	TRANSCR-LSD	2.39938
c12958	TRANSCR-LSD	2.2373
c12959	TRANSCR-LSD	2.27842
c1296	TRANSCR-LSD	2.20009
c1299	TRANSCR-LSD	2.08392
c130	TRANSCR-LSD	2.46935
c13007	TRANSCR-LSD	2.47358
c13015	TRANSCR-LSD	1.64839
c13027	TRANSCR-LSD	2.61532
c1303	TRANSCR-LSD	1.94077
c13030	TRANSCR-LSD	2.23271
c13036	TRANSCR-LSD	1.98636
c13037	TRANSCR-LSD	1.89252
c13041	TRANSCR-LSD	1.77397
c13050	TRANSCR-LSD	1.74391
c13059	TRANSCR-LSD	1.65419
c13060	TRANSCR-LSD	2.63865
c13062	TRANSCR-LSD	2.49279
c13063	TRANSCR-LSD	2.81367
c13064	TRANSCR-LSD	2.21291
c13065	TRANSCR-LSD	2.44399
c13087	TRANSCR-LSD	2.78396
c1309	TRANSCR-LSD	2.04091
c13091	TRANSCR-LSD	1.62018
c13103	TRANSCR-LSD	2.11698
c13105	TRANSCR-LSD	2.6619
c13147	TRANSCR-LSD	2.48125
c13155	TRANSCR-LSD	2.25144
c13158	TRANSCR-LSD	2.02811
c13166	TRANSCR-LSD	1.87268
c13171	TRANSCR-LSD	2.01993
c13172	TRANSCR-LSD	2.02651
c13177	TRANSCR-LSD	2.64878
c13178	TRANSCR-LSD	2.27037
c13179	TRANSCR-LSD	2.64221
c13183	TRANSCR-LSD	2.94608
c13199	TRANSCR-LSD	2.39095
c13201	TRANSCR-LSD	2.71631
c13204	TRANSCR-LSD	2.26776
c13208	TRANSCR-LSD	2.71783
c13214	TRANSCR-LSD	2.10387
c1322	TRANSCR-LSD	1.77179
c13223	TRANSCR-LSD	2.38094
c13224	TRANSCR-LSD	2.02925
c1324	TRANSCR-LSD	2.0931
c1325	TRANSCR-LSD	2.10922
c13266	TRANSCR-LSD	1.97255
c13276	TRANSCR-LSD	1.8237
c13285	TRANSCR-LSD	1.90668
c13295	TRANSCR-LSD	2.1882
c13298	TRANSCR-LSD	1.68982
c13309	TRANSCR-LSD	1.81147
c13314	TRANSCR-LSD	2.50225
c13322	TRANSCR-LSD	2.39433
c13323	TRANSCR-LSD	1.98902
c13335	TRANSCR-LSD	2.5605
c13348	TRANSCR-LSD	1.83593
c13390	TRANSCR-LSD	2.10001
c13406	TRANSCR-LSD	2.54541
c13408	TRANSCR-LSD	1.96112
c13409	TRANSCR-LSD	1.96043
c13417	TRANSCR-LSD	2.12984
c1343	TRANSCR-LSD	1.73928
c13431	TRANSCR-LSD	1.86992
c13432	TRANSCR-LSD	2.62584
c1344	TRANSCR-LSD	2.49394
c13442	TRANSCR-LSD	1.94612
c13444	TRANSCR-LSD	2.69885
c1346	TRANSCR-LSD	2.07783
c13461	TRANSCR-LSD	2.29085
c1349	TRANSCR-LSD	2.36287
c13493	TRANSCR-LSD	2.79393
c135	TRANSCR-LSD	2.31305
c13515	TRANSCR-LSD	2.49989
c13529	TRANSCR-LSD	2.3251
c13531	TRANSCR-LSD	2.8651
c13533	TRANSCR-LSD	2.22408
c13555	TRANSCR-LSD	1.83076
c13558	TRANSCR-LSD	2.11112
c13589	TRANSCR-LSD	2.31154
c13599	TRANSCR-LSD	2.8644
c13607	TRANSCR-LSD	2.29514
c1361	TRANSCR-LSD	2.80053
c13636	TRANSCR-LSD	2.17158
c13648	TRANSCR-LSD	2.0248
c13651	TRANSCR-LSD	1.70481
c13653	TRANSCR-LSD	2.48145
c1366	TRANSCR-LSD	2.21274
c13679	TRANSCR-LSD	1.6242
c13690	TRANSCR-LSD	2.11626
c13704	TRANSCR-LSD	2.14217
c13726	TRANSCR-LSD	2.38907
c13735	TRANSCR-LSD	1.75553
c13740	TRANSCR-LSD	2.35018
c13751	TRANSCR-LSD	1.99374
c1377	TRANSCR-LSD	2.51372
c13770	TRANSCR-LSD	2.53161
c13780	TRANSCR-LSD	2.65307
c1379	TRANSCR-LSD	1.83724
c1381	TRANSCR-LSD	1.63306
c13816	TRANSCR-LSD	2.54393
c13817	TRANSCR-LSD	2.04451
c13831	TRANSCR-LSD	2.15227
c13834	TRANSCR-LSD	2.1393
c13836	TRANSCR-LSD	2.12601
c13850	TRANSCR-LSD	2.69291
c13854	TRANSCR-LSD	1.67162
c1386	TRANSCR-LSD	2.23347
c13882	TRANSCR-LSD	2.31765
c13899	TRANSCR-LSD	2.45705
c13900	TRANSCR-LSD	1.8996
c13909	TRANSCR-LSD	2.5315
c13910	TRANSCR-LSD	1.72946
c13917	TRANSCR-LSD	1.6674
c13935	TRANSCR-LSD	2.06476
c1395	TRANSCR-LSD	1.72784
c13976	TRANSCR-LSD	1.94041
c13985	TRANSCR-LSD	2.15142
c13988	TRANSCR-LSD	2.35501
c1399	TRANSCR-LSD	2.20841
c13996	TRANSCR-LSD	1.72602
c140	TRANSCR-LSD	2.35497
c1400	TRANSCR-LSD	2.09571
c14005	TRANSCR-LSD	2.106
c14011	TRANSCR-LSD	1.65155
c14023	TRANSCR-LSD	2.60733
c14029	TRANSCR-LSD	2.53227
c14040	TRANSCR-LSD	1.64438
c14046	TRANSCR-LSD	2.5008
c1405	TRANSCR-LSD	1.78268
c14071	TRANSCR-LSD	1.784
c14074	TRANSCR-LSD	2.45225
c14076	TRANSCR-LSD	2.31968
c14086	TRANSCR-LSD	2.14728
c1410	TRANSCR-LSD	2.24226
c14102	TRANSCR-LSD	2.13302
c14107	TRANSCR-LSD	1.7469
c14147	TRANSCR-LSD	2.075
c14155	TRANSCR-LSD	2.19909
c14160	TRANSCR-LSD	2.5278
c1417	TRANSCR-LSD	1.99871
c14184	TRANSCR-LSD	2.58639
c14190	TRANSCR-LSD	1.78669
c14199	TRANSCR-LSD	2.11575
c14210	TRANSCR-LSD	1.94455
c14222	TRANSCR-LSD	2.50156
c14246	TRANSCR-LSD	2.52715
c14254	TRANSCR-LSD	1.7457
c14266	TRANSCR-LSD	2.57106
c14284	TRANSCR-LSD	2.4175
c14300	TRANSCR-LSD	2.40952
c14304	TRANSCR-LSD	2.11726
c1432	TRANSCR-LSD	2.4241
c14335	TRANSCR-LSD	2.07235
c14337	TRANSCR-LSD	2.45135
c14346	TRANSCR-LSD	2.25954
c1435	TRANSCR-LSD	2.16173
c14372	TRANSCR-LSD	1.87048
c14374	TRANSCR-LSD	2.2529
c14375	TRANSCR-LSD	2.17509
c14387	TRANSCR-LSD	2.23801
c14408	TRANSCR-LSD	1.97799
c14418	TRANSCR-LSD	2.52138
c14426	TRANSCR-LSD	1.71556
c14427	TRANSCR-LSD	2.33783
c14433	TRANSCR-LSD	2.49822
c1444	TRANSCR-LSD	3.00665
c14444	TRANSCR-LSD	1.79769
c14445	TRANSCR-LSD	2.01866
c14448	TRANSCR-LSD	2.46049
c14451	TRANSCR-LSD	1.89718
c14453	TRANSCR-LSD	2.31143
c14462	TRANSCR-LSD	1.75295
c14472	TRANSCR-LSD	1.6444
c14487	TRANSCR-LSD	2.01641
c14494	TRANSCR-LSD	2.52579
c1453	TRANSCR-LSD	1.62643
c14530	TRANSCR-LSD	2.68809
c1454	TRANSCR-LSD	2.45387
c14547	TRANSCR-LSD	2.44972
c14572	TRANSCR-LSD	2.1961
c14575	TRANSCR-LSD	2.30021
c14584	TRANSCR-LSD	1.63506
c14594	TRANSCR-LSD	2.13113
c14603	TRANSCR-LSD	2.54838
c14610	TRANSCR-LSD	2.54973
c14627	TRANSCR-LSD	2.37123
c14629	TRANSCR-LSD	2.36554
c1463	TRANSCR-LSD	2.51811
c14640	TRANSCR-LSD	2.4308
c14641	TRANSCR-LSD	2.17683
c14643	TRANSCR-LSD	2.71211
c14667	TRANSCR-LSD	1.6216
c14669	TRANSCR-LSD	2.33878
c14670	TRANSCR-LSD	2.54246
c14679	TRANSCR-LSD	2.04232
c1469	TRANSCR-LSD	2.57665
c14692	TRANSCR-LSD	2.11705
c14695	TRANSCR-LSD	1.93052
c147	TRANSCR-LSD	2.56536
c1470	TRANSCR-LSD	2.55284
c14703	TRANSCR-LSD	2.25965
c1471	TRANSCR-LSD	2.14143
c14710	TRANSCR-LSD	2.16878
c14713	TRANSCR-LSD	2.37319
c14721	TRANSCR-LSD	2.22216
c14722	TRANSCR-LSD	1.81079
c14736	TRANSCR-LSD	1.78918
c14737	TRANSCR-LSD	1.87701
c14741	TRANSCR-LSD	1.63204
c14744	TRANSCR-LSD	2.16718
c14779	TRANSCR-LSD	1.78235
c14780	TRANSCR-LSD	2.50948
c14784	TRANSCR-LSD	2.33665
c14793	TRANSCR-LSD	2.623
c14795	TRANSCR-LSD	2.13082
c148	TRANSCR-LSD	1.91725
c14824	TRANSCR-LSD	1.97467
c14830	TRANSCR-LSD	1.85925
c14847	TRANSCR-LSD	1.71291
c14850	TRANSCR-LSD	2.57664
c14854	TRANSCR-LSD	1.96118
c14874	TRANSCR-LSD	1.88192
c14876	TRANSCR-LSD	2.45023
c14879	TRANSCR-LSD	1.65868
c14880	TRANSCR-LSD	2.11342
c14886	TRANSCR-LSD	2.07165
c149	TRANSCR-LSD	1.67239
c1490	TRANSCR-LSD	1.98049
c14901	TRANSCR-LSD	2.00361
c14914	TRANSCR-LSD	1.76717
c1492	TRANSCR-LSD	2.06859
c14929	TRANSCR-LSD	2.5718
c1493	TRANSCR-LSD	1.64231
c1494	TRANSCR-LSD	1.86565
c14951	TRANSCR-LSD	1.79813
c14953	TRANSCR-LSD	2.32171
c14973	TRANSCR-LSD	2.76874
c14987	TRANSCR-LSD	1.75123
c14992	TRANSCR-LSD	1.73738
c14994	TRANSCR-LSD	1.80062
c14998	TRANSCR-LSD	1.87134
c15005	TRANSCR-LSD	2.16248
c15010	TRANSCR-LSD	1.7672
c15015	TRANSCR-LSD	2.2904
c15036	TRANSCR-LSD	2.23365
c1505	TRANSCR-LSD	1.65328
c15072	TRANSCR-LSD	2.2686
c15098	TRANSCR-LSD	2.50985
c15107	TRANSCR-LSD	2.42248
c15127	TRANSCR-LSD	2.50555
c15144	TRANSCR-LSD	2.90099
c15149	TRANSCR-LSD	1.71163
c15160	TRANSCR-LSD	1.68867
c15162	TRANSCR-LSD	2.25823
c15163	TRANSCR-LSD	2.62605
c15170	TRANSCR-LSD	2.52979
c15174	TRANSCR-LSD	2.48917
c1518	TRANSCR-LSD	2.13852
c15202	TRANSCR-LSD	1.63206
c15203	TRANSCR-LSD	2.43786
c15211	TRANSCR-LSD	1.63265
c15212	TRANSCR-LSD	2.31764
c15213	TRANSCR-LSD	1.74613
c15216	TRANSCR-LSD	2.34335
c15217	TRANSCR-LSD	2.00346
c15233	TRANSCR-LSD	2.10794
c15238	TRANSCR-LSD	2.64362
c1524	TRANSCR-LSD	2.98315
c15249	TRANSCR-LSD	1.96764
c15255	TRANSCR-LSD	2.11445
c15257	TRANSCR-LSD	2.07168
c15258	TRANSCR-LSD	2.33042
c15263	TRANSCR-LSD	1.69246
c15266	TRANSCR-LSD	2.09986
c1527	TRANSCR-LSD	2.9477
c15281	TRANSCR-LSD	1.99657
c15285	TRANSCR-LSD	2.51619
c15286	TRANSCR-LSD	2.42295
c15294	TRANSCR-LSD	2.71761
c1530	TRANSCR-LSD	2.44423
c15309	TRANSCR-LSD	1.95588
c15317	TRANSCR-LSD	1.89056
c15342	TRANSCR-LSD	2.58757
c15355	TRANSCR-LSD	1.69797
c15366	TRANSCR-LSD	2.13275
c15374	TRANSCR-LSD	2.40369
c15376	TRANSCR-LSD	2.61287
c15377	TRANSCR-LSD	2.1833
c15378	TRANSCR-LSD	1.64695
c15403	TRANSCR-LSD	1.65046
c1541	TRANSCR-LSD	2.30415
c15414	TRANSCR-LSD	2.15815
c15431	TRANSCR-LSD	2.43843
c1544	TRANSCR-LSD	2.33685
c15441	TRANSCR-LSD	1.65788
c15446	TRANSCR-LSD	2.01129
c15449	TRANSCR-LSD	2.21586
c15451	TRANSCR-LSD	1.76579
c15466	TRANSCR-LSD	2.35134
c1547	TRANSCR-LSD	2.09757
c15484	TRANSCR-LSD	2.25438
c15488	TRANSCR-LSD	2.39875
c15525	TRANSCR-LSD	2.2976
c15529	TRANSCR-LSD	2.78578
c15539	TRANSCR-LSD	2.10395
c15540	TRANSCR-LSD	2.3051
c15541	TRANSCR-LSD	2.53656
c15546	TRANSCR-LSD	2.2607
c15565	TRANSCR-LSD	1.82485
c15574	TRANSCR-LSD	1.6241
c1558	TRANSCR-LSD	2.30587
c1560	TRANSCR-LSD	2.03484
c1563	TRANSCR-LSD	2.04053
c1566	TRANSCR-LSD	2.58663
c15667	TRANSCR-LSD	1.64425
c15671	TRANSCR-LSD	2.17759
c1568	TRANSCR-LSD	2.05528
c15681	TRANSCR-LSD	2.43162
c15682	TRANSCR-LSD	2.28325
c15683	TRANSCR-LSD	2.18043
c15685	TRANSCR-LSD	1.62047
c15710	TRANSCR-LSD	2.63886
c15718	TRANSCR-LSD	1.96101
c15725	TRANSCR-LSD	2.76415
c15740	TRANSCR-LSD	2.75018
c15744	TRANSCR-LSD	1.6289
c15751	TRANSCR-LSD	2.27978
c15752	TRANSCR-LSD	2.43624
c15753	TRANSCR-LSD	2.55938
c15758	TRANSCR-LSD	2.32786
c15764	TRANSCR-LSD	2.3906
c15765	TRANSCR-LSD	2.02677
c1578	TRANSCR-LSD	2.02419
c15780	TRANSCR-LSD	2.68473
c15783	TRANSCR-LSD	2.27226
c15793	TRANSCR-LSD	2.30937
c15796	TRANSCR-LSD	2.51714
c15800	TRANSCR-LSD	1.97532
c15801	TRANSCR-LSD	2.27859
c15808	TRANSCR-LSD	2.17397
c15814	TRANSCR-LSD	1.82261
c15818	TRANSCR-LSD	2.52149
c15826	TRANSCR-LSD	1.76157
c15847	TRANSCR-LSD	2.29296
c15850	TRANSCR-LSD	2.47348
c15855	TRANSCR-LSD	1.67929
c15876	TRANSCR-LSD	2.57081
c15881	TRANSCR-LSD	2.26487
c15913	TRANSCR-LSD	2.1178
c15917	TRANSCR-LSD	1.72811
c15922	TRANSCR-LSD	2.03403
c15923	TRANSCR-LSD	2.43066
c15925	TRANSCR-LSD	2.28392
c15928	TRANSCR-LSD	1.75517
c15946	TRANSCR-LSD	2.23501
c15947	TRANSCR-LSD	2.56655
c15979	TRANSCR-LSD	2.32237
c15982	TRANSCR-LSD	1.72619
c15983	TRANSCR-LSD	2.08607
c15992	TRANSCR-LSD	1.98209
c15993	TRANSCR-LSD	2.86829
c16009	TRANSCR-LSD	2.31235
c16016	TRANSCR-LSD	2.30127
c16028	TRANSCR-LSD	2.15238
c16034	TRANSCR-LSD	1.78427
c16035	TRANSCR-LSD	2.18881
c16056	TRANSCR-LSD	1.66683
c16077	TRANSCR-LSD	1.62396
c16085	TRANSCR-LSD	2.15555
c16088	TRANSCR-LSD	2.6468
c16089	TRANSCR-LSD	1.74618
c16092	TRANSCR-LSD	2.25483
c16094	TRANSCR-LSD	1.80077
c16095	TRANSCR-LSD	1.65747
c16103	TRANSCR-LSD	1.89454
c16107	TRANSCR-LSD	1.93618
c16126	TRANSCR-LSD	2.26338
c16137	TRANSCR-LSD	1.714
c16151	TRANSCR-LSD	2.38498
c16170	TRANSCR-LSD	2.97732
c1618	TRANSCR-LSD	2.53776
c1620	TRANSCR-LSD	2.11468
c16204	TRANSCR-LSD	2.23435
c16213	TRANSCR-LSD	2.45357
c16222	TRANSCR-LSD	1.6945
c16223	TRANSCR-LSD	2.81457
c16226	TRANSCR-LSD	1.73574
c16227	TRANSCR-LSD	1.87315
c16230	TRANSCR-LSD	2.69434
c16232	TRANSCR-LSD	2.53698
c16237	TRANSCR-LSD	1.82046
c16245	TRANSCR-LSD	2.3132
c16254	TRANSCR-LSD	2.22078
c16255	TRANSCR-LSD	1.82208
c16262	TRANSCR-LSD	2.55495
c1627	TRANSCR-LSD	1.76079
c16283	TRANSCR-LSD	1.81119
c16287	TRANSCR-LSD	1.96066
c1629	TRANSCR-LSD	2.53736
c16306	TRANSCR-LSD	2.48999
c1632	TRANSCR-LSD	1.83572
c16324	TRANSCR-LSD	2.22454
c1633	TRANSCR-LSD	2.4041
c16330	TRANSCR-LSD	1.62836
c1634	TRANSCR-LSD	1.7033
c1636	TRANSCR-LSD	1.84005
c16362	TRANSCR-LSD	2.06635
c16374	TRANSCR-LSD	2.34537
c16376	TRANSCR-LSD	1.80228
c16397	TRANSCR-LSD	2.2625
c16400	TRANSCR-LSD	1.69943
c16411	TRANSCR-LSD	1.67742
c1642	TRANSCR-LSD	2.13156
c16426	TRANSCR-LSD	2.32817
c16446	TRANSCR-LSD	2.12991
c16450	TRANSCR-LSD	1.79801
c16462	TRANSCR-LSD	1.63243
c1648	TRANSCR-LSD	2.58227
c16496	TRANSCR-LSD	1.77257
c16518	TRANSCR-LSD	2.53518
c16529	TRANSCR-LSD	1.93101
c16558	TRANSCR-LSD	1.73677
c16562	TRANSCR-LSD	1.73779
c16563	TRANSCR-LSD	1.73415
c16578	TRANSCR-LSD	1.76193
c16592	TRANSCR-LSD	2.27468
c16594	TRANSCR-LSD	1.9096
c16595	TRANSCR-LSD	2.20153
c16620	TRANSCR-LSD	2.23005
c16629	TRANSCR-LSD	1.87797
c16653	TRANSCR-LSD	2.57397
c16682	TRANSCR-LSD	2.54958
c16686	TRANSCR-LSD	2.07703
c16695	TRANSCR-LSD	1.87341
c16704	TRANSCR-LSD	2.64843
c16713	TRANSCR-LSD	1.76183
c16723	TRANSCR-LSD	2.1199
c16727	TRANSCR-LSD	2.0403
c16742	TRANSCR-LSD	2.36715
c16747	TRANSCR-LSD	2.7431
c16749	TRANSCR-LSD	1.69649
c16750	TRANSCR-LSD	1.85906
c16752	TRANSCR-LSD	2.18693
c16759	TRANSCR-LSD	2.24405
c16762	TRANSCR-LSD	1.85784
c16766	TRANSCR-LSD	2.44384
c16774	TRANSCR-LSD	2.25617
c16778	TRANSCR-LSD	2.66128
c16782	TRANSCR-LSD	1.81069
c16786	TRANSCR-LSD	2.05634
c16793	TRANSCR-LSD	1.68452
c16799	TRANSCR-LSD	1.81818
c16814	TRANSCR-LSD	1.7385
c16817	TRANSCR-LSD	2.33265
c16824	TRANSCR-LSD	2.48317
c16825	TRANSCR-LSD	2.31743
c16831	TRANSCR-LSD	2.55571
c16836	TRANSCR-LSD	1.94678
c1686	TRANSCR-LSD	1.98058
c16863	TRANSCR-LSD	1.77052
c16868	TRANSCR-LSD	1.64023
c16873	TRANSCR-LSD	1.87776
c16874	TRANSCR-LSD	2.16261
c16890	TRANSCR-LSD	2.54313
c16894	TRANSCR-LSD	2.09461
c16895	TRANSCR-LSD	2.1751
c169	TRANSCR-LSD	2.12195
c1690	TRANSCR-LSD	2.67631
c16901	TRANSCR-LSD	2.65187
c16924	TRANSCR-LSD	1.63154
c16925	TRANSCR-LSD	2.01102
c16932	TRANSCR-LSD	2.52837
c16936	TRANSCR-LSD	2.5554
c16947	TRANSCR-LSD	1.80662
c16966	TRANSCR-LSD	2.13339
c16974	TRANSCR-LSD	2.15569
c16994	TRANSCR-LSD	2.407
c17005	TRANSCR-LSD	2.07992
c17006	TRANSCR-LSD	2.75397
c1702	TRANSCR-LSD	2.74095
c1703	TRANSCR-LSD	2.25902
c17033	TRANSCR-LSD	2.69048
c17035	TRANSCR-LSD	1.97862
c17038	TRANSCR-LSD	2.42581
c17041	TRANSCR-LSD	2.28764
c17043	TRANSCR-LSD	2.33655
c17048	TRANSCR-LSD	1.65387
c1705	TRANSCR-LSD	1.70143
c17060	TRANSCR-LSD	2.1669
c17065	TRANSCR-LSD	1.94787
c17094	TRANSCR-LSD	1.98391
c1710	TRANSCR-LSD	2.83589
c17119	TRANSCR-LSD	1.73478
c17126	TRANSCR-LSD	1.9819
c17127	TRANSCR-LSD	1.77977
c17144	TRANSCR-LSD	2.81489
c17146	TRANSCR-LSD	2.13069
c17147	TRANSCR-LSD	1.90668
c17161	TRANSCR-LSD	1.92232
c17163	TRANSCR-LSD	2.24402
c1717	TRANSCR-LSD	1.76552
c17191	TRANSCR-LSD	2.59066
c17215	TRANSCR-LSD	1.87068
c17239	TRANSCR-LSD	2.19466
c17240	TRANSCR-LSD	2.78749
c17242	TRANSCR-LSD	2.07259
c17286	TRANSCR-LSD	2.25677
c17292	TRANSCR-LSD	1.75602
c17295	TRANSCR-LSD	2.69447
c17299	TRANSCR-LSD	2.4257
c1730	TRANSCR-LSD	2.24652
c17301	TRANSCR-LSD	2.06953
c17314	TRANSCR-LSD	2.10733
c17318	TRANSCR-LSD	1.68836
c17337	TRANSCR-LSD	2.6343
c17341	TRANSCR-LSD	2.16416
c17350	TRANSCR-LSD	2.38688
c17357	TRANSCR-LSD	2.15407
c17363	TRANSCR-LSD	2.46861
c17365	TRANSCR-LSD	2.32757
c1737	TRANSCR-LSD	2.67305
c17378	TRANSCR-LSD	1.95579
c17387	TRANSCR-LSD	1.87934
c17427	TRANSCR-LSD	1.77104
c17443	TRANSCR-LSD	2.394
c17447	TRANSCR-LSD	2.04428
c17455	TRANSCR-LSD	2.37225
c17465	TRANSCR-LSD	2.43344
c17475	TRANSCR-LSD	2.69235
c17476	TRANSCR-LSD	1.80295
c1748	TRANSCR-LSD	2.42754
c17480	TRANSCR-LSD	2.03755
c17501	TRANSCR-LSD	2.293
c17502	TRANSCR-LSD	1.86518
c1751	TRANSCR-LSD	1.8133
c17510	TRANSCR-LSD	1.71875
c1752	TRANSCR-LSD	2.40013
c17530	TRANSCR-LSD	2.77078
c17540	TRANSCR-LSD	2.54606
c17549	TRANSCR-LSD	2.61101
c17562	TRANSCR-LSD	2.12166
c17567	TRANSCR-LSD	2.15674
c17608	TRANSCR-LSD	2.35664
c17615	TRANSCR-LSD	2.31951
c17616	TRANSCR-LSD	2.07061
c17623	TRANSCR-LSD	1.81686
c17633	TRANSCR-LSD	1.81764
c17634	TRANSCR-LSD	1.83263
c17641	TRANSCR-LSD	2.76393
c17643	TRANSCR-LSD	2.08383
c1765	TRANSCR-LSD	2.57282
c17652	TRANSCR-LSD	2.65046
c17660	TRANSCR-LSD	2.04233
c1767	TRANSCR-LSD	1.97111
c17671	TRANSCR-LSD	1.97498
c17694	TRANSCR-LSD	2.05467
c177	TRANSCR-LSD	2.45131
c1770	TRANSCR-LSD	2.44182
c17702	TRANSCR-LSD	1.69833
c17709	TRANSCR-LSD	2.4501
c17716	TRANSCR-LSD	2.14356
c17729	TRANSCR-LSD	2.24462
c17732	TRANSCR-LSD	1.9951
c17744	TRANSCR-LSD	2.38084
c17761	TRANSCR-LSD	2.24062
c17772	TRANSCR-LSD	2.31967
c17778	TRANSCR-LSD	1.78981
c17779	TRANSCR-LSD	1.85559
c17800	TRANSCR-LSD	1.77418
c17805	TRANSCR-LSD	2.2913
c17825	TRANSCR-LSD	2.23615
c17826	TRANSCR-LSD	2.08215
c1783	TRANSCR-LSD	2.8638
c17835	TRANSCR-LSD	2.4554
c1784	TRANSCR-LSD	2.33806
c17848	TRANSCR-LSD	2.06502
c1787	TRANSCR-LSD	2.0302
c17884	TRANSCR-LSD	1.90698
c17888	TRANSCR-LSD	2.34606
c1790	TRANSCR-LSD	2.39768
c1791	TRANSCR-LSD	2.13998
c17919	TRANSCR-LSD	1.94737
c1792	TRANSCR-LSD	2.20143
c17935	TRANSCR-LSD	2.38813
c17937	TRANSCR-LSD	2.43814
c17943	TRANSCR-LSD	1.88976
c17944	TRANSCR-LSD	2.31371
c17950	TRANSCR-LSD	1.76545
c17951	TRANSCR-LSD	2.50267
c17975	TRANSCR-LSD	2.25744
c17979	TRANSCR-LSD	1.6354
c17987	TRANSCR-LSD	1.72735
c1799	TRANSCR-LSD	2.60267
c18016	TRANSCR-LSD	2.32891
c18017	TRANSCR-LSD	1.81575
c18025	TRANSCR-LSD	2.25627
c18028	TRANSCR-LSD	2.74224
c18035	TRANSCR-LSD	2.29993
c18036	TRANSCR-LSD	1.6963
c18045	TRANSCR-LSD	1.89497
c18062	TRANSCR-LSD	2.35605
c18064	TRANSCR-LSD	1.9053
c18085	TRANSCR-LSD	2.52093
c18091	TRANSCR-LSD	2.3996
c18109	TRANSCR-LSD	2.01541
c18113	TRANSCR-LSD	1.81593
c18123	TRANSCR-LSD	1.94806
c18124	TRANSCR-LSD	1.85663
c18136	TRANSCR-LSD	1.91256
c1814	TRANSCR-LSD	1.87047
c1815	TRANSCR-LSD	2.26112
c18152	TRANSCR-LSD	1.93877
c18159	TRANSCR-LSD	1.70983
c1816	TRANSCR-LSD	2.20522
c18162	TRANSCR-LSD	2.27299
c18178	TRANSCR-LSD	2.55929
c18182	TRANSCR-LSD	1.66282
c1821	TRANSCR-LSD	1.99524
c18211	TRANSCR-LSD	1.70062
c18220	TRANSCR-LSD	2.62191
c18226	TRANSCR-LSD	1.80537
c18250	TRANSCR-LSD	1.76014
c18254	TRANSCR-LSD	2.28373
c18258	TRANSCR-LSD	1.83709
c1826	TRANSCR-LSD	1.68502
c18266	TRANSCR-LSD	1.62631
c18272	TRANSCR-LSD	1.7734
c18275	TRANSCR-LSD	2.22063
c18277	TRANSCR-LSD	1.70731
c18280	TRANSCR-LSD	1.66868
c18281	TRANSCR-LSD	2.17903
c18291	TRANSCR-LSD	2.48335
c18300	TRANSCR-LSD	2.90072
c18312	TRANSCR-LSD	1.70403
c18316	TRANSCR-LSD	2.15211
c18318	TRANSCR-LSD	2.56986
c18325	TRANSCR-LSD	2.77007
c18327	TRANSCR-LSD	1.95667
c18345	TRANSCR-LSD	2.37265
c1835	TRANSCR-LSD	2.60385
c18373	TRANSCR-LSD	2.16103
c18374	TRANSCR-LSD	2.01514
c18377	TRANSCR-LSD	2.24919
c1840	TRANSCR-LSD	2.66921
c18405	TRANSCR-LSD	1.77076
c18408	TRANSCR-LSD	2.53025
c18424	TRANSCR-LSD	2.5002
c1843	TRANSCR-LSD	1.86596
c18432	TRANSCR-LSD	1.77296
c18443	TRANSCR-LSD	2.49257
c18450	TRANSCR-LSD	1.97045
c18465	TRANSCR-LSD	2.09773
c18507	TRANSCR-LSD	2.09345
c18512	TRANSCR-LSD	2.00913
c18517	TRANSCR-LSD	2.43305
c18521	TRANSCR-LSD	1.85529
c1853	TRANSCR-LSD	2.57163
c18539	TRANSCR-LSD	1.64671
c18562	TRANSCR-LSD	1.62488
c18572	TRANSCR-LSD	1.8172
c18585	TRANSCR-LSD	2.05593
c18607	TRANSCR-LSD	1.77011
c18608	TRANSCR-LSD	2.25048
c18621	TRANSCR-LSD	2.39371
c18634	TRANSCR-LSD	2.1794
c18637	TRANSCR-LSD	2.15376
c18649	TRANSCR-LSD	2.3822
c18651	TRANSCR-LSD	2.11502
c18652	TRANSCR-LSD	1.89769
c18653	TRANSCR-LSD	2.07966
c18664	TRANSCR-LSD	2.81833
c18666	TRANSCR-LSD	2.45617
c1868	TRANSCR-LSD	1.99673
c18701	TRANSCR-LSD	2.04383
c18704	TRANSCR-LSD	1.84935
c18714	TRANSCR-LSD	1.73719
c18733	TRANSCR-LSD	1.99438
c1877	TRANSCR-LSD	2.2793
c18786	TRANSCR-LSD	1.69295
c18787	TRANSCR-LSD	1.86589
c18789	TRANSCR-LSD	2.0746
c18793	TRANSCR-LSD	2.52101
c18810	TRANSCR-LSD	1.89683
c18818	TRANSCR-LSD	2.35415
c18830	TRANSCR-LSD	1.63456
c18831	TRANSCR-LSD	2.3988
c18840	TRANSCR-LSD	1.75103
c18863	TRANSCR-LSD	2.08106
c18879	TRANSCR-LSD	2.42158
c18883	TRANSCR-LSD	2.71249
c18885	TRANSCR-LSD	2.6243
c18886	TRANSCR-LSD	2.52055
c18897	TRANSCR-LSD	2.59768
c1891	TRANSCR-LSD	2.39484
c18910	TRANSCR-LSD	2.23692
c18918	TRANSCR-LSD	2.35318
c18945	TRANSCR-LSD	1.78328
c18955	TRANSCR-LSD	2.06495
c18958	TRANSCR-LSD	2.32254
c18964	TRANSCR-LSD	2.5926
c18969	TRANSCR-LSD	2.58682
c18973	TRANSCR-LSD	2.69316
c18980	TRANSCR-LSD	2.44727
c18987	TRANSCR-LSD	2.71649
c1899	TRANSCR-LSD	2.23197
c19	TRANSCR-LSD	1.63003
c1900	TRANSCR-LSD	2.33059
c19068	TRANSCR-LSD	2.43862
c19088	TRANSCR-LSD	2.74566
c19099	TRANSCR-LSD	2.10286
c191	TRANSCR-LSD	1.77299
c19112	TRANSCR-LSD	1.99956
c19118	TRANSCR-LSD	2.72883
c19127	TRANSCR-LSD	2.48596
c19131	TRANSCR-LSD	2.70257
c19148	TRANSCR-LSD	2.04177
c19149	TRANSCR-LSD	1.62495
c19150	TRANSCR-LSD	1.80864
c19154	TRANSCR-LSD	2.69261
c19155	TRANSCR-LSD	2.74648
c19162	TRANSCR-LSD	2.73025
c19163	TRANSCR-LSD	2.29285
c19172	TRANSCR-LSD	2.00085
c19174	TRANSCR-LSD	1.66722
c19189	TRANSCR-LSD	1.62962
c19191	TRANSCR-LSD	2.31202
c19203	TRANSCR-LSD	2.29587
c1921	TRANSCR-LSD	2.38053
c19224	TRANSCR-LSD	1.88072
c19226	TRANSCR-LSD	2.15474
c19230	TRANSCR-LSD	1.93978
c19235	TRANSCR-LSD	1.84803
c19242	TRANSCR-LSD	2.1115
c1925	TRANSCR-LSD	2.08818
c19257	TRANSCR-LSD	1.95957
c19267	TRANSCR-LSD	2.08827
c19293	TRANSCR-LSD	2.4092
c1930	TRANSCR-LSD	2.7016
c19314	TRANSCR-LSD	1.79786
c19329	TRANSCR-LSD	2.20863
c19330	TRANSCR-LSD	2.37895
c19354	TRANSCR-LSD	2.65964
c19358	TRANSCR-LSD	2.0848
c19359	TRANSCR-LSD	2.07257
c19367	TRANSCR-LSD	1.75427
c19368	TRANSCR-LSD	1.93924
c19373	TRANSCR-LSD	2.66354
c19389	TRANSCR-LSD	1.72105
c1941	TRANSCR-LSD	2.10021
c19415	TRANSCR-LSD	2.01925
c19438	TRANSCR-LSD	1.64265
c19444	TRANSCR-LSD	2.3442
c19446	TRANSCR-LSD	1.92762
c19451	TRANSCR-LSD	2.29832
c19452	TRANSCR-LSD	2.13498
c19456	TRANSCR-LSD	2.14782
c1946	TRANSCR-LSD	2.71204
c19471	TRANSCR-LSD	2.52153
c19475	TRANSCR-LSD	1.87216
c19478	TRANSCR-LSD	1.84513
c19487	TRANSCR-LSD	2.16229
c19492	TRANSCR-LSD	2.53562
c19501	TRANSCR-LSD	1.72858
c19516	TRANSCR-LSD	2.67045
c19522	TRANSCR-LSD	1.93795
c19530	TRANSCR-LSD	1.74594
c19533	TRANSCR-LSD	1.76436
c19548	TRANSCR-LSD	2.72652
c1955	TRANSCR-LSD	2.90021
c19560	TRANSCR-LSD	1.70124
c19562	TRANSCR-LSD	2.91572
c19570	TRANSCR-LSD	2.62126
c19572	TRANSCR-LSD	1.85958
c19573	TRANSCR-LSD	2.48022
c19577	TRANSCR-LSD	2.73013
c19591	TRANSCR-LSD	1.65385
c19609	TRANSCR-LSD	1.99978
c19612	TRANSCR-LSD	1.63257
c19624	TRANSCR-LSD	2.14518
c19644	TRANSCR-LSD	2.30598
c19658	TRANSCR-LSD	1.62037
c19665	TRANSCR-LSD	2.00078
c19686	TRANSCR-LSD	1.94246
c19688	TRANSCR-LSD	2.58978
c19703	TRANSCR-LSD	2.64295
c1972	TRANSCR-LSD	2.53993
c19721	TRANSCR-LSD	2.10956
c19725	TRANSCR-LSD	1.74817
c19731	TRANSCR-LSD	2.10761
c19733	TRANSCR-LSD	2.02645
c19748	TRANSCR-LSD	1.96932
c19757	TRANSCR-LSD	2.03702
c19770	TRANSCR-LSD	2.18052
c19790	TRANSCR-LSD	2.85555
c19799	TRANSCR-LSD	2.63457
c19812	TRANSCR-LSD	2.08129
c19822	TRANSCR-LSD	2.51065
c19823	TRANSCR-LSD	1.67478
c19836	TRANSCR-LSD	2.28192
c19838	TRANSCR-LSD	2.6133
c19840	TRANSCR-LSD	2.22548
c19857	TRANSCR-LSD	2.01109
c1986	TRANSCR-LSD	1.89845
c19883	TRANSCR-LSD	2.65274
c19927	TRANSCR-LSD	2.64691
c19945	TRANSCR-LSD	2.1913
c19946	TRANSCR-LSD	2.80231
c19952	TRANSCR-LSD	2.10185
c19954	TRANSCR-LSD	2.09489
c19968	TRANSCR-LSD	1.9037
c19990	TRANSCR-LSD	2.6552
c19998	TRANSCR-LSD	1.68519
c20003	TRANSCR-LSD	2.54637
c20004	TRANSCR-LSD	1.91067
c20010	TRANSCR-LSD	2.48355
c20013	TRANSCR-LSD	1.80079
c20027	TRANSCR-LSD	2.28898
c20046	TRANSCR-LSD	2.6056
c20049	TRANSCR-LSD	2.37571
c20053	TRANSCR-LSD	2.03422
c2006	TRANSCR-LSD	2.71504
c20070	TRANSCR-LSD	2.37834
c20080	TRANSCR-LSD	2.42272
c20085	TRANSCR-LSD	1.80329
c20093	TRANSCR-LSD	1.89645
c20098	TRANSCR-LSD	2.93784
c20105	TRANSCR-LSD	1.92825
c20106	TRANSCR-LSD	1.706
c20108	TRANSCR-LSD	2.31372
c20115	TRANSCR-LSD	2.3712
c2013	TRANSCR-LSD	1.81395
c20130	TRANSCR-LSD	1.72824
c20148	TRANSCR-LSD	1.69738
c20152	TRANSCR-LSD	2.22328
c20153	TRANSCR-LSD	1.68872
c20158	TRANSCR-LSD	2.70562
c20170	TRANSCR-LSD	2.3901
c20174	TRANSCR-LSD	2.13611
c20177	TRANSCR-LSD	1.82089
c20196	TRANSCR-LSD	1.76429
c20198	TRANSCR-LSD	2.23037
c20215	TRANSCR-LSD	1.95162
c20242	TRANSCR-LSD	2.56541
c20247	TRANSCR-LSD	2.16154
c20256	TRANSCR-LSD	2.331
c20257	TRANSCR-LSD	2.21873
c20279	TRANSCR-LSD	2.27593
c20311	TRANSCR-LSD	1.87475
c20312	TRANSCR-LSD	2.32071
c20316	TRANSCR-LSD	2.82006
c20319	TRANSCR-LSD	2.14929
c20332	TRANSCR-LSD	2.7176
c20359	TRANSCR-LSD	2.28472
c20369	TRANSCR-LSD	1.77014
c20380	TRANSCR-LSD	2.75019
c2040	TRANSCR-LSD	1.92504
c20416	TRANSCR-LSD	2.5316
c20418	TRANSCR-LSD	2.56124
c20427	TRANSCR-LSD	2.56759
c2044	TRANSCR-LSD	2.51748
c20445	TRANSCR-LSD	2.2661
c20460	TRANSCR-LSD	1.95459
c20470	TRANSCR-LSD	1.95803
c20482	TRANSCR-LSD	2.63381
c20488	TRANSCR-LSD	2.51678
c2050	TRANSCR-LSD	2.44102
c2051	TRANSCR-LSD	2.04677
c20516	TRANSCR-LSD	2.18586
c20533	TRANSCR-LSD	1.8074
c20536	TRANSCR-LSD	2.85848
c20537	TRANSCR-LSD	2.17693
c2054	TRANSCR-LSD	2.55266
c20553	TRANSCR-LSD	1.89312
c20562	TRANSCR-LSD	2.92548
c20565	TRANSCR-LSD	2.11248
c20578	TRANSCR-LSD	2.42394
c20607	TRANSCR-LSD	1.89748
c2061	TRANSCR-LSD	1.77556
c20621	TRANSCR-LSD	2.07599
c20622	TRANSCR-LSD	2.42843
c20643	TRANSCR-LSD	2.82584
c20644	TRANSCR-LSD	2.40832
c20649	TRANSCR-LSD	2.6237
c20654	TRANSCR-LSD	1.80818
c20662	TRANSCR-LSD	2.78143
c20666	TRANSCR-LSD	2.33881
c2067	TRANSCR-LSD	1.9485
c20686	TRANSCR-LSD	1.79222
c20697	TRANSCR-LSD	2.26595
c20701	TRANSCR-LSD	2.21231
c20710	TRANSCR-LSD	2.39772
c20729	TRANSCR-LSD	2.70191
c2073	TRANSCR-LSD	2.7782
c20754	TRANSCR-LSD	2.07336
c2076	TRANSCR-LSD	2.05385
c20795	TRANSCR-LSD	1.67094
c20800	TRANSCR-LSD	1.98382
c20802	TRANSCR-LSD	2.12741
c20813	TRANSCR-LSD	1.80605
c20839	TRANSCR-LSD	2.50483
c2084	TRANSCR-LSD	2.36744
c20846	TRANSCR-LSD	1.8691
c2085	TRANSCR-LSD	2.18547
c20856	TRANSCR-LSD	2.33205
c20862	TRANSCR-LSD	1.91089
c20883	TRANSCR-LSD	1.9231
c20886	TRANSCR-LSD	1.90708
c20894	TRANSCR-LSD	1.76383
c20904	TRANSCR-LSD	2.04097
c20915	TRANSCR-LSD	2.07308
c2092	TRANSCR-LSD	1.88288
c20945	TRANSCR-LSD	2.49612
c20960	TRANSCR-LSD	2.24823
c20972	TRANSCR-LSD	2.14089
c2098	TRANSCR-LSD	1.98268
c20984	TRANSCR-LSD	2.21526
c20987	TRANSCR-LSD	2.16527
c20988	TRANSCR-LSD	2.04188
c21016	TRANSCR-LSD	2.6068
c21022	TRANSCR-LSD	2.43902
c21023	TRANSCR-LSD	2.27505
c21028	TRANSCR-LSD	2.22857
c21033	TRANSCR-LSD	2.41585
c21045	TRANSCR-LSD	2.04127
c21046	TRANSCR-LSD	2.21032
c2105	TRANSCR-LSD	2.74057
c2107	TRANSCR-LSD	2.42217
c21074	TRANSCR-LSD	2.72227
c21083	TRANSCR-LSD	2.05914
c21102	TRANSCR-LSD	2.45485
c21109	TRANSCR-LSD	2.64933
c21111	TRANSCR-LSD	2.17141
c21120	TRANSCR-LSD	2.43065
c21133	TRANSCR-LSD	2.3388
c21142	TRANSCR-LSD	2.83625
c21172	TRANSCR-LSD	1.78492
c21174	TRANSCR-LSD	1.90379
c21176	TRANSCR-LSD	2.14007
c21192	TRANSCR-LSD	1.83549
c21196	TRANSCR-LSD	2.04672
c2120	TRANSCR-LSD	1.90511
c21216	TRANSCR-LSD	2.62481
c2122	TRANSCR-LSD	2.55328
c21229	TRANSCR-LSD	1.82616
c21233	TRANSCR-LSD	1.70183
c21241	TRANSCR-LSD	2.28235
c21246	TRANSCR-LSD	2.17223
c21253	TRANSCR-LSD	1.67045
c21255	TRANSCR-LSD	2.73953
c21259	TRANSCR-LSD	1.99836
c21264	TRANSCR-LSD	1.94801
c21271	TRANSCR-LSD	2.56307
c2128	TRANSCR-LSD	2.4882
c21307	TRANSCR-LSD	2.51495
c21310	TRANSCR-LSD	2.06589
c2132	TRANSCR-LSD	2.55049
c21322	TRANSCR-LSD	1.77036
c21343	TRANSCR-LSD	2.41731
c21348	TRANSCR-LSD	2.68663
c21350	TRANSCR-LSD	2.20995
c21364	TRANSCR-LSD	2.80185
c2138	TRANSCR-LSD	2.63167
c21410	TRANSCR-LSD	2.11595
c21411	TRANSCR-LSD	2.7374
c21420	TRANSCR-LSD	2.33047
c2143	TRANSCR-LSD	2.04951
c21438	TRANSCR-LSD	2.31137
c21447	TRANSCR-LSD	2.98381
c21459	TRANSCR-LSD	1.80811
c21462	TRANSCR-LSD	2.02133
c21463	TRANSCR-LSD	2.57617
c21464	TRANSCR-LSD	2.71659
c21467	TRANSCR-LSD	1.83111
c2147	TRANSCR-LSD	2.85354
c21481	TRANSCR-LSD	2.71225
c21483	TRANSCR-LSD	2.37844
c21493	TRANSCR-LSD	2.27445
c21494	TRANSCR-LSD	2.35498
c21503	TRANSCR-LSD	1.94598
c21510	TRANSCR-LSD	2.60658
c21518	TRANSCR-LSD	2.13022
c21534	TRANSCR-LSD	2.76681
c21536	TRANSCR-LSD	1.71763
c21537	TRANSCR-LSD	2.16305
c21546	TRANSCR-LSD	2.43343
c21547	TRANSCR-LSD	1.99581
c2159	TRANSCR-LSD	2.36452
c21590	TRANSCR-LSD	1.69592
c21595	TRANSCR-LSD	2.12878
c216	TRANSCR-LSD	2.3443
c2160	TRANSCR-LSD	2.30628
c21600	TRANSCR-LSD	1.87974
c21605	TRANSCR-LSD	1.70511
c21608	TRANSCR-LSD	1.97972
c21610	TRANSCR-LSD	1.8484
c21611	TRANSCR-LSD	1.7704
c21615	TRANSCR-LSD	2.26879
c2164	TRANSCR-LSD	2.72962
c21645	TRANSCR-LSD	2.271
c21647	TRANSCR-LSD	1.75777
c21669	TRANSCR-LSD	2.37171
c21671	TRANSCR-LSD	1.62835
c21677	TRANSCR-LSD	1.7225
c21690	TRANSCR-LSD	2.02438
c21693	TRANSCR-LSD	2.23585
c21697	TRANSCR-LSD	1.90854
c21700	TRANSCR-LSD	1.67121
c21712	TRANSCR-LSD	1.81411
c21716	TRANSCR-LSD	1.94818
c21718	TRANSCR-LSD	1.92876
c2172	TRANSCR-LSD	1.68129
c21746	TRANSCR-LSD	2.56193
c21748	TRANSCR-LSD	2.6749
c21751	TRANSCR-LSD	2.45942
c21761	TRANSCR-LSD	1.95135
c21765	TRANSCR-LSD	2.70865
c21774	TRANSCR-LSD	1.93023
c21783	TRANSCR-LSD	2.12884
c21788	TRANSCR-LSD	2.50117
c21791	TRANSCR-LSD	2.55002
c21794	TRANSCR-LSD	2.44249
c218	TRANSCR-LSD	2.45068
c21805	TRANSCR-LSD	2.61382
c21809	TRANSCR-LSD	1.88448
c21819	TRANSCR-LSD	1.92805
c2183	TRANSCR-LSD	2.66829
c21839	TRANSCR-LSD	2.19965
c21846	TRANSCR-LSD	2.6164
c21867	TRANSCR-LSD	1.97185
c21874	TRANSCR-LSD	2.17909
c21876	TRANSCR-LSD	2.37284
c21878	TRANSCR-LSD	1.89873
c21881	TRANSCR-LSD	2.24015
c21886	TRANSCR-LSD	1.64422
c2189	TRANSCR-LSD	2.47682
c21897	TRANSCR-LSD	2.736
c21922	TRANSCR-LSD	2.72724
c21935	TRANSCR-LSD	2.40216
c21947	TRANSCR-LSD	1.67014
c21968	TRANSCR-LSD	2.16378
c21971	TRANSCR-LSD	1.94335
c21974	TRANSCR-LSD	2.17026
c21975	TRANSCR-LSD	2.52378
c21977	TRANSCR-LSD	2.02523
c21991	TRANSCR-LSD	2.08422
c21999	TRANSCR-LSD	1.8678
c2200	TRANSCR-LSD	2.61994
c2201	TRANSCR-LSD	2.43712
c22014	TRANSCR-LSD	1.62587
c22018	TRANSCR-LSD	1.70268
c22026	TRANSCR-LSD	2.33348
c22028	TRANSCR-LSD	2.19569
c22051	TRANSCR-LSD	1.78908
c22059	TRANSCR-LSD	1.69337
c22063	TRANSCR-LSD	2.55344
c22072	TRANSCR-LSD	2.39661
c22081	TRANSCR-LSD	1.69159
c22098	TRANSCR-LSD	2.22075
c22115	TRANSCR-LSD	2.66745
c22119	TRANSCR-LSD	2.13358
c22120	TRANSCR-LSD	2.22413
c22126	TRANSCR-LSD	2.10635
c22147	TRANSCR-LSD	2.16521
c22152	TRANSCR-LSD	1.82714
c22185	TRANSCR-LSD	2.05128
c22188	TRANSCR-LSD	2.67448
c22199	TRANSCR-LSD	2.28141
c22200	TRANSCR-LSD	1.70195
c22204	TRANSCR-LSD	2.25425
c22208	TRANSCR-LSD	2.2468
c2221	TRANSCR-LSD	1.81819
c22222	TRANSCR-LSD	1.80237
c22225	TRANSCR-LSD	2.37438
c22230	TRANSCR-LSD	2.57538
c22237	TRANSCR-LSD	2.38111
c22259	TRANSCR-LSD	2.73837
c22266	TRANSCR-LSD	2.11581
c22269	TRANSCR-LSD	1.73155
c2227	TRANSCR-LSD	1.89453
c22270	TRANSCR-LSD	2.38636
c22278	TRANSCR-LSD	1.75485
c2228	TRANSCR-LSD	1.80938
c22281	TRANSCR-LSD	2.72171
c22292	TRANSCR-LSD	2.08105
c22301	TRANSCR-LSD	1.8649
c22306	TRANSCR-LSD	2.10301
c22309	TRANSCR-LSD	2.52928
c22311	TRANSCR-LSD	2.01545
c22312	TRANSCR-LSD	2.54884
c22317	TRANSCR-LSD	2.57278
c22327	TRANSCR-LSD	2.42612
c2234	TRANSCR-LSD	2.20331
c22368	TRANSCR-LSD	2.03588
c22395	TRANSCR-LSD	1.83604
c22408	TRANSCR-LSD	2.06352
c22413	TRANSCR-LSD	1.9933
c22422	TRANSCR-LSD	1.90939
c22434	TRANSCR-LSD	2.01535
c22443	TRANSCR-LSD	1.86177
c22447	TRANSCR-LSD	2.7918
c22448	TRANSCR-LSD	2.11463
c22455	TRANSCR-LSD	1.82742
c22459	TRANSCR-LSD	1.86997
c22462	TRANSCR-LSD	2.43715
c22469	TRANSCR-LSD	1.68699
c2247	TRANSCR-LSD	1.9355
c22489	TRANSCR-LSD	2.10062
c22511	TRANSCR-LSD	2.00583
c22514	TRANSCR-LSD	1.77838
c22517	TRANSCR-LSD	1.69531
c22532	TRANSCR-LSD	2.42218
c22534	TRANSCR-LSD	2.87271
c22545	TRANSCR-LSD	1.8878
c22550	TRANSCR-LSD	2.37237
c22572	TRANSCR-LSD	2.3432
c22585	TRANSCR-LSD	1.86958
c22596	TRANSCR-LSD	1.64067
c226	TRANSCR-LSD	1.8132
c22608	TRANSCR-LSD	2.30436
c22613	TRANSCR-LSD	2.28065
c22621	TRANSCR-LSD	2.09617
c22625	TRANSCR-LSD	1.68223
c22626	TRANSCR-LSD	1.97486
c22631	TRANSCR-LSD	1.91249
c22633	TRANSCR-LSD	2.53143
c22667	TRANSCR-LSD	2.75296
c22678	TRANSCR-LSD	2.66272
c22681	TRANSCR-LSD	1.68092
c22689	TRANSCR-LSD	2.19993
c22697	TRANSCR-LSD	2.45467
c2273	TRANSCR-LSD	2.27232
c22731	TRANSCR-LSD	1.99132
c22735	TRANSCR-LSD	2.41931
c22741	TRANSCR-LSD	1.87631
c22746	TRANSCR-LSD	2.05778
c22756	TRANSCR-LSD	2.14344
c22772	TRANSCR-LSD	2.59085
c22781	TRANSCR-LSD	1.62433
c22790	TRANSCR-LSD	2.28774
c2280	TRANSCR-LSD	2.34632
c22811	TRANSCR-LSD	2.3969
c22819	TRANSCR-LSD	1.61932
c2283	TRANSCR-LSD	2.54691
c22847	TRANSCR-LSD	2.69961
c22861	TRANSCR-LSD	1.91414
c22864	TRANSCR-LSD	2.08933
c22868	TRANSCR-LSD	2.00322
c22881	TRANSCR-LSD	2.47667
c22901	TRANSCR-LSD	1.91386
c22908	TRANSCR-LSD	2.10838
c2291	TRANSCR-LSD	2.31068
c22917	TRANSCR-LSD	1.6596
c2292	TRANSCR-LSD	2.01905
c2293	TRANSCR-LSD	2.07716
c2294	TRANSCR-LSD	2.33723
c2295	TRANSCR-LSD	2.47637
c22960	TRANSCR-LSD	2.5785
c22963	TRANSCR-LSD	2.00327
c22966	TRANSCR-LSD	1.73196
c22969	TRANSCR-LSD	1.71351
c22972	TRANSCR-LSD	2.09929
c22973	TRANSCR-LSD	2.5846
c22981	TRANSCR-LSD	1.77266
c22994	TRANSCR-LSD	2.06657
c2300	TRANSCR-LSD	2.44177
c2302	TRANSCR-LSD	1.75245
c23020	TRANSCR-LSD	2.42854
c23027	TRANSCR-LSD	1.67731
c23043	TRANSCR-LSD	2.15421
c23048	TRANSCR-LSD	2.0483
c23072	TRANSCR-LSD	2.54724
c23074	TRANSCR-LSD	2.47159
c23078	TRANSCR-LSD	2.29535
c23087	TRANSCR-LSD	1.83537
c2309	TRANSCR-LSD	2.26306
c23095	TRANSCR-LSD	1.95963
c231	TRANSCR-LSD	2.76156
c23105	TRANSCR-LSD	2.04702
c23107	TRANSCR-LSD	2.07603
c2311	TRANSCR-LSD	1.67905
c23111	TRANSCR-LSD	2.11055
c23134	TRANSCR-LSD	2.89718
c23161	TRANSCR-LSD	2.69725
c23165	TRANSCR-LSD	1.97643
c23167	TRANSCR-LSD	1.83414
c23180	TRANSCR-LSD	1.80243
c23196	TRANSCR-LSD	2.54137
c23199	TRANSCR-LSD	2.04107
c2320	TRANSCR-LSD	2.0457
c23202	TRANSCR-LSD	2.30039
c23209	TRANSCR-LSD	2.11661
c2322	TRANSCR-LSD	1.82638
c2324	TRANSCR-LSD	2.32232
c23259	TRANSCR-LSD	1.96136
c23261	TRANSCR-LSD	1.7608
c23266	TRANSCR-LSD	2.97017
c23311	TRANSCR-LSD	2.42871
c23321	TRANSCR-LSD	2.03806
c23345	TRANSCR-LSD	2.82997
c23346	TRANSCR-LSD	2.73628
c23353	TRANSCR-LSD	2.40103
c23357	TRANSCR-LSD	2.0223
c2336	TRANSCR-LSD	2.70733
c23373	TRANSCR-LSD	2.37247
c2338	TRANSCR-LSD	2.4278
c23391	TRANSCR-LSD	2.00179
c2340	TRANSCR-LSD	2.64125
c23402	TRANSCR-LSD	2.04476
c23410	TRANSCR-LSD	2.86368
c23411	TRANSCR-LSD	2.53128
c23412	TRANSCR-LSD	1.92621
c23420	TRANSCR-LSD	1.85745
c23423	TRANSCR-LSD	1.80769
c23438	TRANSCR-LSD	2.153
c23439	TRANSCR-LSD	2.44143
c23445	TRANSCR-LSD	2.30269
c23448	TRANSCR-LSD	2.33477
c23471	TRANSCR-LSD	2.816
c23474	TRANSCR-LSD	2.39716
c23490	TRANSCR-LSD	1.80979
c23494	TRANSCR-LSD	1.98632
c235	TRANSCR-LSD	2.66279
c2350	TRANSCR-LSD	2.35241
c23506	TRANSCR-LSD	2.71368
c23533	TRANSCR-LSD	1.91416
c23546	TRANSCR-LSD	1.93668
c23549	TRANSCR-LSD	1.89407
c2355	TRANSCR-LSD	2.51178
c23564	TRANSCR-LSD	2.7757
c23586	TRANSCR-LSD	2.60983
c23596	TRANSCR-LSD	2.19463
c23604	TRANSCR-LSD	1.90031
c23606	TRANSCR-LSD	2.38993
c23619	TRANSCR-LSD	2.5579
c2364	TRANSCR-LSD	2.47245
c23661	TRANSCR-LSD	1.65552
c2368	TRANSCR-LSD	2.51443
c23685	TRANSCR-LSD	1.82471
c23689	TRANSCR-LSD	2.49935
c2369	TRANSCR-LSD	2.84506
c23720	TRANSCR-LSD	1.70077
c23731	TRANSCR-LSD	2.70363
c23737	TRANSCR-LSD	1.65094
c23758	TRANSCR-LSD	2.701
c23763	TRANSCR-LSD	1.62099
c23768	TRANSCR-LSD	1.91652
c23783	TRANSCR-LSD	2.7274
c23788	TRANSCR-LSD	2.51236
c2379	TRANSCR-LSD	2.17969
c23818	TRANSCR-LSD	1.861
c23819	TRANSCR-LSD	1.76334
c23822	TRANSCR-LSD	2.15668
c23838	TRANSCR-LSD	2.1308
c23841	TRANSCR-LSD	2.53232
c23845	TRANSCR-LSD	2.23707
c23873	TRANSCR-LSD	2.4868
c23878	TRANSCR-LSD	2.68911
c23892	TRANSCR-LSD	1.88524
c23895	TRANSCR-LSD	2.42718
c23909	TRANSCR-LSD	1.67153
c23921	TRANSCR-LSD	2.10877
c23941	TRANSCR-LSD	2.40765
c23942	TRANSCR-LSD	1.96659
c23963	TRANSCR-LSD	2.22647
c23974	TRANSCR-LSD	1.69252
c23977	TRANSCR-LSD	2.50128
c23999	TRANSCR-LSD	1.84229
c240	TRANSCR-LSD	2.2367
c24009	TRANSCR-LSD	1.91513
c2405	TRANSCR-LSD	1.66451
c24058	TRANSCR-LSD	1.96092
c24065	TRANSCR-LSD	2.20982
c24103	TRANSCR-LSD	1.67896
c24114	TRANSCR-LSD	1.66039
c24116	TRANSCR-LSD	1.88692
c24118	TRANSCR-LSD	1.70524
c24143	TRANSCR-LSD	2.31778
c2415	TRANSCR-LSD	2.41628
c24166	TRANSCR-LSD	2.25196
c2417	TRANSCR-LSD	2.64752
c24178	TRANSCR-LSD	2.82787
c24186	TRANSCR-LSD	1.63841
c24192	TRANSCR-LSD	1.94269
c24196	TRANSCR-LSD	1.91839
c24221	TRANSCR-LSD	2.30186
c24224	TRANSCR-LSD	2.00151
c24237	TRANSCR-LSD	2.34247
c2424	TRANSCR-LSD	2.61245
c24241	TRANSCR-LSD	2.55539
c24251	TRANSCR-LSD	2.26576
c24272	TRANSCR-LSD	2.25948
c243	TRANSCR-LSD	2.27535
c24303	TRANSCR-LSD	2.63665
c24320	TRANSCR-LSD	2.94216
c24336	TRANSCR-LSD	2.88578
c24342	TRANSCR-LSD	1.976
c24348	TRANSCR-LSD	2.77849
c2437	TRANSCR-LSD	2.56144
c2438	TRANSCR-LSD	2.4288
c24384	TRANSCR-LSD	1.63898
c24387	TRANSCR-LSD	2.63196
c24389	TRANSCR-LSD	1.9505
c24392	TRANSCR-LSD	2.40762
c24395	TRANSCR-LSD	1.96386
c24404	TRANSCR-LSD	2.31579
c24414	TRANSCR-LSD	2.42443
c24436	TRANSCR-LSD	2.58162
c24442	TRANSCR-LSD	2.69397
c24459	TRANSCR-LSD	2.15489
c24501	TRANSCR-LSD	1.89827
c24505	TRANSCR-LSD	2.28994
c24510	TRANSCR-LSD	2.52364
c24517	TRANSCR-LSD	2.23328
c24518	TRANSCR-LSD	2.13355
c24530	TRANSCR-LSD	1.86388
c24534	TRANSCR-LSD	1.94837
c24535	TRANSCR-LSD	1.82222
c2455	TRANSCR-LSD	2.67086
c24552	TRANSCR-LSD	1.73402
c24557	TRANSCR-LSD	2.453
c24558	TRANSCR-LSD	1.6207
c2456	TRANSCR-LSD	2.48261
c24561	TRANSCR-LSD	2.44598
c24564	TRANSCR-LSD	2.05861
c24566	TRANSCR-LSD	2.85751
c24575	TRANSCR-LSD	1.63325
c24588	TRANSCR-LSD	2.97907
c24606	TRANSCR-LSD	1.9793
c2461	TRANSCR-LSD	2.39625
c24613	TRANSCR-LSD	2.11291
c2462	TRANSCR-LSD	2.63199
c24623	TRANSCR-LSD	2.14855
c24626	TRANSCR-LSD	1.85275
c2463	TRANSCR-LSD	1.68976
c24634	TRANSCR-LSD	2.55985
c24638	TRANSCR-LSD	2.22117
c2466	TRANSCR-LSD	2.36753
c24680	TRANSCR-LSD	2.17142
c24686	TRANSCR-LSD	2.32477
c247	TRANSCR-LSD	1.96449
c24703	TRANSCR-LSD	1.93565
c24718	TRANSCR-LSD	2.63872
c24755	TRANSCR-LSD	1.92082
c24758	TRANSCR-LSD	1.64852
c24761	TRANSCR-LSD	1.64996
c24768	TRANSCR-LSD	2.46313
c24778	TRANSCR-LSD	2.73043
c2478	TRANSCR-LSD	2.00136
c24786	TRANSCR-LSD	2.18091
c24806	TRANSCR-LSD	1.61946
c24808	TRANSCR-LSD	1.86463
c2482	TRANSCR-LSD	2.14488
c24829	TRANSCR-LSD	2.26716
c2484	TRANSCR-LSD	2.03907
c24864	TRANSCR-LSD	2.76077
c2487	TRANSCR-LSD	2.0284
c24884	TRANSCR-LSD	2.24211
c24889	TRANSCR-LSD	2.54714
c24902	TRANSCR-LSD	2.56393
c2491	TRANSCR-LSD	2.08991
c24915	TRANSCR-LSD	1.66035
c24945	TRANSCR-LSD	2.22536
c24955	TRANSCR-LSD	2.22468
[truncated: 1,468 more rows]

## Sheet: Lsax_Uniprot_hit_only
Gene model	accession	evalue	description
c644	A7SXQ4	3e-14	Predicted protein
c118	C8XQN0	4e-142	NADH-ubiquinone oxidoreductase chain 5
c254	Q1RLC1	6e-24	Zinc finger protein
c262	Q9Y1H0	3e-18	Reverse transcriptase-like protein
c797	B2CN80	4e-34	Reverse transcriptase
c6935	Q7T271	9e-42	Reverse transcriptase-like protein
c1399	A7SNH0	9e-15	Predicted protein
c1737	Q4QQE4	6e-38	Endonuclease-reverse transcriptase
c842	Q1RL39	7e-38	Zinc finger protein
c1344	A7SBR7	8e-13	Predicted protein
c1325	B7PIG7	3e-12	Polyprotein of retroviral origin, putative
c1432	Q8UUM3	5e-15	ReO_6 protein
c1578	Q76IK4	2e-15	Pol-like protein
c1877	A7SL96	6e-22	Predicted protein
c1410	Q8WS60	6e-32	Endonuclease/reverse transcriptase
c2825	Q3LG56	2e-16	ORF2-encoded protein
c1469	Q4QQE9	2e-21	Endonuclease-reverse transcriptase
c2714	B7S8P0	4e-12	Integrase core domain-containing protein
c3051	B5AU55	1e-87	Cytochrome b
c2294	C7C206	7e-31	Gag-Pol polyprotein
c2723	Q8WS60	4e-73	Endonuclease/reverse transcriptase
c2466	Q7T271	1e-15	Reverse transcriptase-like protein
c2554	Q9YGS2	4e-28	Reverse transcriptase-like protein
c1145	Q8UWC9	3e-12	Reverse transcriptase/ribonuclease H/putative methyltransferase
c1170	D3BN63	1e-15	Putative uncharacterized protein
c1471	B7PK98	1e-19	POGO family transposable element
c1783	Q9YGS2	2e-14	Reverse transcriptase-like protein
c2819	Q76IK6	3e-11	Pol-like protein
c2830	Q4TDM2	2e-15	Chromosome undetermined SCAF6166, whole genome shotgun sequence.
c3243	Q76IK4	1e-13	Pol-like protein
c2727	Q3LG56	5e-27	ORF2-encoded protein
c4197	Q9N504	6e-25	Putative uncharacterized protein C33E10.6
c4246	A3FMR3	3e-22	Pol-like protein
c2499	A7RR56	7e-39	Predicted protein
c2791	C3XS76	9e-13	Putative uncharacterized protein
c3202	Q7T271	4e-25	Reverse transcriptase-like protein
c3600	Q789D2	2e-11	Reverse transcriptase
c3969	Q8UUM3	6e-29	ReO_6 protein
c4755	A7SL96	3e-20	Predicted protein
c5020	Q3LG56	4e-39	ORF2-encoded protein
c1252	Q1A780	2e-89	Cytochrome c oxidase subunit 3
c2107	Q3LG56	3e-13	ORF2-encoded protein
c2517	Q6UV17	1e-15	Endonuclease and reverse transcriptase-like protein
c3460	D2A2Q4	4e-15	Putative uncharacterized protein GLEAN_08494
c3520	A7TD63	1e-11	Predicted protein
c5378	Q68VM4	6e-17	Reverse transcriptase
c5534	Q4QQE8	1e-16	Endonuclease-reverse transcriptase
c6198	A7KE08	3e-17	Reverse transcriptase-like protein
c2293	D2A3B2	5e-11	Putative uncharacterized protein GLEAN_07548
c2461	Q9ZZU2	2e-40	Cytochrome b
c2811	Q9ZZU4	2e-69	NADH-ubiquinone oxidoreductase chain 1
c3288	Q4QQE8	1e-34	Endonuclease-reverse transcriptase
c3381	Q6IFU1	7e-23	Pol polyprotein
c4915	Q8VCD4	9e-39	Adenylosuccinate lyase
c5161	Q8UUM3	6e-24	ReO_6 protein
c4702	Q8UUM3	3e-16	ReO_6 protein
c8186	A7SL17	9e-12	Predicted protein
c1941	Q9YGS2	6e-19	Reverse transcriptase-like protein
c2890	B8MEV2	2e-12	Putative uncharacterized protein
c4396	A3FMR3	7e-36	Pol-like protein
c4651	Q7T271	8e-11	Reverse transcriptase-like protein
c5113	A7ST54	6e-18	Predicted protein
c6695	A7RR56	2e-23	Predicted protein
c8671	Q3LG56	8e-32	ORF2-encoded protein
c11580	Q76IK4	7e-47	Pol-like protein
c1868	Q3LG56	4e-19	ORF2-encoded protein
c3641	Q08525	1e-13	Putative uncharacterized protein
c4213	A8K4Q3	2e-26	HCG32740, isoform CRA_b
c4989	Q8WS60	2e-23	Endonuclease/reverse transcriptase
c5464	Q3LG56	8e-27	ORF2-encoded protein
c6081	Q4QQE8	9e-44	Endonuclease-reverse transcriptase
c7067	A3FMR3	1e-41	Pol-like protein
c9286	Q3LG55	2e-11	Reverse transcriptase
c3393	Q8WS60	2e-11	Endonuclease/reverse transcriptase
c4557	B6IF66	1e-34	Putative uncharacterized protein
c8368	A3FMR3	7e-34	Pol-like protein
c8669	A3FMR3	4e-28	Pol-like protein
c9156	Q4T8Y7	1e-23	Chromosome undetermined SCAF7690, whole genome shotgun sequence
c11609	Q76IL9	7e-13	Pol-like protein
c11910	C3Z268	2e-28	Putative uncharacterized protein
c14780	B6IJP1	3e-39	Putative uncharacterized protein
c177	A7T721	2e-11	Predicted protein
c2967	Q5DGU9	1e-13	SJCHGC06004 protein
c5333	Q7T271	8e-12	Reverse transcriptase-like protein
c10113	Q1RL39	1e-21	Zinc finger protein
c10247	Q7T271	7e-15	Reverse transcriptase-like protein
c10376	C3Z268	2e-15	Putative uncharacterized protein
c10406	Q8UUM3	1e-25	ReO_6 protein
c11214	C7C207	4e-12	Endonuclease-reverse transcriptase
c11768	Q4QQE2	6e-13	Endonuclease-reverse transcriptase
c12051	Q9TX38	1e-21	POL protein
c13155	Q4QQE8	2e-51	Endonuclease-reverse transcriptase
c15752	A8C5I4	1e-18	Transposase
c7130	Q76IK7	3e-11	Pol-like protein
c7879	Q789D2	3e-12	Reverse transcriptase
c8395	Q08BJ7	1e-11	Zgc:153522
c9481	D2CG49	2e-11	Putative uncharacterized protein GLEAN_02166
c10517	D2I530	1e-15	Putative uncharacterized protein
c10661	B7QBI4	1e-16	Putative uncharacterized protein
c11140	B2CN81	3e-11	Reverse transcriptase
c11685	Q1RL39	8e-22	Zinc finger protein
c11799	Q1RL39	8e-27	Zinc finger protein
c11872	Q8UUM3	1e-24	ReO_6 protein
c13515	Q1RL39	5e-35	Zinc finger protein
c16035	A3FMR3	4e-19	Pol-like protein
c16994	C3ZM17	5e-12	Putative uncharacterized protein
c17314	A8C5I4	2e-13	Transposase
c21463	Q4QQE8	3e-36	Endonuclease-reverse transcriptase
c22489	B6RB31	6e-14	Temptin
c25386	Q3LG56	3e-12	ORF2-encoded protein
c9366	B4MHZ6	7e-12	GK21267
c14744	Q8WS60	3e-14	Endonuclease/reverse transcriptase
c15780	A7SQT4	6e-17	Predicted protein
c15800	A7UV12	1e-13	AGAP010761-PA
c16704	Q4TDM2	2e-12	Chromosome undetermined SCAF6166, whole genome shotgun sequence.
c16966	A7SXQ5	2e-11	Predicted protein
c17937	C7C1Z1	7e-15	Gap-Pol polyprotein
c19415	B7Q0C0	1e-39	Polyprotein of retroviral origin, putative
c20960	Q1RL39	4e-26	Zinc finger protein
c21791	Q4QQE9	1e-16	Endonuclease-reverse transcriptase
c22072	Q4QQE9	4e-28	Endonuclease-reverse transcriptase
c22237	Q4QQE8	1e-25	Endonuclease-reverse transcriptase
c22266	B0XH60	6e-13	Putative uncharacterized protein
c22448	B4NRL9	4e-11	GK22850
c22608	A7T1F3	4e-13	Predicted protein
c24829	Q4TIU5	2e-12	Chromosome 2 SCAF1692, whole genome shotgun sequence.
c25156	Q28J05	5e-11	Nth endonuclease III-like 1 (E. coli)
c26378	Q1RL39	1e-18	Zinc finger protein
c4968	C0ITR3	1e-21	Cytochrome c oxidase subunit 1
s25563	Q9YGS2	3e-12	Reverse transcriptase-like protein
s25568	Q3LG56	3e-12	ORF2-encoded protein
s25641	Q9YGS2	3e-12	Reverse transcriptase-like protein
s25648	Q9YGS2	1e-11	Reverse transcriptase-like protein

## Sheet: Lsax_Crab_Wave
Gene model on array	Gene model type	High signal
CH317_10N19_12001_13000	BAC	Crab
CH317_10N19_26001_27000	BAC	Crab
CH317_10N19_68001_69000	BAC	Ecotype with high signal
CH317_123M16_116001_117000	BAC	Crab
CH317_123M16_136001_137000	BAC	Crab
CH317_88D12_83001_84000	BAC	Crab
c10863	TRANSCR_LSD	Crab
c11303	TRANSCR_LSD	Crab
c1135	TRANSCR_LSD	Crab
c11390	TRANSCR_LSD	Crab
c11546	TRANSCR_LSD	Crab
c1155	TRANSCR_LSD	Crab
c11636	TRANSCR_LSD	Crab
c11670	TRANSCR_LSD	Crab
c11984	TRANSCR_LSD	Crab
c12354	TRANSCR_LSD	Crab
c12492	TRANSCR_LSD	Crab
c12952	TRANSCR_LSD	Crab
c12959	TRANSCR_LSD	Crab
c1303	TRANSCR_LSD	Crab
c13409	TRANSCR_LSD	Crab
c13442	TRANSCR_LSD	Crab
c14824	TRANSCR_LSD	Crab
c14854	TRANSCR_LSD	Crab
c1490	TRANSCR_LSD	Crab
c1492	TRANSCR_LSD	Crab
c16085	TRANSCR_LSD	Crab
c16107	TRANSCR_LSD	Crab	B7PXG7	5e-25	Polyprotein of retroviral origin, putative
c16563	TRANSCR_LSD	Crab
c16629	TRANSCR_LSD	Crab
c17065	TRANSCR_LSD	Crab
c17126	TRANSCR_LSD	Crab
c17147	TRANSCR_LSD	Crab
c17378	TRANSCR_LSD	Crab
c17623	TRANSCR_LSD	Crab
c1787	TRANSCR_LSD	Crab
c17943	TRANSCR_LSD	Crab
c18152	TRANSCR_LSD	Crab
c18432	TRANSCR_LSD	Crab
c18512	TRANSCR_LSD	Crab
c19	TRANSCR_LSD	Crab
c194	TRANSCR_LSD	Crab
c19415	TRANSCR_LSD	Crab	B7Q0C0	1e-39	Polyprotein of retroviral origin, putative
c19446	TRANSCR_LSD	Crab
c19501	TRANSCR_LSD	Crab
c19686	TRANSCR_LSD	Crab
c2040	TRANSCR_LSD	Crab
c20460	TRANSCR_LSD	Crab
c2067	TRANSCR_LSD	Crab
c20886	TRANSCR_LSD	Crab
c2092	TRANSCR_LSD	Crab
c21503	TRANSCR_LSD	Crab
c21600	TRANSCR_LSD	Crab
c21716	TRANSCR_LSD	Crab
c21761	TRANSCR_LSD	Crab
c21819	TRANSCR_LSD	Crab
c21878	TRANSCR_LSD	Crab
c22152	TRANSCR_LSD	Crab
c2228	TRANSCR_LSD	Crab
c22292	TRANSCR_LSD	Crab
c22422	TRANSCR_LSD	Crab
c22626	TRANSCR_LSD	Crab
c22731	TRANSCR_LSD	Crab
c22741	TRANSCR_LSD	Crab	Q6IMM8	1e-24	Polyprotein
c23095	TRANSCR_LSD	Crab
c23357	TRANSCR_LSD	Crab
c23412	TRANSCR_LSD	Crab
c23685	TRANSCR_LSD	Crab
c23942	TRANSCR_LSD	Crab
c24192	TRANSCR_LSD	Crab
c24389	TRANSCR_LSD	Crab
c24534	TRANSCR_LSD	Crab
c24606	TRANSCR_LSD	Crab
c254	TRANSCR_LSD	Crab	Q1RLC1	6e-24	Zinc finger protein
c25537	TRANSCR_LSD	Crab
c2785	TRANSCR_LSD	Crab
c2852	TRANSCR_LSD	Crab
c2858	TRANSCR_LSD	Crab
c2896	TRANSCR_LSD	Crab
c2966	TRANSCR_LSD	Crab
c3766	TRANSCR_LSD	Crab
c3785	TRANSCR_LSD	Crab
c3872	TRANSCR_LSD	Crab
c4118	TRANSCR_LSD	Crab
c4213	TRANSCR_LSD	Crab	A8K4Q3	2e-26	HCG32740, isoform CRA_b
c4332	TRANSCR_LSD	Crab
c4390	TRANSCR_LSD	Crab
c4397	TRANSCR_LSD	Crab
c4410	TRANSCR_LSD	Crab
c4509	TRANSCR_LSD	Crab
c4511	TRANSCR_LSD	Crab
c4675	TRANSCR_LSD	Crab
c4757	TRANSCR_LSD	Crab
c4988	TRANSCR_LSD	Crab
c5107	TRANSCR_LSD	Crab
c5189	TRANSCR_LSD	Crab
c5255	TRANSCR_LSD	Crab
c5621	TRANSCR_LSD	Crab
c6225	TRANSCR_LSD	Crab
c6275	TRANSCR_LSD	Crab
c6459	TRANSCR_LSD	Crab
c6486	TRANSCR_LSD	Crab
c6546	TRANSCR_LSD	Crab
c662	TRANSCR_LSD	Crab
c6672	TRANSCR_LSD	Crab
c6887	TRANSCR_LSD	Crab
c6897	TRANSCR_LSD	Crab
c7058	TRANSCR_LSD	Crab
c7448	TRANSCR_LSD	Crab
c7634	TRANSCR_LSD	Crab
c8636	TRANSCR_LSD	Crab
c8777	TRANSCR_LSD	Crab
c8984	TRANSCR_LSD	Crab
c9062	TRANSCR_LSD	Crab
c9084	TRANSCR_LSD	Crab
c9944	TRANSCR_LSD	Crab
s25352	TRANSCR_LSD	Crab
s25383	TRANSCR_LSD	Crab
s25618	TRANSCR_LSD	Crab
s25756	TRANSCR_LSD	Crab
s25991	TRANSCR_LSD	Crab
s26164	TRANSCR_LSD	Crab
s26264	TRANSCR_LSD	Crab
s26363	TRANSCR_LSD	Crab
CH317_10N19_146001_147000	BAC	Wave
CH317_10N19_150001_151000	BAC	Wave
CH317_10N19_63001_64000	BAC	Wave
CH317_10N19_7001_8000	BAC	Wave
CH317_148L22_84001_85000	BAC	Wave
CH317_88D12_34001_35000	BAC	Wave
CH317_88D12_49001_50000	BAC	Wave
c10043	TRANSCR_LSD	Wave
c10375	TRANSCR_LSD	Wave
c10517	TRANSCR_LSD	Wave	D2I530	1e-15	Putative uncharacterized protein
c10651	TRANSCR_LSD	Wave
c10661	TRANSCR_LSD	Wave	B7QBI4	1e-16	Putative uncharacterized protein
c1078	TRANSCR_LSD	Wave
c1083	TRANSCR_LSD	Wave
c10843	TRANSCR_LSD	Wave	Q8UUM3	2e-14	ReO_6 protein
c10919	TRANSCR_LSD	Wave
c11043	TRANSCR_LSD	Wave
c1122	TRANSCR_LSD	Wave
c11229	TRANSCR_LSD	Wave
c11352	TRANSCR_LSD	Wave
c11563	TRANSCR_LSD	Wave
c11763	TRANSCR_LSD	Wave
c11799	TRANSCR_LSD	Wave	Q1RL39	8e-27	Zinc finger protein
c12217	TRANSCR_LSD	Wave
c12314	TRANSCR_LSD	Wave
c12478	TRANSCR_LSD	Wave
c12616	TRANSCR_LSD	Wave
c12711	TRANSCR_LSD	Wave
c12729	TRANSCR_LSD	Wave
c12851	TRANSCR_LSD	Wave
c12905	TRANSCR_LSD	Wave
c13036	TRANSCR_LSD	Wave
c13050	TRANSCR_LSD	Wave
c13266	TRANSCR_LSD	Wave
c13309	TRANSCR_LSD	Wave
c13323	TRANSCR_LSD	Wave
c13408	TRANSCR_LSD	Wave
c13900	TRANSCR_LSD	Wave
c13976	TRANSCR_LSD	Wave
c1417	TRANSCR_LSD	Wave
c14695	TRANSCR_LSD	Wave
c148	TRANSCR_LSD	Wave
c14874	TRANSCR_LSD	Wave
c15217	TRANSCR_LSD	Wave
c15249	TRANSCR_LSD	Wave
c15281	TRANSCR_LSD	Wave
c15309	TRANSCR_LSD	Wave
c15718	TRANSCR_LSD	Wave
c1578	TRANSCR_LSD	Wave	Q76IK4	2e-15	Pol-like protein
c15983	TRANSCR_LSD	Wave
c15992	TRANSCR_LSD	Wave
c16287	TRANSCR_LSD	Wave
c16529	TRANSCR_LSD	Wave
c16762	TRANSCR_LSD	Wave
c16836	TRANSCR_LSD	Wave
c1686	TRANSCR_LSD	Wave
c17094	TRANSCR_LSD	Wave
c17161	TRANSCR_LSD	Wave
c17480	TRANSCR_LSD	Wave
c17660	TRANSCR_LSD	Wave
c1767	TRANSCR_LSD	Wave
c17919	TRANSCR_LSD	Wave
c18123	TRANSCR_LSD	Wave
c1814	TRANSCR_LSD	Wave
c1821	TRANSCR_LSD	Wave
c18327	TRANSCR_LSD	Wave
c18450	TRANSCR_LSD	Wave
c1868	TRANSCR_LSD	Wave	Q3LG56	4e-19	ORF2-encoded protein
c18733	TRANSCR_LSD	Wave
c18787	TRANSCR_LSD	Wave
c19112	TRANSCR_LSD	Wave
c19230	TRANSCR_LSD	Wave	Q3LG56	2e-15	ORF2-encoded protein
c19257	TRANSCR_LSD	Wave
c19522	TRANSCR_LSD	Wave
c19609	TRANSCR_LSD	Wave
c19748	TRANSCR_LSD	Wave
c19857	TRANSCR_LSD	Wave
c1986	TRANSCR_LSD	Wave
c20004	TRANSCR_LSD	Wave
c20105	TRANSCR_LSD	Wave
c20470	TRANSCR_LSD	Wave
c20607	TRANSCR_LSD	Wave
c20800	TRANSCR_LSD	Wave
c20883	TRANSCR_LSD	Wave
c2098	TRANSCR_LSD	Wave
c21259	TRANSCR_LSD	Wave
c21264	TRANSCR_LSD	Wave
c21697	TRANSCR_LSD	Wave
c21718	TRANSCR_LSD	Wave
c21774	TRANSCR_LSD	Wave
c21809	TRANSCR_LSD	Wave
c21867	TRANSCR_LSD	Wave
c21971	TRANSCR_LSD	Wave
c21977	TRANSCR_LSD	Wave
c21999	TRANSCR_LSD	Wave
c22311	TRANSCR_LSD	Wave
c22413	TRANSCR_LSD	Wave
c22434	TRANSCR_LSD	Wave
c2247	TRANSCR_LSD	Wave
c22511	TRANSCR_LSD	Wave
c22901	TRANSCR_LSD	Wave
c2292	TRANSCR_LSD	Wave
c23165	TRANSCR_LSD	Wave
c23259	TRANSCR_LSD	Wave
c23391	TRANSCR_LSD	Wave
c23420	TRANSCR_LSD	Wave
c23720	TRANSCR_LSD	Wave
c24058	TRANSCR_LSD	Wave
c24116	TRANSCR_LSD	Wave
c24196	TRANSCR_LSD	Wave
c24342	TRANSCR_LSD	Wave
c24395	TRANSCR_LSD	Wave
c24501	TRANSCR_LSD	Wave
c247	TRANSCR_LSD	Wave
c24703	TRANSCR_LSD	Wave
c24808	TRANSCR_LSD	Wave
c2487	TRANSCR_LSD	Wave
c25094	TRANSCR_LSD	Wave
c25122	TRANSCR_LSD	Wave
c25231	TRANSCR_LSD	Wave
c25270	TRANSCR_LSD	Wave
c25301	TRANSCR_LSD	Wave
c25353	TRANSCR_LSD	Wave
c25390	TRANSCR_LSD	Wave
c26012	TRANSCR_LSD	Wave
c26023	TRANSCR_LSD	Wave
c2677	TRANSCR_LSD	Wave
c274	TRANSCR_LSD	Wave
c2811	TRANSCR_LSD	Wave	Q9ZZU4	2e-69	NADH-ubiquinone oxidoreductase chain 1
c2819	TRANSCR_LSD	Wave	Q76IK6	3e-11	Pol-like protein
c2822	TRANSCR_LSD	Wave
c2899	TRANSCR_LSD	Wave
c2984	TRANSCR_LSD	Wave
c3029	TRANSCR_LSD	Wave
c3167	TRANSCR_LSD	Wave
c3226	TRANSCR_LSD	Wave
c3294	TRANSCR_LSD	Wave
c3360	TRANSCR_LSD	Wave	C8XQW6	5e-48	NADH-ubiquinone oxidoreductase chain 1
c3422	TRANSCR_LSD	Wave
c351	TRANSCR_LSD	Wave
c3715	TRANSCR_LSD	Wave
c3781	TRANSCR_LSD	Wave
c3815	TRANSCR_LSD	Wave
c3986	TRANSCR_LSD	Wave
c4088	TRANSCR_LSD	Wave
c4110	TRANSCR_LSD	Wave
c4465	TRANSCR_LSD	Wave
c4665	TRANSCR_LSD	Wave
c4889	TRANSCR_LSD	Wave
c4897	TRANSCR_LSD	Wave
c4915	TRANSCR_LSD	Wave	Q8VCD4	9e-39	Adenylosuccinate lyase
c5221	TRANSCR_LSD	Wave
c5281	TRANSCR_LSD	Wave
c5437	TRANSCR_LSD	Wave
c5475	TRANSCR_LSD	Wave
c5537	TRANSCR_LSD	Wave
c5748	TRANSCR_LSD	Wave
c5806	TRANSCR_LSD	Wave
c5880	TRANSCR_LSD	Wave
c5906	TRANSCR_LSD	Wave
c5909	TRANSCR_LSD	Wave
c5973	TRANSCR_LSD	Wave
c6091	TRANSCR_LSD	Wave
c6157	TRANSCR_LSD	Wave
c6281	TRANSCR_LSD	Wave
c6297	TRANSCR_LSD	Wave
c6310	TRANSCR_LSD	Wave
c6331	TRANSCR_LSD	Wave
c6662	TRANSCR_LSD	Wave
c6812	TRANSCR_LSD	Wave
c6949	TRANSCR_LSD	Wave
c6951	TRANSCR_LSD	Wave
c7005	TRANSCR_LSD	Wave
c7018	TRANSCR_LSD	Wave
c7055	TRANSCR_LSD	Wave
c7116	TRANSCR_LSD	Wave
c7172	TRANSCR_LSD	Wave
c721	TRANSCR_LSD	Wave
c7273	TRANSCR_LSD	Wave
c7392	TRANSCR_LSD	Wave
c756	TRANSCR_LSD	Wave
c7579	TRANSCR_LSD	Wave
c7684	TRANSCR_LSD	Wave
c7702	TRANSCR_LSD	Wave
c7813	TRANSCR_LSD	Wave
c7826	TRANSCR_LSD	Wave
c7954	TRANSCR_LSD	Wave
c7964	TRANSCR_LSD	Wave
c7982	TRANSCR_LSD	Wave
c8163	TRANSCR_LSD	Wave
c8223	TRANSCR_LSD	Wave
c8297	TRANSCR_LSD	Wave	B0X710	2e-14	Putative uncharacterized protein
c8300	TRANSCR_LSD	Wave
c8376	TRANSCR_LSD	Wave
c8721	TRANSCR_LSD	Wave
c9112	TRANSCR_LSD	Wave
c9164	TRANSCR_LSD	Wave
c9187	TRANSCR_LSD	Wave
c9427	TRANSCR_LSD	Wave
c9432	TRANSCR_LSD	Wave
c9446	TRANSCR_LSD	Wave
c9619	TRANSCR_LSD	Wave
c9772	TRANSCR_LSD	Wave
c991	TRANSCR_LSD	Wave
c9962	TRANSCR_LSD	Wave
s25577	TRANSCR_LSD	Wave
s25723	TRANSCR_LSD	Wave
s25810	TRANSCR_LSD	Wave
s25819	TRANSCR_LSD	Wave
s25840	TRANSCR_LSD	Wave
s25886	TRANSCR_LSD	Wave
s26110	TRANSCR_LSD	Wave
s26136	TRANSCR_LSD	Wave
s26150	TRANSCR_LSD	Wave
s26159	TRANSCR_LSD	Wave
s26175	TRANSCR_LSD	Wave
s26442	TRANSCR_LSD	Wave
