# Supplementary material for: Species and gene divergence in Littorina snails detected by array comparative genomic hybridization
Source: BMC Genomics. 2014 Aug 18;15(1):687. doi: 10.1186/1471-2164-15-687 (PMC4148934; doi:10.1186/1471-2164-15-687)
Supplement: Supplementary file 4 — Additional file 4: Table S2: Lists of genes with significant (q = 0.05) aCGH differences between Littorina species. (XLSX 228 KB) [file 12864_2014_6379_MOESM4_ESM.xlsx]

## Sheet: Lsax vs L comp
Gene model	Gene model type	q-Value	Fold change
CH317_10N19_16001_17000	BAC	0.0204723	0.40875
CH317_10N19_92001_93000	BAC	0.0407698	0.676525
CH317_123M16_126001_127000	BAC	0.0185469	0.941337
CH317_123M16_131001_132000	BAC	0.0398291	1.80759
CH317_123M16_134001_135000	BAC	0.0479499	1.2283
CH317_123M16_136001_137000	BAC	0.0109374	1.16165
CH317_123M16_137001_138000	BAC	0.030066	0.871775
CH317_123M16_138001_139000	BAC	0.011359	0.85615
CH317_123M16_140001_141000	BAC	0.0337501	1.47086
CH317_123M16_147001_148000	BAC	0.0419126	0.973463
c1003	TRANSCR-LSD	0.0255988	1.2439
c10082	TRANSCR-LSD	0.0398291	1.09229
c10138	TRANSCR-LSD	0.0389177	-0.71815
c10146	TRANSCR-LSD	0.00133581	1.75012
c10164	TRANSCR-LSD	0.0158049	1.11217
c10294	TRANSCR-LSD	6.17877e-05	1.67151
c10489	TRANSCR-LSD	0.0185469	0.781413
c11034	TRANSCR-LSD	0.0108312	0.736188
c11069	TRANSCR-LSD	0.0389177	-2.62681
c11120	TRANSCR-LSD	0.0129825	0.273375
c11189	TRANSCR-LSD	0.0459148	0.443312
c11231	TRANSCR-LSD	0.0389177	1.58596
c11654	TRANSCR-LSD	0.0267268	2.16437
c117	TRANSCR-LSD	0.0344118	0.659238
c11940	TRANSCR-LSD	0.00355409	1.41687
c12397	TRANSCR-LSD	0.0228599	2.81573
c12515	TRANSCR-LSD	0.0125031	-0.473263
c12887	TRANSCR-LSD	0.0235408	0.776463
c13001	TRANSCR-LSD	0.0291705	0.8068
c13002	TRANSCR-LSD	0.0498881	1.02141
c13092	TRANSCR-LSD	0.000323198	4.10565
c1325	TRANSCR-LSD	0.0125645	-0.622075
c135	TRANSCR-LSD	0.000991152	1.89608
c13855	TRANSCR-LSD	0.0218856	-1.37232
c14093	TRANSCR-LSD	0.0150923	0.596913
c14133	TRANSCR-LSD	0.0262558	0.237288
c1438	TRANSCR-LSD	0.00198398	2.91576
c14498	TRANSCR-LSD	0.0185469	-1.34035
c14571	TRANSCR-LSD	0.0330055	1.65549
c14796	TRANSCR-LSD	0.00194763	0.890913
c15278	TRANSCR-LSD	0.00184034	1.93684
c15449	TRANSCR-LSD	0.0106968	0.489025
c15521	TRANSCR-LSD	0.0222935	-1.06136
c15581	TRANSCR-LSD	0.0150463	3.00762
c15693	TRANSCR-LSD	0.0289412	1.24421
c15765	TRANSCR-LSD	0.0117647	-0.651725
c15923	TRANSCR-LSD	0.0463706	0.21015
c16062	TRANSCR-LSD	0.0401014	0.380262
c16168	TRANSCR-LSD	0.00146992	3.223
c1620	TRANSCR-LSD	0.0419126	0.783625
c16379	TRANSCR-LSD	0.0468019	-1.04101
c16416	TRANSCR-LSD	0.00751949	1.27812
c16462	TRANSCR-LSD	0.0384653	0.542825
c16474	TRANSCR-LSD	0.0473495	3.21004
c16592	TRANSCR-LSD	0.0108312	0.602862
c16752	TRANSCR-LSD	0.0219479	-0.260725
c16922	TRANSCR-LSD	0.00735158	1.15424
c16925	TRANSCR-LSD	0.0204888	0.411825
c17185	TRANSCR-LSD	0.0484988	-1.76914
c17351	TRANSCR-LSD	0.0498881	0.870275
c17460	TRANSCR-LSD	0.0453994	1.99402
c17690	TRANSCR-LSD	0.015106	0.238638
c17814	TRANSCR-LSD	0.0185469	2.01269
c17928	TRANSCR-LSD	0.011359	0.606287
c17934	TRANSCR-LSD	0.0469173	-3.06261
c17937	TRANSCR-LSD	0.0427458	0.252175
c18344	TRANSCR-LSD	0.019844	-0.940163
c18395	TRANSCR-LSD	0.019844	-1.52931
c18456	TRANSCR-LSD	0.0233404	-0.7031
c18593	TRANSCR-LSD	0.011359	2.32595
c18649	TRANSCR-LSD	0.000811612	2.43385
c18750	TRANSCR-LSD	0.00355409	3.10005
c18820	TRANSCR-LSD	0.000995048	-1.68003
c19162	TRANSCR-LSD	0.00146992	0.670288
c19368	TRANSCR-LSD	0.00104854	1.35515
c1939	TRANSCR-LSD	0.0378391	0.4643
c19632	TRANSCR-LSD	0.0357977	-0.8642
c19636	TRANSCR-LSD	0.0187366	0.532838
c19852	TRANSCR-LSD	0.00355409	2.09645
c19883	TRANSCR-LSD	0.000434983	1.83241
c19889	TRANSCR-LSD	5.24114e-06	2.5342
c19932	TRANSCR-LSD	0.0185469	1.88013
c20358	TRANSCR-LSD	0.0108312	0.679125
c20390	TRANSCR-LSD	0.0378391	0.990875
c20396	TRANSCR-LSD	0.000811612	1.85011
c20667	TRANSCR-LSD	0.00528531	2.94903
c20757	TRANSCR-LSD	0.0129825	2.97452
c20862	TRANSCR-LSD	0.011359	0.973587
c20868	TRANSCR-LSD	0.019844	1.50987
c2113	TRANSCR-LSD	0.0221587	-1.29451
c21463	TRANSCR-LSD	0.0490591	-0.230613
c21485	TRANSCR-LSD	0.0304048	0.661475
c21490	TRANSCR-LSD	0.00672958	-2.00058
c21521	TRANSCR-LSD	0.00723862	3.70493
c21554	TRANSCR-LSD	0.00848199	0.762725
c216	TRANSCR-LSD	5.24114e-06	1.84038
c21608	TRANSCR-LSD	0.0014262	1.65927
c21671	TRANSCR-LSD	0.019844	1.22444
c21856	TRANSCR-LSD	0.00719031	0.622262
c22222	TRANSCR-LSD	0.0427458	-0.4006
c22316	TRANSCR-LSD	0.011359	-0.65385
c22536	TRANSCR-LSD	0.00614491	2.93439
c22600	TRANSCR-LSD	0.00584377	1.17767
c2292	TRANSCR-LSD	0.0188738	1.05257
c23203	TRANSCR-LSD	5.24114e-06	-6.21759
c23207	TRANSCR-LSD	0.00528531	-0.789825
c23331	TRANSCR-LSD	0.0126031	0.59385
c23355	TRANSCR-LSD	0.0403709	0.861562
c23561	TRANSCR-LSD	0.00208025	-0.522337
c23570	TRANSCR-LSD	0.00188907	1.37249
c23744	TRANSCR-LSD	0.0110087	1.12264
c23824	TRANSCR-LSD	0.0230398	0.611075
c23873	TRANSCR-LSD	0.0233404	0.531262
c24114	TRANSCR-LSD	0.00454795	0.8545
c24210	TRANSCR-LSD	0.0267664	0.567625
c24381	TRANSCR-LSD	0.0427458	0.839838
c24602	TRANSCR-LSD	0.015106	-1.35243
c24634	TRANSCR-LSD	0.0304048	-0.129475
c24690	TRANSCR-LSD	0.0129825	0.872487
c24703	TRANSCR-LSD	0.0157925	0.749663
c24779	TRANSCR-LSD	0.0330055	0.512425
c24823	TRANSCR-LSD	0.00101623	3.6433
c25165	TRANSCR-LSD	0.0427458	1.03731
c25180	TRANSCR-LSD	0.0112047	-0.819138
c2690	TRANSCR-LSD	0.0233404	1.50116
c2726	TRANSCR-LSD	0.0136122	0.910225
c307	TRANSCR-LSD	0.0187366	-0.8506
c3136	TRANSCR-LSD	0.00130645	3.44445
c3324	TRANSCR-LSD	0.0123698	0.723312
c3332	TRANSCR-LSD	0.0487919	-0.642038
c3371	TRANSCR-LSD	0.0419126	0.463212
c340	TRANSCR-LSD	0.0184823	0.218212
c3522	TRANSCR-LSD	0.0487919	-0.690625
c3608	TRANSCR-LSD	0.0330055	0.627862
c3616	TRANSCR-LSD	0.00584377	-1.28626
c3748	TRANSCR-LSD	0.0316669	1.66929
c3821	TRANSCR-LSD	0.000755538	-4.13175
c3990	TRANSCR-LSD	0.0330055	0.69895
c407	TRANSCR-LSD	0.0269402	0.896612
c4137	TRANSCR-LSD	0.02762	0.7817
c4590	TRANSCR-LSD	0.0269402	0.985987
c4853	TRANSCR-LSD	0.0129825	1.74538
c50	TRANSCR-LSD	0.0389177	2.7698
c5025	TRANSCR-LSD	0.00255925	-0.993463
c5137	TRANSCR-LSD	0.0427458	0.76105
c5202	TRANSCR-LSD	0.0157925	-3.81717
c536	TRANSCR-LSD	0.0152395	0.654487
c5368	TRANSCR-LSD	0.0125645	1.54636
c5438	TRANSCR-LSD	0.0185469	1.32204
c5678	TRANSCR-LSD	0.0147307	1.89931
c5713	TRANSCR-LSD	0.00672958	1.26509
c576	TRANSCR-LSD	0.0209237	-0.630413
c5939	TRANSCR-LSD	0.000991152	2.82595
c6017	TRANSCR-LSD	0.0419126	-0.672625
c6257	TRANSCR-LSD	0.0192766	1.14054
c6365	TRANSCR-LSD	0.0470866	-0.596775
c6426	TRANSCR-LSD	0.0124469	-1.94266
c6682	TRANSCR-LSD	0.00945789	0.9536
c7060	TRANSCR-LSD	0.0402666	-0.490337
c7105	TRANSCR-LSD	0.0275382	0.965388
c7165	TRANSCR-LSD	0.00376236	1.1292
c7258	TRANSCR-LSD	0.0198025	1.93405
c7507	TRANSCR-LSD	0.00200677	1.9934
c7917	TRANSCR-LSD	0.0192766	1.28789
c7921	TRANSCR-LSD	0.0419126	0.9045
c7996	TRANSCR-LSD	0.0490591	2.61035
c8013	TRANSCR-LSD	0.00208025	1.98576
c8058	TRANSCR-LSD	0.00208025	2.45575
c8094	TRANSCR-LSD	0.000418889	2.14651
c8282	TRANSCR-LSD	0.00104854	1.82171
c840	TRANSCR-LSD	0.0330055	0.809138
c8431	TRANSCR-LSD	0.0456282	-0.486025
c8513	TRANSCR-LSD	0.0419126	0.242325
c8791	TRANSCR-LSD	0.0330055	0.322225
c8808	TRANSCR-LSD	0.0361689	1.07522
c8909	TRANSCR-LSD	0.0185469	-0.444962
c893	TRANSCR-LSD	0.0485346	0.432938
c8940	TRANSCR-LSD	0.0330055	-0.7879
c8964	TRANSCR-LSD	0.0114371	0.498175
c9068	TRANSCR-LSD	0.00146992	1.40456
c9590	TRANSCR-LSD	0.032964	-0.436175
c975	TRANSCR-LSD	0.019844	-0.9245
c9760	TRANSCR-LSD	0.0427458	1.21568
c98	TRANSCR-LSD	0.0185469	0.69635
c9878	TRANSCR-LSD	0.017406	1.80181
s25369	TRANSCR-LSD	0.019844	1.0601
s25445	TRANSCR-LSD	0.00104854	1.6553
s25492	TRANSCR-LSD	0.0384653	1.43421
s25545	TRANSCR-LSD	0.0109637	1.78666
s25668	TRANSCR-LSD	8.17982e-06	1.64092
s25774	TRANSCR-LSD	0.000418889	1.70345
s25795	TRANSCR-LSD	0.00130645	0.877375
s25974	TRANSCR-LSD	0.00405649	1.92979
s26210	TRANSCR-LSD	0.000991152	1.74642
s26357	TRANSCR-LSD	0.000811612	1.63652

## Sheet: Lsax vs Lfab
Gene model	Gene mode type	q-Value	Fold change
c1	TRANSCR_LSD	0.0321592	1.87679
c10011	TRANSCR_LSD	0.0438253	-0.610563
c10016	TRANSCR_LSD	0.0117571	-0.7291
c1002	TRANSCR_LSD	0.0101767	-0.74815
c10027	TRANSCR_LSD	0.00396721	-0.6767
c1004	TRANSCR_LSD	0.0141697	0.424913
c10045	TRANSCR_LSD	0.0115646	-0.638725
c10046	TRANSCR_LSD	0.0103549	0.544988
c10053	TRANSCR_LSD	0.0101124	-0.653237
c10069	TRANSCR_LSD	0.0494914	-0.674525
c10073	TRANSCR_LSD	2.05451e-05	2.60721
c10076	TRANSCR_LSD	0.0363234	-0.945125
c10082	TRANSCR_LSD	0.0233154	0.831988
c10107	TRANSCR_LSD	0.0285489	-0.634863
c10134	TRANSCR_LSD	0.0144308	-0.413087
c1014	TRANSCR_LSD	0.0493361	-0.68675
c10164	TRANSCR_LSD	0.000232673	0.971
c10168	TRANSCR_LSD	0.00524896	-0.842638
c10185	TRANSCR_LSD	0.0410532	0.975825
c10193	TRANSCR_LSD	1.01125e-05	2.42661
c10202	TRANSCR_LSD	0.00682852	1.12351
c1021	TRANSCR_LSD	0.000460693	1.66986
c10215	TRANSCR_LSD	0.0144356	-0.396975
c10218	TRANSCR_LSD	0.0216489	-0.831337
c10225	TRANSCR_LSD	0.0467575	0.760887
c10245	TRANSCR_LSD	0.0470365	-0.647525
c10250	TRANSCR_LSD	0.0249664	1.4188
c10251	TRANSCR_LSD	0.00270324	1.1108
c10260	TRANSCR_LSD	0.0488945	-0.555425
c10272	TRANSCR_LSD	0.0276433	-0.679425
c10278	TRANSCR_LSD	0.023317	2.11321
c10282	TRANSCR_LSD	0.000780853	0.774912
c10289	TRANSCR_LSD	0.00322087	0.847725
c10293	TRANSCR_LSD	0.0108561	1.40824
c10312	TRANSCR_LSD	0.0252265	0.788438
c10314	TRANSCR_LSD	0.0137865	0.803562
c10333	TRANSCR_LSD	0.00794034	0.77255
c10339	TRANSCR_LSD	0.0456659	-0.435212
c10350	TRANSCR_LSD	0.0263702	-1.25169
c10352	TRANSCR_LSD	0.00922833	1.21714
c10355	TRANSCR_LSD	0.0290236	-0.8255
c10356	TRANSCR_LSD	0.0236129	1.09059
c1036	TRANSCR_LSD	0.000215739	1.34376
c10381	TRANSCR_LSD	0.0234478	-0.452688
c10387	TRANSCR_LSD	0.0332369	-0.2807
c10395	TRANSCR_LSD	0.0312923	-0.696125
c104	TRANSCR_LSD	0.0449732	-0.338087
c10402	TRANSCR_LSD	0.044877	-0.464162
c10404	TRANSCR_LSD	0.000123931	1.24477
c10414	TRANSCR_LSD	0.019713	-0.407837
c10415	TRANSCR_LSD	0.00293841	-0.84015
c10423	TRANSCR_LSD	0.0389717	-0.48685
c10428	TRANSCR_LSD	0.00683827	-0.678875
c1043	TRANSCR_LSD	0.0172458	1.96155
c10436	TRANSCR_LSD	0.000901017	2.19894
c1044	TRANSCR_LSD	0.00088351	1.57063
c10450	TRANSCR_LSD	0.00501537	-0.640888
c10462	TRANSCR_LSD	0.00225105	-0.565725
c10464	TRANSCR_LSD	0.0372878	0.715313
c10466	TRANSCR_LSD	0.0286197	2.19919
c10483	TRANSCR_LSD	0.00728479	1.44059
c10492	TRANSCR_LSD	0.043638	0.958075
c10502	TRANSCR_LSD	0.0168176	-0.976263
c10503	TRANSCR_LSD	0.00255759	1.5311
c10512	TRANSCR_LSD	0.0496756	-0.324
c10519	TRANSCR_LSD	0.0127753	0.98875
c10520	TRANSCR_LSD	0.0168015	0.391425
c10525	TRANSCR_LSD	0.0247402	1.36109
c10526	TRANSCR_LSD	0.00531374	1.14173
c10534	TRANSCR_LSD	0.040532	-0.7602
c10538	TRANSCR_LSD	0.0443282	0.708912
c10544	TRANSCR_LSD	0.000850625	1.30394
c10547	TRANSCR_LSD	0.0303859	1.30409
c1056	TRANSCR_LSD	0.043638	-0.406
c10562	TRANSCR_LSD	0.00451797	-0.754025
c10567	TRANSCR_LSD	0.000695201	1.04018
c10569	TRANSCR_LSD	0.0343637	0.388725
c1057	TRANSCR_LSD	0.0270588	-0.8883
c10596	TRANSCR_LSD	0.0256771	-0.445375
c10615	TRANSCR_LSD	0.00209074	2.3697
c10617	TRANSCR_LSD	0.0360611	-0.658563
c10640	TRANSCR_LSD	0.0119503	-0.831675
c10641	TRANSCR_LSD	0.0157317	-0.652325
c10648	TRANSCR_LSD	0.0470046	-0.378651
c10662	TRANSCR_LSD	0.00396236	-1.05318
c1068	TRANSCR_LSD	0.010901	-0.6839
c10684	TRANSCR_LSD	0.00460298	0.640225
c10685	TRANSCR_LSD	0.0161918	1.26763
c10697	TRANSCR_LSD	0.00191494	3.68853
c10698	TRANSCR_LSD	0.0452295	-0.44825
c107	TRANSCR_LSD	0.013858	0.992888
c10708	TRANSCR_LSD	0.0307961	-0.723225
c1071	TRANSCR_LSD	0.00674182	-0.691388
c10711	TRANSCR_LSD	0.0377889	-0.565963
c10715	TRANSCR_LSD	0.0213497	-0.870088
c10739	TRANSCR_LSD	0.000215739	2.76682
c10747	TRANSCR_LSD	0.00234671	1.64646
c10754	TRANSCR_LSD	0.0360966	-0.668425
c10764	TRANSCR_LSD	0.00749883	-0.798637
c10774	TRANSCR_LSD	0.0139702	-0.578475
c10778	TRANSCR_LSD	0.0478398	-0.824725
c10785	TRANSCR_LSD	0.0148097	0.89645
c10793	TRANSCR_LSD	0.0339589	0.402888
c10806	TRANSCR_LSD	0.0208781	-0.5929
c10809	TRANSCR_LSD	0.0125636	-0.516025
c1082	TRANSCR_LSD	0.0186369	0.666062
c10835	TRANSCR_LSD	0.0358566	0.7211
c10840	TRANSCR_LSD	0.0436103	-0.887937
c10855	TRANSCR_LSD	0.016411	-0.662625
c10863	TRANSCR_LSD	0.0424326	-0.40845
c10866	TRANSCR_LSD	0.00674182	1.07476
c10870	TRANSCR_LSD	0.00771949	0.9205
c10872	TRANSCR_LSD	0.0264614	-0.860313
c10873	TRANSCR_LSD	0.0475612	0.823138
c10874	TRANSCR_LSD	0.000882065	0.948912
c10875	TRANSCR_LSD	0.00189855	2.09056
c1089	TRANSCR_LSD	0.000682116	-0.544263
c10892	TRANSCR_LSD	0.0324751	-0.9069
c10910	TRANSCR_LSD	0.0103816	-0.802013
c10919	TRANSCR_LSD	0.0109291	0.66965
c10923	TRANSCR_LSD	0.0158016	-0.583713
c10925	TRANSCR_LSD	0.000156055	2.46247
c1094	TRANSCR_LSD	0.0388425	-0.488925
c10960	TRANSCR_LSD	0.00636506	0.629787
c10967	TRANSCR_LSD	0.0114842	-1.0241
c1097	TRANSCR_LSD	0.00641049	2.44072
c10971	TRANSCR_LSD	0.00144503	2.01939
c10973	TRANSCR_LSD	0.00660077	0.948575
c10974	TRANSCR_LSD	0.0436887	-0.549637
c10975	TRANSCR_LSD	0.0145774	-0.3301
c10986	TRANSCR_LSD	0.00401115	-0.978938
c10987	TRANSCR_LSD	0.0141718	-0.472438
c10994	TRANSCR_LSD	0.00861664	0.7625
c11000	TRANSCR_LSD	0.00657291	-0.5189
c11003	TRANSCR_LSD	0.0325211	0.757112
c11004	TRANSCR_LSD	0.0251927	-1.25523
c1101	TRANSCR_LSD	0.0239465	1.90396
c11016	TRANSCR_LSD	0.0493361	-0.423638
c11022	TRANSCR_LSD	0.0364599	-0.977913
c11028	TRANSCR_LSD	0.00142088	0.445638
c11034	TRANSCR_LSD	0.000138569	0.810288
c11038	TRANSCR_LSD	0.0113461	2.44598
c11042	TRANSCR_LSD	0.0292647	0.88485
c11047	TRANSCR_LSD	0.00842875	-1.47739
c1105	TRANSCR_LSD	0.013773	2.44659
c11051	TRANSCR_LSD	0.0103816	-0.256163
c11061	TRANSCR_LSD	0.0249379	-0.819075
c11069	TRANSCR_LSD	0.00969365	-2.51669
c1107	TRANSCR_LSD	0.00688702	-0.609
c11070	TRANSCR_LSD	0.00316988	-1.16214
c11087	TRANSCR_LSD	0.000606837	1.63209
c1109	TRANSCR_LSD	0.00429927	-0.97855
c11091	TRANSCR_LSD	0.0353775	-0.667737
c11109	TRANSCR_LSD	0.017503	-0.44295
c1111	TRANSCR_LSD	0.0459741	-0.901425
c11119	TRANSCR_LSD	0.045017	-0.850513
c11120	TRANSCR_LSD	0.0158631	0.368025
c11122	TRANSCR_LSD	0.0459741	0.513363
c11123	TRANSCR_LSD	0.0392332	0.864738
c11129	TRANSCR_LSD	0.0492708	0.517562
c11132	TRANSCR_LSD	0.000865325	1.66699
c11136	TRANSCR_LSD	0.00127325	1.28004
c11137	TRANSCR_LSD	0.00922349	0.7345
c11140	TRANSCR_LSD	0.0412316	0.806288
c11142	TRANSCR_LSD	0.0286263	0.4426
c11149	TRANSCR_LSD	0.0376001	-0.991775
c11153	TRANSCR_LSD	0.00674182	-0.241725
c11156	TRANSCR_LSD	0.0382503	-0.689638
c11170	TRANSCR_LSD	0.0154624	0.551213
c11171	TRANSCR_LSD	0.00137366	-1.16419
c11174	TRANSCR_LSD	0.0333263	-1.08496
c11175	TRANSCR_LSD	0.0187877	0.873338
c11197	TRANSCR_LSD	0.02624	1.28831
c11199	TRANSCR_LSD	0.0388425	-1.37984
c11209	TRANSCR_LSD	0.038771	-0.886263
c11212	TRANSCR_LSD	0.0331333	-1.18336
c11217	TRANSCR_LSD	0.00792737	1.40472
c11233	TRANSCR_LSD	0.0197128	0.675325
c11236	TRANSCR_LSD	0.018836	0.521687
c11243	TRANSCR_LSD	0.0442156	0.32135
c11249	TRANSCR_LSD	0.0187561	-2.2307
c1126	TRANSCR_LSD	0.0348926	0.832087
c11260	TRANSCR_LSD	0.00145011	1.0592
c1128	TRANSCR_LSD	0.0385149	-0.3905
c11282	TRANSCR_LSD	0.00293818	1.41971
c11292	TRANSCR_LSD	0.0354603	0.165563
c11294	TRANSCR_LSD	0.0415829	-0.514512
c1130	TRANSCR_LSD	0.0459741	-0.55655
c11307	TRANSCR_LSD	0.023156	-0.7546
c11312	TRANSCR_LSD	0.022799	-0.577613
c11324	TRANSCR_LSD	0.0109448	-0.86035
c1133	TRANSCR_LSD	0.000369161	1.79783
c11339	TRANSCR_LSD	0.00607527	0.565975
c11343	TRANSCR_LSD	0.0389082	0.493875
c11345	TRANSCR_LSD	0.00762155	-0.6511
c1135	TRANSCR_LSD	0.0348926	0.447975
c11352	TRANSCR_LSD	0.0167814	-0.343363
c11370	TRANSCR_LSD	0.013858	2.17474
c11375	TRANSCR_LSD	0.0186158	0.90845
c11378	TRANSCR_LSD	0.0434624	-0.655788
c11388	TRANSCR_LSD	0.0460983	0.535288
c11390	TRANSCR_LSD	0.000899941	1.50621
c11391	TRANSCR_LSD	0.0312576	2.95268
c11395	TRANSCR_LSD	0.0183068	-2.36215
c114	TRANSCR_LSD	0.00185303	1.88626
c11401	TRANSCR_LSD	2.18501e-05	1.49188
c11409	TRANSCR_LSD	0.0152988	0.275988
c11411	TRANSCR_LSD	0.00202053	2.11193
c11414	TRANSCR_LSD	0.00774838	-0.660687
c11433	TRANSCR_LSD	0.012238	0.754588
c11440	TRANSCR_LSD	0.0200925	1.10895
c1145	TRANSCR_LSD	0.0188035	-0.48945
c11457	TRANSCR_LSD	0.0327496	-0.830937
c11459	TRANSCR_LSD	0.000447598	1.88695
c1146	TRANSCR_LSD	0.0354308	0.608837
c11468	TRANSCR_LSD	0.0302724	-0.4623
c11470	TRANSCR_LSD	0.0071661	1.00483
c11473	TRANSCR_LSD	0.0399864	-0.651863
c11474	TRANSCR_LSD	0.0165145	0.4659
c11481	TRANSCR_LSD	0.031324	-0.79415
c11490	TRANSCR_LSD	0.0203758	-1.19037
c11499	TRANSCR_LSD	0.0355146	-0.714738
c11500	TRANSCR_LSD	0.00835088	1.28952
c1151	TRANSCR_LSD	0.0113979	-0.6228
c11512	TRANSCR_LSD	0.0493155	-0.796413
c11515	TRANSCR_LSD	0.0275276	1.79947
c11525	TRANSCR_LSD	0.0178651	0.69925
c1153	TRANSCR_LSD	0.0305266	-0.578912
c11534	TRANSCR_LSD	0.0287432	-0.479875
c11539	TRANSCR_LSD	0.00244281	1.70846
c11540	TRANSCR_LSD	0.0284307	-0.467238
c11544	TRANSCR_LSD	0.00414258	-1.01244
c11546	TRANSCR_LSD	0.00298412	1.84886
c11547	TRANSCR_LSD	0.000259704	3.05869
c11550	TRANSCR_LSD	0.041727	0.907013
c11551	TRANSCR_LSD	0.00807241	0.923275
c11563	TRANSCR_LSD	0.00111759	1.1897
c11574	TRANSCR_LSD	0.0213497	-0.3184
c11583	TRANSCR_LSD	0.00553811	1.41945
c11588	TRANSCR_LSD	0.0278687	0.946113
c11590	TRANSCR_LSD	0.0174851	0.515975
c11592	TRANSCR_LSD	0.0317297	-0.612925
c11593	TRANSCR_LSD	0.0335547	-0.705975
c11597	TRANSCR_LSD	0.0324751	-0.544275
c1160	TRANSCR_LSD	0.00515286	0.554175
c11607	TRANSCR_LSD	0.0341488	0.530413
c11608	TRANSCR_LSD	0.0411532	-0.6951
c11614	TRANSCR_LSD	0.0190488	-0.965863
c11630	TRANSCR_LSD	0.0125037	1.41192
c11647	TRANSCR_LSD	0.0410532	-0.434637
c11651	TRANSCR_LSD	0.0261689	-0.906075
c11654	TRANSCR_LSD	0.0475075	1.58455
c11666	TRANSCR_LSD	0.0433783	-0.716475
c11667	TRANSCR_LSD	0.00262046	-0.646538
c11673	TRANSCR_LSD	0.000105922	0.803125
c11682	TRANSCR_LSD	0.0468988	-2.94934
c11685	TRANSCR_LSD	0.014351	0.490075
c11687	TRANSCR_LSD	0.0197053	-0.663375
c1170	TRANSCR_LSD	0.0270921	0.666687
c11702	TRANSCR_LSD	0.0283089	1.29854
c11705	TRANSCR_LSD	0.0106394	-0.799887
c11707	TRANSCR_LSD	0.0251626	-0.644012
c11713	TRANSCR_LSD	0.0154624	-0.949988
c11714	TRANSCR_LSD	0.0386506	-0.370837
c1172	TRANSCR_LSD	0.0397349	0.730762
c11722	TRANSCR_LSD	0.02663	-0.5503
c11740	TRANSCR_LSD	0.0174841	-0.56835
c11744	TRANSCR_LSD	0.0324751	-1.08519
c11749	TRANSCR_LSD	0.00751439	1.65661
c11760	TRANSCR_LSD	0.00406419	1.21186
c11763	TRANSCR_LSD	0.0134247	-0.659025
c11782	TRANSCR_LSD	0.00979487	-0.661725
c11787	TRANSCR_LSD	0.0407507	-0.655375
c11800	TRANSCR_LSD	0.0223328	-0.694925
c11808	TRANSCR_LSD	0.000196568	1.24426
c11813	TRANSCR_LSD	0.000754714	-0.7278
c11816	TRANSCR_LSD	0.000542696	2.18474
c11822	TRANSCR_LSD	0.00979487	1.16456
c11830	TRANSCR_LSD	8.70696e-06	2.18451
c1184	TRANSCR_LSD	0.0167485	0.613712
c11851	TRANSCR_LSD	0.0141697	1.85497
c1186	TRANSCR_LSD	0.00256331	0.964812
c11865	TRANSCR_LSD	0.0456527	-0.879888
c11872	TRANSCR_LSD	0.0217924	-0.279325
c1188	TRANSCR_LSD	0.00843238	-0.706575
c11888	TRANSCR_LSD	0.0250302	-0.492912
c11892	TRANSCR_LSD	0.0285606	-0.339288
c119	TRANSCR_LSD	0.0489072	0.502025
c11900	TRANSCR_LSD	0.000583901	1.03676
c11918	TRANSCR_LSD	0.023641	-1.24984
c11920	TRANSCR_LSD	0.0164185	1.40235
c11922	TRANSCR_LSD	0.00854611	2.61805
c11926	TRANSCR_LSD	0.0111369	2.01214
c11930	TRANSCR_LSD	0.00396236	-0.558388
c11933	TRANSCR_LSD	0.00113487	3.07601
c11939	TRANSCR_LSD	0.0325096	0.609725
c1194	TRANSCR_LSD	0.00131954	-1.01956
c11940	TRANSCR_LSD	0.00922349	0.862675
c11944	TRANSCR_LSD	0.00357438	0.387687
c11952	TRANSCR_LSD	0.0302308	-1.00581
c11970	TRANSCR_LSD	0.0120118	1.36615
c11988	TRANSCR_LSD	0.0218541	-0.812813
c11994	TRANSCR_LSD	0.000220859	1.67994
c11996	TRANSCR_LSD	0.0260622	-0.819775
c12000	TRANSCR_LSD	0.0129454	-1.37636
c12010	TRANSCR_LSD	0.0349019	-0.6085
c12021	TRANSCR_LSD	0.0235867	1.83676
c12024	TRANSCR_LSD	0.0266359	-0.772925
c12045	TRANSCR_LSD	0.00747288	-0.690425
c12050	TRANSCR_LSD	0.00270321	1.25929
c12059	TRANSCR_LSD	0.0470882	-0.943312
c12060	TRANSCR_LSD	0.0271305	-0.531225
c12085	TRANSCR_LSD	0.000950035	1.63213
c12086	TRANSCR_LSD	0.032596	0.764225
c12091	TRANSCR_LSD	0.0182708	0.652263
c12100	TRANSCR_LSD	0.0417464	-0.545388
c12103	TRANSCR_LSD	6.51047e-05	0.951025
c12109	TRANSCR_LSD	0.000882065	1.58434
c1212	TRANSCR_LSD	0.0277726	-1.26403
c12124	TRANSCR_LSD	0.00513702	0.495637
c12135	TRANSCR_LSD	0.0323772	0.6611
c12175	TRANSCR_LSD	0.031465	-0.28065
c12177	TRANSCR_LSD	0.00614594	0.748063
c12210	TRANSCR_LSD	0.0141365	0.783875
c12216	TRANSCR_LSD	0.00771677	1.11694
c12219	TRANSCR_LSD	0.029507	0.8435
c12221	TRANSCR_LSD	0.0388425	0.400375
c12245	TRANSCR_LSD	0.00212429	-0.882013
c12258	TRANSCR_LSD	0.0328747	1.58849
c12259	TRANSCR_LSD	0.0119193	-0.341437
c1226	TRANSCR_LSD	0.0111804	-0.78245
c12276	TRANSCR_LSD	0.00872585	1.95731
c12283	TRANSCR_LSD	0.0141697	-1.08592
c1229	TRANSCR_LSD	0.0467817	-0.406425
c12298	TRANSCR_LSD	0.0254383	-0.501787
c12303	TRANSCR_LSD	0.0169594	-0.923525
c12315	TRANSCR_LSD	0.0495687	1.34141
c12317	TRANSCR_LSD	0.0254933	-0.789913
c12324	TRANSCR_LSD	0.016815	-0.560637
c12325	TRANSCR_LSD	0.00258078	1.4651
c12327	TRANSCR_LSD	0.0286197	-0.725325
c12332	TRANSCR_LSD	0.000713054	1.03478
c1234	TRANSCR_LSD	0.00361679	-0.725563
c12377	TRANSCR_LSD	0.0262073	0.8359
c12391	TRANSCR_LSD	0.015636	-1.13505
c12395	TRANSCR_LSD	0.0370153	-0.511175
c12397	TRANSCR_LSD	0.000914457	2.86723
c12404	TRANSCR_LSD	0.0151057	-1.73989
c12412	TRANSCR_LSD	0.00723176	-1.04034
c12414	TRANSCR_LSD	0.0090571	-0.435625
c12419	TRANSCR_LSD	0.0119743	-0.4422
c12423	TRANSCR_LSD	0.0130643	-0.901562
c12430	TRANSCR_LSD	0.0472171	-0.261112
c12445	TRANSCR_LSD	0.000351755	2.3623
c12449	TRANSCR_LSD	0.0447201	-0.871788
c1245	TRANSCR_LSD	0.000196568	1.22524
c12450	TRANSCR_LSD	0.00297902	2.30626
c12452	TRANSCR_LSD	0.00986439	0.3822
c12455	TRANSCR_LSD	0.02624	-0.655988
c12458	TRANSCR_LSD	0.00807842	0.711262
c12461	TRANSCR_LSD	0.0136994	-1.13288
c12465	TRANSCR_LSD	0.0380567	-0.4509
c12472	TRANSCR_LSD	0.0345293	0.4557
c12478	TRANSCR_LSD	0.0114602	1.57116
c12479	TRANSCR_LSD	0.0473667	-0.463212
c1248	TRANSCR_LSD	0.00224083	0.978475
c12485	TRANSCR_LSD	0.0250349	0.988838
c12487	TRANSCR_LSD	0.000351755	1.52804
c12492	TRANSCR_LSD	0.0450088	0.482375
c12495	TRANSCR_LSD	0.0488945	0.68575
c12502	TRANSCR_LSD	0.0465085	0.970112
c12510	TRANSCR_LSD	0.0495717	-0.694363
c12511	TRANSCR_LSD	0.0396131	0.951938
c12514	TRANSCR_LSD	0.0179525	0.783875
c12515	TRANSCR_LSD	0.0190663	-0.508938
c12521	TRANSCR_LSD	0.0420566	0.87015
c12544	TRANSCR_LSD	0.0469648	-0.722388
c12548	TRANSCR_LSD	0.00332377	1.78171
c12561	TRANSCR_LSD	0.0364599	1.53885
c12576	TRANSCR_LSD	0.0057197	0.597262
c1258	TRANSCR_LSD	0.0264614	-0.843488
c12588	TRANSCR_LSD	0.0252753	0.977237
c12593	TRANSCR_LSD	0.0275641	-0.671312
c12602	TRANSCR_LSD	0.00289285	0.619112
c12608	TRANSCR_LSD	0.0171973	1.10526
c1261	TRANSCR_LSD	0.00199206	1.25058
c12611	TRANSCR_LSD	0.0326808	1.29425
c12618	TRANSCR_LSD	0.0196984	-0.651938
c1263	TRANSCR_LSD	0.0461993	-0.535637
c1264	TRANSCR_LSD	6.37317e-05	1.72964
c12647	TRANSCR_LSD	0.0412316	0.439125
c12652	TRANSCR_LSD	0.0263702	-0.414787
c12654	TRANSCR_LSD	0.0447028	-0.396012
c12666	TRANSCR_LSD	0.0385639	-0.850225
c12667	TRANSCR_LSD	0.0348697	-0.546337
c1267	TRANSCR_LSD	0.0077047	1.11997
c12679	TRANSCR_LSD	0.0341636	0.499863
c12694	TRANSCR_LSD	0.0223328	-1.24486
c1270	TRANSCR_LSD	0.0448406	-0.491363
c12700	TRANSCR_LSD	0.00465131	1.95446
c12702	TRANSCR_LSD	0.0346415	-0.620988
c12705	TRANSCR_LSD	0.0323003	-0.995438
c12706	TRANSCR_LSD	0.011056	1.19234
c12708	TRANSCR_LSD	0.0079372	0.62165
c12723	TRANSCR_LSD	0.0381598	-0.437063
c1274	TRANSCR_LSD	0.0058571	0.771738
c1275	TRANSCR_LSD	0.0135262	0.569437
c12769	TRANSCR_LSD	0.0415463	-0.821838
c12779	TRANSCR_LSD	0.0130598	0.477475
c12787	TRANSCR_LSD	6.41334e-05	2.17841
c12789	TRANSCR_LSD	0.00106054	1.19553
c12795	TRANSCR_LSD	6.01927e-05	1.71795
c12810	TRANSCR_LSD	0.028328	1.30899
c12812	TRANSCR_LSD	0.00339255	2.56926
c12825	TRANSCR_LSD	0.000684635	-0.93975
c12827	TRANSCR_LSD	0.0338758	-0.951575
c12828	TRANSCR_LSD	0.00354214	1.47928
c12845	TRANSCR_LSD	0.0410532	-0.686325
c12856	TRANSCR_LSD	0.00357438	-0.567037
c12874	TRANSCR_LSD	0.00749701	-0.467987
c12877	TRANSCR_LSD	0.0350972	-0.795825
c12899	TRANSCR_LSD	0.0145882	0.9348
c129	TRANSCR_LSD	0.031324	-0.480813
c12904	TRANSCR_LSD	0.0125857	0.718512
c12907	TRANSCR_LSD	0.0205812	1.96079
c12908	TRANSCR_LSD	0.0103702	0.683688
c12912	TRANSCR_LSD	0.0459035	1.87576
c12913	TRANSCR_LSD	0.0358187	-0.660262
c12918	TRANSCR_LSD	0.037708	-0.711288
c12920	TRANSCR_LSD	0.0351676	-0.43395
c12931	TRANSCR_LSD	0.01729	-0.8082
c1294	TRANSCR_LSD	0.033477	-0.694913
c12947	TRANSCR_LSD	0.0135623	1.16673
c12950	TRANSCR_LSD	0.0264614	-0.504225
c12953	TRANSCR_LSD	0.0232849	0.771788
c12967	TRANSCR_LSD	0.0377889	-0.445513
c12983	TRANSCR_LSD	0.0373473	-0.506613
c1299	TRANSCR_LSD	0.0021794	0.774675
c12998	TRANSCR_LSD	0.0213497	1.37651
c13001	TRANSCR_LSD	0.00281344	0.994
c13003	TRANSCR_LSD	0.0206014	-0.6733
c13015	TRANSCR_LSD	5.3065e-05	1.7484
c13020	TRANSCR_LSD	0.00206077	1.4342
c13062	TRANSCR_LSD	0.0383391	0.444162
c13067	TRANSCR_LSD	0.0112638	-1.0678
c13091	TRANSCR_LSD	0.0119767	1.06274
c13097	TRANSCR_LSD	0.040068	-0.660012
c13105	TRANSCR_LSD	0.00470557	1.17631
c13110	TRANSCR_LSD	0.0246119	-0.625362
c13122	TRANSCR_LSD	0.0322167	0.837137
c13123	TRANSCR_LSD	0.00298412	-0.770563
c13124	TRANSCR_LSD	0.039671	1.14886
c13132	TRANSCR_LSD	0.0479478	-1.00424
c13148	TRANSCR_LSD	0.00483253	2.33136
c1316	TRANSCR_LSD	0.00164657	-0.83745
c13171	TRANSCR_LSD	0.0452568	-0.405625
c13172	TRANSCR_LSD	0.000207208	1.76724
c1318	TRANSCR_LSD	0.0429504	-0.461038
c13183	TRANSCR_LSD	0.0494612	0.2822
c13219	TRANSCR_LSD	0.015001	-0.495237
c13227	TRANSCR_LSD	0.0146258	-0.414838
c13241	TRANSCR_LSD	0.0480932	-0.639825
c1325	TRANSCR_LSD	0.018079	-0.39825
c13252	TRANSCR_LSD	0.0300511	1.08389
c13257	TRANSCR_LSD	0.0353619	-0.6949
c1326	TRANSCR_LSD	0.00389883	0.9258
c13268	TRANSCR_LSD	0.0305266	0.7435
c1327	TRANSCR_LSD	0.00887553	-0.693725
c13284	TRANSCR_LSD	0.0379167	-0.660437
c13293	TRANSCR_LSD	0.0164185	1.10409
c13295	TRANSCR_LSD	0.00413062	0.80795
c13309	TRANSCR_LSD	0.00108104	2.38714
c13310	TRANSCR_LSD	0.0495687	-0.468612
c13314	TRANSCR_LSD	0.0461478	0.238538
c13338	TRANSCR_LSD	0.00979894	-0.65285
c13345	TRANSCR_LSD	0.0486904	-1.02879
c13362	TRANSCR_LSD	0.0408302	-0.640688
c13376	TRANSCR_LSD	0.0350972	-0.478988
c13379	TRANSCR_LSD	0.0302572	-0.589938
c13391	TRANSCR_LSD	0.000351755	1.98576
c13398	TRANSCR_LSD	0.0153216	2.11129
c13406	TRANSCR_LSD	0.00514633	0.354375
c1342	TRANSCR_LSD	0.0304722	1.44511
c13428	TRANSCR_LSD	0.0410471	-0.4685
c13432	TRANSCR_LSD	0.000392811	1.49464
c13437	TRANSCR_LSD	0.0223194	0.773637
c13438	TRANSCR_LSD	0.0481407	-0.556525
c13448	TRANSCR_LSD	0.0154096	-0.819712
c13449	TRANSCR_LSD	0.0144246	-0.651137
c13454	TRANSCR_LSD	0.0191382	-0.745063
c13465	TRANSCR_LSD	0.0260622	-0.582925
c13469	TRANSCR_LSD	0.0332938	0.580212
c13473	TRANSCR_LSD	0.0174851	1.02487
c13483	TRANSCR_LSD	0.0232856	-0.484288
c13491	TRANSCR_LSD	0.0283001	-0.694275
c135	TRANSCR_LSD	9.32964e-05	1.79598
c13505	TRANSCR_LSD	0.0330896	-0.571113
c13511	TRANSCR_LSD	0.0385149	0.772887
c13534	TRANSCR_LSD	0.0433783	-0.901513
c13535	TRANSCR_LSD	0.00583565	0.942488
c13538	TRANSCR_LSD	0.000369024	2.38975
c13561	TRANSCR_LSD	0.0155618	-1.22495
c1357	TRANSCR_LSD	0.0169563	-0.569712
c13585	TRANSCR_LSD	0.0462047	-0.537487
c1360	TRANSCR_LSD	0.0471298	-0.762037
c13605	TRANSCR_LSD	0.00164796	-0.650687
c1363	TRANSCR_LSD	0.0164316	-0.83875
c13631	TRANSCR_LSD	0.0140391	-1.64293
c13637	TRANSCR_LSD	0.0361	-0.38015
c13643	TRANSCR_LSD	0.0205812	-0.76915
c1366	TRANSCR_LSD	0.0495687	0.450362
c13667	TRANSCR_LSD	0.0120696	-0.473475
c13668	TRANSCR_LSD	0.00327747	1.94471
c13669	TRANSCR_LSD	0.032858	-0.5122
c13672	TRANSCR_LSD	0.0262844	-0.677362
c1368	TRANSCR_LSD	0.0090571	1.14754
c13691	TRANSCR_LSD	0.047559	-0.607025
c1370	TRANSCR_LSD	8.70696e-06	2.04668
c13715	TRANSCR_LSD	0.00423557	-0.922675
c13721	TRANSCR_LSD	0.00396721	1.14865
c13734	TRANSCR_LSD	0.00581206	1.02525
c1375	TRANSCR_LSD	0.00759295	0.659113
c13770	TRANSCR_LSD	0.00347751	-0.241537
c13776	TRANSCR_LSD	0.000907936	1.05594
c1378	TRANSCR_LSD	0.0309003	-0.675188
c13783	TRANSCR_LSD	0.0474698	-0.8298
c13787	TRANSCR_LSD	0.0239998	-1.12338
c1379	TRANSCR_LSD	0.00923812	2.3322
c13790	TRANSCR_LSD	0.0459741	-0.63725
c13791	TRANSCR_LSD	0.0238116	1.19929
c138	TRANSCR_LSD	0.0329322	-0.93345
c13804	TRANSCR_LSD	0.0439566	0.761775
c13811	TRANSCR_LSD	0.0164962	-0.669462
c13816	TRANSCR_LSD	0.000212038	1.56203
c13819	TRANSCR_LSD	0.0459564	-0.5659
c13822	TRANSCR_LSD	0.000412918	1.08562
c13827	TRANSCR_LSD	0.00626412	-1.05019
c13834	TRANSCR_LSD	0.00138236	1.24354
c13841	TRANSCR_LSD	0.0160257	-0.917262
c13843	TRANSCR_LSD	0.0148097	1.15979
c13853	TRANSCR_LSD	0.0289542	-0.304825
c13861	TRANSCR_LSD	0.0389872	-0.8448
c13869	TRANSCR_LSD	0.00619038	0.903975
c13877	TRANSCR_LSD	5.18471e-05	1.55895
c13878	TRANSCR_LSD	0.0215701	0.95455
c13885	TRANSCR_LSD	0.0433216	-0.363213
c13888	TRANSCR_LSD	0.0146654	-0.474487
c13897	TRANSCR_LSD	0.0361499	0.638613
c13902	TRANSCR_LSD	0.00206022	-3.97254
c13906	TRANSCR_LSD	0.00561077	1.27545
c13918	TRANSCR_LSD	0.00179526	1.90304
c1393	TRANSCR_LSD	0.0203758	0.694663
c13958	TRANSCR_LSD	0.0375305	-0.494762
c13971	TRANSCR_LSD	0.0395439	-0.6153
c13974	TRANSCR_LSD	0.0410507	-0.954375
c13976	TRANSCR_LSD	0.00467582	1.20925
c1398	TRANSCR_LSD	0.0085275	1.64991
c13983	TRANSCR_LSD	0.0413058	-0.472375
c13987	TRANSCR_LSD	0.034099	-0.679275
c13988	TRANSCR_LSD	0.0109291	-0.327563
c1400	TRANSCR_LSD	0.0315421	1.28156
c14008	TRANSCR_LSD	4.44808e-05	2.67353
c14018	TRANSCR_LSD	0.0200434	0.597487
c14025	TRANSCR_LSD	0.0441721	-0.889187
c14033	TRANSCR_LSD	0.00043193	1.73636
c14036	TRANSCR_LSD	0.0264614	0.735088
c14046	TRANSCR_LSD	0.00109395	1.20676
c14050	TRANSCR_LSD	0.000117104	2.41299
c14064	TRANSCR_LSD	0.00131535	2.24007
c14067	TRANSCR_LSD	0.0315181	0.62465
c14071	TRANSCR_LSD	0.0375261	0.626388
c14074	TRANSCR_LSD	0.00712614	0.39585
c14076	TRANSCR_LSD	8.70696e-06	2.35355
c14080	TRANSCR_LSD	0.0492391	0.8938
c1409	TRANSCR_LSD	0.00627274	-0.568512
c14101	TRANSCR_LSD	0.0262014	-0.651438
c14118	TRANSCR_LSD	0.0252	-0.451038
c14119	TRANSCR_LSD	0.0387094	-0.912012
c14120	TRANSCR_LSD	0.000443799	1.64275
c14128	TRANSCR_LSD	0.000445253	2.12056
c14133	TRANSCR_LSD	0.00112996	-0.352512
c14147	TRANSCR_LSD	0.00264059	1.07006
c1415	TRANSCR_LSD	0.0158016	0.740175
c14152	TRANSCR_LSD	0.00252567	-0.709537
c14154	TRANSCR_LSD	0.0470202	1.6944
c14160	TRANSCR_LSD	0.0478661	-0.355887
c1417	TRANSCR_LSD	0.0289914	0.628688
c14173	TRANSCR_LSD	0.0354603	-0.530788
c14174	TRANSCR_LSD	0.0415463	1.26185
c14177	TRANSCR_LSD	0.032566	-1.13634
c1418	TRANSCR_LSD	0.0125753	1.87996
c14185	TRANSCR_LSD	0.0167969	1.29112
c14195	TRANSCR_LSD	0.00262046	1.45157
c14196	TRANSCR_LSD	0.00583022	-0.881525
c14200	TRANSCR_LSD	0.0115163	-0.397862
c14206	TRANSCR_LSD	0.0198013	-0.515038
c14209	TRANSCR_LSD	0.0119193	0.645213
c14210	TRANSCR_LSD	0.0058888	1.22316
c14212	TRANSCR_LSD	0.0212442	1.66372
c14221	TRANSCR_LSD	0.0270851	-0.581137
c1423	TRANSCR_LSD	0.00193051	-0.899963
c14254	TRANSCR_LSD	0.043638	-0.387962
c14263	TRANSCR_LSD	0.00854611	1.36208
c14274	TRANSCR_LSD	0.0105761	-0.949612
c14277	TRANSCR_LSD	0.0413601	-0.328475
c14284	TRANSCR_LSD	0.0104769	-0.576525
c14285	TRANSCR_LSD	0.00752083	1.37181
c14295	TRANSCR_LSD	0.0291111	1.17881
c14306	TRANSCR_LSD	0.0416511	-0.544962
c14312	TRANSCR_LSD	0.0441721	-0.55545
c14314	TRANSCR_LSD	0.0481879	-1.05899
c14341	TRANSCR_LSD	0.0183776	-0.797013
c14346	TRANSCR_LSD	0.00218514	0.627462
c14348	TRANSCR_LSD	0.0069502	2.61054
c14354	TRANSCR_LSD	0.018079	2.02109
c14365	TRANSCR_LSD	0.00948903	1.49887
c14366	TRANSCR_LSD	0.0185547	-0.384138
c14367	TRANSCR_LSD	0.0387094	0.950013
c14368	TRANSCR_LSD	0.000357081	1.89917
c14370	TRANSCR_LSD	0.0213071	1.7802
c14371	TRANSCR_LSD	0.0474698	-0.567537
c14374	TRANSCR_LSD	0.000612649	1.4653
c14379	TRANSCR_LSD	0.0192255	-0.836862
c1438	TRANSCR_LSD	0.00923812	1.58439
c14382	TRANSCR_LSD	0.0259022	-2.57379
c14384	TRANSCR_LSD	0.0165086	1.60665
c14394	TRANSCR_LSD	0.013476	-0.541612
c144	TRANSCR_LSD	0.030542	2.12401
c1440	TRANSCR_LSD	0.00537896	-0.928088
c14409	TRANSCR_LSD	0.0230001	1.40975
c1441	TRANSCR_LSD	0.0266359	-0.324537
c14413	TRANSCR_LSD	0.0126233	1.29796
c14417	TRANSCR_LSD	0.0313435	1.30371
c14424	TRANSCR_LSD	0.0260528	-0.610825
c14433	TRANSCR_LSD	0.0105088	-0.267088
c14435	TRANSCR_LSD	0.00341126	0.476637
c14438	TRANSCR_LSD	4.2087e-05	1.03417
c14451	TRANSCR_LSD	0.0409024	0.843337
c14463	TRANSCR_LSD	0.0288228	-0.45845
c14483	TRANSCR_LSD	0.018836	1.13765
c14490	TRANSCR_LSD	0.0415463	-0.709325
c14498	TRANSCR_LSD	0.0186507	-0.971825
c1450	TRANSCR_LSD	0.0110919	-0.5251
c14513	TRANSCR_LSD	0.0421506	-0.515825
c14526	TRANSCR_LSD	0.00530971	-0.644837
c14529	TRANSCR_LSD	0.00696546	-0.80195
c14532	TRANSCR_LSD	0.0459741	-0.598
c14547	TRANSCR_LSD	0.0410532	0.394625
c14554	TRANSCR_LSD	0.00126676	1.50167
c14556	TRANSCR_LSD	0.00922349	-0.684287
c14560	TRANSCR_LSD	0.00469556	1.0092
c14564	TRANSCR_LSD	0.0311351	-1.03304
c14579	TRANSCR_LSD	0.00843238	-0.624625
c14583	TRANSCR_LSD	0.0278379	-0.55605
c14599	TRANSCR_LSD	0.00315531	0.379362
c14603	TRANSCR_LSD	0.0229975	-0.366725
c14607	TRANSCR_LSD	0.0113979	1.79848
c14612	TRANSCR_LSD	0.0341767	0.835788
c14627	TRANSCR_LSD	1.01125e-05	1.7584
c14628	TRANSCR_LSD	0.0496268	0.553637
c1463	TRANSCR_LSD	0.00576487	0.320637
c14649	TRANSCR_LSD	0.0213497	-0.694537
c14656	TRANSCR_LSD	2.65053e-05	3.30391
c14657	TRANSCR_LSD	0.000526308	1.91941
c14663	TRANSCR_LSD	0.00947215	-0.44925
c14667	TRANSCR_LSD	0.0345732	2.36518
c14672	TRANSCR_LSD	0.0452436	-0.489025
c14681	TRANSCR_LSD	0.00807842	-0.768888
c14696	TRANSCR_LSD	0.0147315	-0.386925
c14697	TRANSCR_LSD	0.0113707	0.777588
c1470	TRANSCR_LSD	0.00907251	0.4201
c14710	TRANSCR_LSD	0.00195841	-0.547812
c14712	TRANSCR_LSD	0.0479872	-0.558937
c14713	TRANSCR_LSD	0.0398133	0.691563
c14723	TRANSCR_LSD	0.012184	-0.633475
c14731	TRANSCR_LSD	0.0190663	-0.511563
c14736	TRANSCR_LSD	0.0090979	0.93605
c14739	TRANSCR_LSD	0.029506	1.20975
c14746	TRANSCR_LSD	0.00611282	-0.500662
c14753	TRANSCR_LSD	5.18471e-05	-0.571775
c14759	TRANSCR_LSD	0.0343837	-0.427862
c14774	TRANSCR_LSD	0.0250009	-0.4319
c14776	TRANSCR_LSD	0.0374371	1.62113
c14779	TRANSCR_LSD	0.0481111	0.4954
c14781	TRANSCR_LSD	0.00873634	2.22081
c14787	TRANSCR_LSD	0.0124882	-0.784187
c14792	TRANSCR_LSD	0.0424575	-0.743663
c14795	TRANSCR_LSD	0.0183068	0.766687
c14800	TRANSCR_LSD	0.00734059	1.01878
c14806	TRANSCR_LSD	0.0404557	-0.538375
c14817	TRANSCR_LSD	0.0346686	-0.588837
c14819	TRANSCR_LSD	0.0133506	2.09825
c1482	TRANSCR_LSD	0.0374378	-0.71745
c14823	TRANSCR_LSD	0.0339978	0.92715
c14844	TRANSCR_LSD	0.000897626	2.45473
c14846	TRANSCR_LSD	0.0444725	-0.754462
c14849	TRANSCR_LSD	0.0411532	-0.857125
c14850	TRANSCR_LSD	0.0346686	0.265925
c14854	TRANSCR_LSD	0.0208807	-0.763262
c14863	TRANSCR_LSD	0.00446667	1.52881
c14865	TRANSCR_LSD	0.0288103	0.6701
c14877	TRANSCR_LSD	0.0193185	-0.504813
c1488	TRANSCR_LSD	0.0181805	-0.751225
c14886	TRANSCR_LSD	0.0307961	0.582662
c149	TRANSCR_LSD	0.000357166	1.73991
c14901	TRANSCR_LSD	0.000441424	-0.691638
c14902	TRANSCR_LSD	0.0223106	1.90521
c14915	TRANSCR_LSD	0.00159119	-0.846763
c14922	TRANSCR_LSD	0.0353775	-0.577162
c14927	TRANSCR_LSD	0.0494612	-0.449237
c14929	TRANSCR_LSD	0.00372951	1.28907
c14934	TRANSCR_LSD	0.0317297	1.1179
c14948	TRANSCR_LSD	0.0154232	1.03535
c14951	TRANSCR_LSD	4.36899e-05	2.83602
c14975	TRANSCR_LSD	0.0181406	-1.09546
c14978	TRANSCR_LSD	0.0187916	-1.71411
c14991	TRANSCR_LSD	0.00649563	-0.58335
c14994	TRANSCR_LSD	0.00206815	0.984262
c14995	TRANSCR_LSD	5.62201e-05	4.04999
c14996	TRANSCR_LSD	0.00887426	1.42399
c14999	TRANSCR_LSD	0.0200987	-0.561213
c15004	TRANSCR_LSD	0.0193185	-0.708725
c1501	TRANSCR_LSD	0.00651204	-0.722875
c15011	TRANSCR_LSD	0.025182	-0.417163
c15017	TRANSCR_LSD	0.00955279	0.623325
c15019	TRANSCR_LSD	0.0475905	-0.625275
c15026	TRANSCR_LSD	0.00472691	1.16313
c1503	TRANSCR_LSD	0.0125037	2.62069
c15031	TRANSCR_LSD	0.0450425	-0.6686
c15036	TRANSCR_LSD	7.64362e-05	2.29331
c15042	TRANSCR_LSD	0.0118804	1.8993
c15045	TRANSCR_LSD	0.0415829	-0.430087
c15048	TRANSCR_LSD	0.0377889	1.54204
c15049	TRANSCR_LSD	0.00264057	1.2923
c1505	TRANSCR_LSD	0.0338512	1.049
c15067	TRANSCR_LSD	0.0469333	0.835563
c15071	TRANSCR_LSD	0.00878354	0.764725
c15074	TRANSCR_LSD	0.0113876	-1.21017
c15081	TRANSCR_LSD	0.00853885	-1.02191
c15082	TRANSCR_LSD	0.0041416	1.2821
c15083	TRANSCR_LSD	0.0180864	-0.570637
c151	TRANSCR_LSD	0.0126493	-0.773188
c15100	TRANSCR_LSD	0.00616943	1.72711
c15101	TRANSCR_LSD	0.0397567	-0.502762
c15106	TRANSCR_LSD	0.00174438	1.98869
c15107	TRANSCR_LSD	0.0138347	0.380737
c15111	TRANSCR_LSD	0.0350003	-0.695475
c15126	TRANSCR_LSD	0.00665762	-0.671375
c15132	TRANSCR_LSD	0.0190492	-0.591625
c15138	TRANSCR_LSD	0.0482356	-0.52945
c15145	TRANSCR_LSD	0.0116875	-0.47805
c15151	TRANSCR_LSD	0.0307538	-0.614962
c15162	TRANSCR_LSD	0.043311	0.713
c15163	TRANSCR_LSD	0.0240512	0.6626
c15165	TRANSCR_LSD	0.044021	-1.12591
c15167	TRANSCR_LSD	0.0103816	-0.62135
c15176	TRANSCR_LSD	7.12775e-05	2.94884
c1518	TRANSCR_LSD	0.038771	-0.357837
c15196	TRANSCR_LSD	0.00935184	1.48686
c15201	TRANSCR_LSD	0.0139771	-0.791538
c15206	TRANSCR_LSD	0.0418362	-1.05795
c15221	TRANSCR_LSD	0.02663	-0.289137
c15233	TRANSCR_LSD	0.0167329	0.297825
c15241	TRANSCR_LSD	0.031278	-1.2201
c15246	TRANSCR_LSD	0.0340674	0.891462
c15262	TRANSCR_LSD	0.019974	-0.705175
c15268	TRANSCR_LSD	0.0102195	1.21418
c15271	TRANSCR_LSD	0.045371	-1.14671
c15286	TRANSCR_LSD	2.05451e-05	2.02174
c15287	TRANSCR_LSD	0.0037637	1.6243
c15340	TRANSCR_LSD	0.00636268	3.1418
c15344	TRANSCR_LSD	0.0402168	-0.581312
c1535	TRANSCR_LSD	0.0230001	-0.49105
c15364	TRANSCR_LSD	0.0311351	-0.63955
c15366	TRANSCR_LSD	0.0473667	-0.253087
c15393	TRANSCR_LSD	0.00796462	0.976825
c15398	TRANSCR_LSD	0.0346415	-0.76815
c15401	TRANSCR_LSD	0.00108104	-0.399875
c15408	TRANSCR_LSD	0.0403042	-0.462538
c15410	TRANSCR_LSD	0.049107	-0.7626
c15411	TRANSCR_LSD	0.00151215	1.46281
c15414	TRANSCR_LSD	0.0250715	-0.362687
c15422	TRANSCR_LSD	2.28934e-05	2.26575
c15425	TRANSCR_LSD	0.0184378	0.63065
c15427	TRANSCR_LSD	0.010313	0.949588
c15429	TRANSCR_LSD	0.0157394	-0.590387
c15433	TRANSCR_LSD	0.00498228	0.79365
c15445	TRANSCR_LSD	0.0219091	1.61164
c15446	TRANSCR_LSD	0.0149796	0.68755
c15449	TRANSCR_LSD	0.0025575	0.470925
c15453	TRANSCR_LSD	0.0387094	-0.782613
c1547	TRANSCR_LSD	0.0014551	1.05715
c15477	TRANSCR_LSD	0.0301905	-0.579612
c15486	TRANSCR_LSD	0.00108984	1.67091
c15488	TRANSCR_LSD	0.00496709	0.607388
c155	TRANSCR_LSD	0.0217207	-1.00518
c15501	TRANSCR_LSD	0.0143922	-0.699363
c15505	TRANSCR_LSD	0.018836	-0.60895
c15513	TRANSCR_LSD	0.00105722	1.34435
c15521	TRANSCR_LSD	1.61107e-05	2.87579
c15525	TRANSCR_LSD	5.89728e-06	2.1407
c15559	TRANSCR_LSD	0.00492849	1.80285
c15566	TRANSCR_LSD	0.00295666	-0.596663
c15577	TRANSCR_LSD	0.00658769	-0.8661
c15579	TRANSCR_LSD	0.0282762	2.29528
c1558	TRANSCR_LSD	0.048287	-0.176588
c15581	TRANSCR_LSD	0.00897851	2.63425
c15593	TRANSCR_LSD	0.0327787	-0.571888
c156	TRANSCR_LSD	0.00931646	-0.656262
c15617	TRANSCR_LSD	0.0368712	-0.739325
c15619	TRANSCR_LSD	0.0447201	-0.696013
c15625	TRANSCR_LSD	0.0257346	-0.594
c15626	TRANSCR_LSD	0.0276335	1.08982
c15629	TRANSCR_LSD	0.000192418	-1.54541
c15636	TRANSCR_LSD	0.000117104	1.70161
c15655	TRANSCR_LSD	0.0365834	-0.286512
c15657	TRANSCR_LSD	0.000523145	1.49388
c15671	TRANSCR_LSD	0.0279583	0.558475
c15672	TRANSCR_LSD	0.000155726	-1.16884
c15675	TRANSCR_LSD	0.00716714	0.823625
c15683	TRANSCR_LSD	0.00784889	1.95721
c15688	TRANSCR_LSD	0.0187561	-0.781125
c15689	TRANSCR_LSD	0.0433729	-1.10204
c15695	TRANSCR_LSD	9.93044e-05	2.5192
c15710	TRANSCR_LSD	0.000419586	1.07191
c15717	TRANSCR_LSD	0.0160881	-0.673013
c15720	TRANSCR_LSD	0.0261324	-0.557713
c15728	TRANSCR_LSD	0.0183439	-0.458213
c1574	TRANSCR_LSD	0.0127229	1.20184
c15743	TRANSCR_LSD	0.0469648	-0.82105
c15757	TRANSCR_LSD	1.47403e-05	2.18011
c15765	TRANSCR_LSD	0.0157041	-0.437575
c15771	TRANSCR_LSD	0.00455371	-1.36436
c1578	TRANSCR_LSD	0.00483253	0.966425
c15787	TRANSCR_LSD	0.0490234	0.451975
c15793	TRANSCR_LSD	0.0355273	1.38854
c15795	TRANSCR_LSD	0.0466875	-0.932125
c15807	TRANSCR_LSD	0.00417177	1.62253
c15814	TRANSCR_LSD	0.00839458	0.7957
c15820	TRANSCR_LSD	0.0357084	-0.52745
c15826	TRANSCR_LSD	0.000828083	1.39686
c1583	TRANSCR_LSD	0.0398133	-0.79
c15846	TRANSCR_LSD	0.0399161	-0.417863
c15852	TRANSCR_LSD	0.0292196	0.93655
c15855	TRANSCR_LSD	0.00797261	0.668375
c15858	TRANSCR_LSD	0.0383203	-0.609012
c15876	TRANSCR_LSD	0.0132417	0.552112
c15883	TRANSCR_LSD	0.0195129	-0.534638
c15893	TRANSCR_LSD	0.0345293	1.01361
c15923	TRANSCR_LSD	0.00792132	0.93945
c15942	TRANSCR_LSD	0.00127325	-0.681638
c15947	TRANSCR_LSD	0.0207494	0.5498
c15969	TRANSCR_LSD	0.00977264	-1.11081
c15983	TRANSCR_LSD	0.000524054	1.89068
c15985	TRANSCR_LSD	0.0289163	-0.622875
c15995	TRANSCR_LSD	0.00670526	-1.08116
c15999	TRANSCR_LSD	0.00455371	-0.678837
c1600	TRANSCR_LSD	0.0496128	-0.520212
c16004	TRANSCR_LSD	0.00684143	1.34941
c16009	TRANSCR_LSD	0.0182864	-0.306025
c16021	TRANSCR_LSD	0.045688	-0.581962
c16031	TRANSCR_LSD	0.0456527	-0.493
c16033	TRANSCR_LSD	0.0425795	-0.484475
c16037	TRANSCR_LSD	0.0305824	1.55048
c16038	TRANSCR_LSD	0.00880126	-0.62605
c16045	TRANSCR_LSD	0.049519	0.78315
c16046	TRANSCR_LSD	0.0455809	-0.404575
c16054	TRANSCR_LSD	0.0216714	-0.527137
c16062	TRANSCR_LSD	0.0252183	-0.290013
c16066	TRANSCR_LSD	0.00137366	1.22742
c16067	TRANSCR_LSD	0.00069574	-0.9331
c16082	TRANSCR_LSD	0.0147484	-0.645288
c16085	TRANSCR_LSD	0.0292593	-0.427537
c16086	TRANSCR_LSD	0.023112	1.06842
c16090	TRANSCR_LSD	0.0107811	-0.9138
c16091	TRANSCR_LSD	0.00704812	-0.646188
c16095	TRANSCR_LSD	0.00977816	1.55821
c16097	TRANSCR_LSD	0.00117163	3.12679
c16103	TRANSCR_LSD	0.0243084	0.603975
c16105	TRANSCR_LSD	0.00420886	-0.719738
c1612	TRANSCR_LSD	0.00514633	-0.875525
c16122	TRANSCR_LSD	0.0186117	-1.17321
c16123	TRANSCR_LSD	0.00331341	2.09622
c16153	TRANSCR_LSD	0.00318444	-1.01942
c16155	TRANSCR_LSD	0.0484242	0.82735
c16159	TRANSCR_LSD	0.00211767	1.44821
c1616	TRANSCR_LSD	0.0340414	-0.931925
c16166	TRANSCR_LSD	0.016387	0.740463
c16184	TRANSCR_LSD	0.0316482	-0.566262
c16194	TRANSCR_LSD	0.032587	1.78054
c16207	TRANSCR_LSD	0.0191787	0.439112
c1622	TRANSCR_LSD	0.00861467	1.0023
c16221	TRANSCR_LSD	0.00636268	1.07895
c16230	TRANSCR_LSD	0.00690956	1.44597
c16241	TRANSCR_LSD	0.0422308	1.63561
c1625	TRANSCR_LSD	0.0438298	0.717775
c16255	TRANSCR_LSD	0.0174851	0.85495
c16256	TRANSCR_LSD	0.0352996	-0.571412
c1626	TRANSCR_LSD	0.000254822	2.49931
c16262	TRANSCR_LSD	0.0449508	0.203213
c16264	TRANSCR_LSD	0.0220995	1.20946
c16269	TRANSCR_LSD	0.0138531	0.574613
c16279	TRANSCR_LSD	0.000259202	3.1943
c16287	TRANSCR_LSD	0.0143432	0.5544
c16294	TRANSCR_LSD	0.0420566	-1.22685
c16302	TRANSCR_LSD	0.0422127	-0.476762
c16308	TRANSCR_LSD	0.0144584	-1.44939
c16310	TRANSCR_LSD	0.00282335	0.530275
c16312	TRANSCR_LSD	0.0250378	-0.596512
c16320	TRANSCR_LSD	0.0473112	-1.2987
c16322	TRANSCR_LSD	0.0285606	-0.590062
c16324	TRANSCR_LSD	5.18471e-05	1.5943
c16348	TRANSCR_LSD	0.0164554	-0.746587
c16354	TRANSCR_LSD	0.0122231	-0.7008
c16361	TRANSCR_LSD	0.0126821	-0.442387
c16362	TRANSCR_LSD	0.021264	0.707825
c16363	TRANSCR_LSD	0.00289285	-0.61445
c16364	TRANSCR_LSD	0.0229975	-0.63485
c16365	TRANSCR_LSD	0.0242333	-0.81055
c1637	TRANSCR_LSD	0.041886	-0.781588
c16376	TRANSCR_LSD	5.18471e-05	1.21626
c16377	TRANSCR_LSD	0.0380567	-0.7813
c16394	TRANSCR_LSD	0.0458951	-0.535188
c16397	TRANSCR_LSD	0.0206529	0.606437
c16398	TRANSCR_LSD	0.00318598	-1.13727
c16409	TRANSCR_LSD	0.00123107	1.3551
c16416	TRANSCR_LSD	0.000126059	2.85087
c16428	TRANSCR_LSD	0.040532	0.478938
c16439	TRANSCR_LSD	0.0164758	-0.575538
c16445	TRANSCR_LSD	0.0388425	-0.315175
c16446	TRANSCR_LSD	0.0307961	0.5977
c16452	TRANSCR_LSD	0.0290236	-0.435737
c16457	TRANSCR_LSD	0.0211249	1.00976
c16473	TRANSCR_LSD	0.0313749	-0.488875
c16474	TRANSCR_LSD	0.00282958	3.22661
c16487	TRANSCR_LSD	0.0111832	-0.663325
c16491	TRANSCR_LSD	0.0168015	-0.70915
c16497	TRANSCR_LSD	0.0385639	3.00202
c16505	TRANSCR_LSD	0.0495717	-0.372038
c16507	TRANSCR_LSD	2.28934e-05	2.92052
c16522	TRANSCR_LSD	0.00164524	2.43089
c16534	TRANSCR_LSD	0.0146159	2.71434
c1654	TRANSCR_LSD	0.00990207	-1.55396
c16561	TRANSCR_LSD	0.032554	-0.7246
c16578	TRANSCR_LSD	0.000984464	1.88564
c16579	TRANSCR_LSD	0.0443282	0.981425
c16581	TRANSCR_LSD	0.0145554	-0.399925
c16589	TRANSCR_LSD	0.0392332	-0.718725
c16594	TRANSCR_LSD	0.0413298	0.389975
c1662	TRANSCR_LSD	0.0122231	-0.644225
c16620	TRANSCR_LSD	0.00704622	1.33766
c16629	TRANSCR_LSD	9.32964e-05	2.46375
c16631	TRANSCR_LSD	0.0148148	0.689175
c16640	TRANSCR_LSD	0.0115528	1.37817
c16642	TRANSCR_LSD	0.00225105	1.95234
c16662	TRANSCR_LSD	0.0474698	-0.638388
c16663	TRANSCR_LSD	0.0461056	-0.86115
c16672	TRANSCR_LSD	0.0360279	-0.598487
c16682	TRANSCR_LSD	1.01125e-05	2.03542
c16683	TRANSCR_LSD	0.000212038	2.4149
c16715	TRANSCR_LSD	0.0445693	1.21867
c1672	TRANSCR_LSD	1.47403e-05	1.69485
c16721	TRANSCR_LSD	0.000678359	1.70186
c16733	TRANSCR_LSD	0.00209074	-0.6451
c16734	TRANSCR_LSD	0.0319936	1.1233
c1674	TRANSCR_LSD	0.0284307	-1.00722
c16764	TRANSCR_LSD	0.00242011	-0.878413
c16765	TRANSCR_LSD	0.0385639	1.30712
c16768	TRANSCR_LSD	0.0459741	1.26575
c16769	TRANSCR_LSD	0.0433567	-0.664538
c16780	TRANSCR_LSD	0.0321431	1.32979
c16784	TRANSCR_LSD	0.00977264	2.55676
c16792	TRANSCR_LSD	0.00257579	-0.776988
c16793	TRANSCR_LSD	0.000227361	2.13549
c16807	TRANSCR_LSD	0.0496488	-0.609037
c16808	TRANSCR_LSD	0.00409625	2.67981
c16817	TRANSCR_LSD	0.0368644	0.383537
c16827	TRANSCR_LSD	0.000684395	2.68392
c1683	TRANSCR_LSD	0.0186117	-1.28207
c16830	TRANSCR_LSD	0.0244483	0.48875
c1685	TRANSCR_LSD	7.99808e-05	1.82096
c16865	TRANSCR_LSD	0.0152949	-1.35214
c16868	TRANSCR_LSD	0.0494762	1.4712
c16875	TRANSCR_LSD	0.0242195	0.759488
c1689	TRANSCR_LSD	0.0312576	-0.516337
c16894	TRANSCR_LSD	0.000952584	1.39965
c16901	TRANSCR_LSD	0.0346415	0.348013
c16907	TRANSCR_LSD	0.018079	-0.63635
c16914	TRANSCR_LSD	0.0307961	0.788463
c16931	TRANSCR_LSD	0.0444056	-0.5742
c16936	TRANSCR_LSD	0.046869	-0.347263
c16938	TRANSCR_LSD	0.0346686	-1.32344
c16947	TRANSCR_LSD	0.00957796	-0.505163
c1695	TRANSCR_LSD	0.0154565	-0.701937
c16955	TRANSCR_LSD	0.00706266	0.69625
c16959	TRANSCR_LSD	0.0456527	-0.736512
c16975	TRANSCR_LSD	0.00544149	-0.561075
c16985	TRANSCR_LSD	0.0025575	1.43114
c16993	TRANSCR_LSD	0.00156034	2.06796
c16995	TRANSCR_LSD	0.000278675	-0.673413
c17	TRANSCR_LSD	0.000173806	-0.766538
c17004	TRANSCR_LSD	0.00298412	-1.09301
c17005	TRANSCR_LSD	0.029751	1.10125
c17027	TRANSCR_LSD	0.0253956	-0.443413
c17031	TRANSCR_LSD	0.0494612	-0.486775
c17040	TRANSCR_LSD	0.00426092	0.9024
c17041	TRANSCR_LSD	0.00751992	-0.26805
c17042	TRANSCR_LSD	0.047873	1.56481
c17056	TRANSCR_LSD	0.00731487	-0.4207
c17093	TRANSCR_LSD	0.0439541	-0.27295
c17102	TRANSCR_LSD	0.000164757	1.99956
c17112	TRANSCR_LSD	0.0335547	-0.7493
c17129	TRANSCR_LSD	0.0467472	1.18272
c1713	TRANSCR_LSD	0.0174841	-1.01881
c17132	TRANSCR_LSD	0.00211488	1.66864
c17136	TRANSCR_LSD	0.0447798	0.974738
c1714	TRANSCR_LSD	0.00883218	1.2102
c17165	TRANSCR_LSD	0.00136086	2.56358
c17168	TRANSCR_LSD	0.00188318	1.11398
c17169	TRANSCR_LSD	0.0248452	0.614975
c17171	TRANSCR_LSD	0.0232013	-0.549325
c17173	TRANSCR_LSD	0.00138236	-1.0447
c17180	TRANSCR_LSD	0.00786534	0.715825
c17220	TRANSCR_LSD	0.0362037	1.91299
c17221	TRANSCR_LSD	0.000301149	-1.18014
c17233	TRANSCR_LSD	0.0492156	-0.468075
c1724	TRANSCR_LSD	0.0210358	0.698912
c17257	TRANSCR_LSD	0.00751992	-0.876475
c17266	TRANSCR_LSD	0.00301481	2.63475
c17274	TRANSCR_LSD	0.0289163	1.13225
c17306	TRANSCR_LSD	0.00071247	1.45895
c17307	TRANSCR_LSD	0.00432842	-1.02394
c1731	TRANSCR_LSD	0.0154096	0.591812
c17318	TRANSCR_LSD	0.0382503	1.25701
c17319	TRANSCR_LSD	0.0299469	0.617775
c17320	TRANSCR_LSD	0.00687656	-0.784875
c17329	TRANSCR_LSD	0.00336419	-0.73
c17334	TRANSCR_LSD	0.00884955	-2.09471
c17343	TRANSCR_LSD	0.0275641	-0.3627
c17346	TRANSCR_LSD	0.0355763	-0.37065
c17351	TRANSCR_LSD	0.0160741	0.898425
c17356	TRANSCR_LSD	0.0395247	0.746775
c17363	TRANSCR_LSD	0.0058571	1.14065
c17371	TRANSCR_LSD	0.0279926	1.03689
c17378	TRANSCR_LSD	0.0129958	-0.406362
c17384	TRANSCR_LSD	1.01125e-05	1.8108
c17387	TRANSCR_LSD	0.0169155	-0.53455
c17390	TRANSCR_LSD	0.0200955	-0.932475
c17391	TRANSCR_LSD	0.0129958	-0.495425
c17406	TRANSCR_LSD	0.00470557	1.25978
c1742	TRANSCR_LSD	0.0342024	-0.707738
c17420	TRANSCR_LSD	0.00721181	0.853525
c17432	TRANSCR_LSD	0.025182	-0.575063
c17439	TRANSCR_LSD	0.000761192	1.4681
c17443	TRANSCR_LSD	0.0398133	1.18839
c17447	TRANSCR_LSD	0.0224467	0.642563
c17455	TRANSCR_LSD	0.0315155	0.219638
c17458	TRANSCR_LSD	0.0058571	1.11769
c17462	TRANSCR_LSD	0.047873	1.02256
c17467	TRANSCR_LSD	0.026729	-0.924712
c17477	TRANSCR_LSD	0.0133298	-0.930737
c1748	TRANSCR_LSD	0.0470235	0.3868
c17482	TRANSCR_LSD	0.0103702	1.35833
c17486	TRANSCR_LSD	0.0247402	-1.12979
c17497	TRANSCR_LSD	0.0465015	-0.8126
c17503	TRANSCR_LSD	0.0395185	-2.76572
c1751	TRANSCR_LSD	0.000586929	2.1
c17510	TRANSCR_LSD	7.99808e-05	1.69888
c17523	TRANSCR_LSD	0.00284626	-0.5587
c17560	TRANSCR_LSD	0.0419423	2.27689
c17567	TRANSCR_LSD	0.000215739	2.33224
c17571	TRANSCR_LSD	0.0485169	-0.5784
c17579	TRANSCR_LSD	0.00278916	-1.14974
c17590	TRANSCR_LSD	0.0283972	-0.580787
c17595	TRANSCR_LSD	0.0124551	1.17276
c17596	TRANSCR_LSD	0.00372313	-0.579475
c17597	TRANSCR_LSD	0.00107643	-0.670063
c17600	TRANSCR_LSD	0.0217853	1.59486
c17610	TRANSCR_LSD	0.00514633	0.71405
c17613	TRANSCR_LSD	0.0365464	-0.768438
c1762	TRANSCR_LSD	0.0307371	-0.952438
c17620	TRANSCR_LSD	0.0301905	0.7045
c17634	TRANSCR_LSD	0.0233711	0.766238
c17642	TRANSCR_LSD	0.0122231	-0.662662
c17648	TRANSCR_LSD	0.0193234	-0.651038
c17649	TRANSCR_LSD	0.000447598	1.03393
c17655	TRANSCR_LSD	0.0479872	-0.629925
c17668	TRANSCR_LSD	0.024243	2.0567
c17671	TRANSCR_LSD	0.0183068	-0.725587
c17673	TRANSCR_LSD	0.00907251	-0.41875
c1770	TRANSCR_LSD	0.000534542	2.14455
c17701	TRANSCR_LSD	0.0201692	-0.574637
c17704	TRANSCR_LSD	0.0146258	-0.461263
c17732	TRANSCR_LSD	0.0079372	-0.425612
c17737	TRANSCR_LSD	0.0141608	-0.6214
c17744	TRANSCR_LSD	0.0292527	1.1109
c17765	TRANSCR_LSD	0.00225011	-1.3325
c17771	TRANSCR_LSD	0.00550416	-0.81585
c17787	TRANSCR_LSD	0.0357287	-1.03967
c17801	TRANSCR_LSD	0.0260622	1.22121
c17808	TRANSCR_LSD	0.0400724	-0.83435
c17810	TRANSCR_LSD	0.0282563	2.05414
c17817	TRANSCR_LSD	0.0289542	-0.423075
c17821	TRANSCR_LSD	0.00453833	1.53238
c17835	TRANSCR_LSD	2.88388e-05	1.54776
c17841	TRANSCR_LSD	0.00322087	1.50258
c17848	TRANSCR_LSD	0.00313825	1.72223
c17853	TRANSCR_LSD	0.049627	-0.5068
c17857	TRANSCR_LSD	0.0343637	-0.4301
c17860	TRANSCR_LSD	0.00761731	1.81279
c17871	TRANSCR_LSD	0.0332369	0.570125
c17878	TRANSCR_LSD	0.010626	-0.473225
c17880	TRANSCR_LSD	0.000443799	1.89377
c17884	TRANSCR_LSD	0.00113487	1.24225
c17895	TRANSCR_LSD	0.0287907	-0.601112
c17896	TRANSCR_LSD	0.0401216	0.606037
c17917	TRANSCR_LSD	0.0389583	-1.08181
c1792	TRANSCR_LSD	0.00655981	1.25465
c17933	TRANSCR_LSD	0.0113697	1.17781
c17952	TRANSCR_LSD	0.0012548	1.62316
c17954	TRANSCR_LSD	0.0410268	0.994613
c17967	TRANSCR_LSD	0.0448079	-3.36867
c17977	TRANSCR_LSD	0.00708872	-0.525912
c17989	TRANSCR_LSD	0.0243084	0.624012
c1799	TRANSCR_LSD	0.0023353	0.514825
c17990	TRANSCR_LSD	0.0285187	-0.501562
c17999	TRANSCR_LSD	0.0385639	-0.851787
c18011	TRANSCR_LSD	0.0125037	-0.576462
c18017	TRANSCR_LSD	0.0204743	-0.463825
c18023	TRANSCR_LSD	0.0146258	-0.877962
c18030	TRANSCR_LSD	0.0337126	1.13233
c18053	TRANSCR_LSD	0.0191254	1.00279
c1806	TRANSCR_LSD	0.013858	2.26705
c18066	TRANSCR_LSD	0.0395671	-0.903537
c18074	TRANSCR_LSD	0.0368358	0.530975
c18099	TRANSCR_LSD	0.0142223	-0.921675
c1810	TRANSCR_LSD	0.0451087	-0.613463
c18106	TRANSCR_LSD	0.0158016	-0.683988
c18109	TRANSCR_LSD	0.00998114	0.770275
c18113	TRANSCR_LSD	0.00460298	1.36184
c18116	TRANSCR_LSD	0.0102677	-0.5781
c18117	TRANSCR_LSD	0.018836	-0.79905
c18133	TRANSCR_LSD	0.000804794	1.81765
c18137	TRANSCR_LSD	0.021338	-0.3854
c18152	TRANSCR_LSD	0.00595225	0.7849
c18153	TRANSCR_LSD	0.0494542	0.5899
c18155	TRANSCR_LSD	0.0286377	1.0734
c18165	TRANSCR_LSD	0.00077573	1.46901
c18173	TRANSCR_LSD	0.00792132	1.79195
c18175	TRANSCR_LSD	0.0152949	1.24244
c18176	TRANSCR_LSD	0.00351436	0.783975
c18186	TRANSCR_LSD	0.0493029	-0.538512
c18207	TRANSCR_LSD	0.00937373	1.60383
c18211	TRANSCR_LSD	0.0408302	-0.934713
c18216	TRANSCR_LSD	0.00316605	2.66972
c18218	TRANSCR_LSD	0.0143922	-0.811625
c18219	TRANSCR_LSD	0.0258918	-0.952425
c18220	TRANSCR_LSD	0.000169947	0.709113
c18221	TRANSCR_LSD	0.0261614	-0.343599
c18225	TRANSCR_LSD	0.00704622	-0.490425
c18232	TRANSCR_LSD	0.0210358	-0.54955
c18244	TRANSCR_LSD	0.000873151	1.75802
c18252	TRANSCR_LSD	0.000744506	1.543
c18261	TRANSCR_LSD	0.00225105	2.33579
c18269	TRANSCR_LSD	0.0389846	-0.596712
c18276	TRANSCR_LSD	0.0151021	0.965487
c18284	TRANSCR_LSD	0.0243877	-2.04314
c18287	TRANSCR_LSD	0.0147383	1.05738
c18290	TRANSCR_LSD	0.00155258	-1.02887
c18291	TRANSCR_LSD	0.00380387	1.49001
c18293	TRANSCR_LSD	0.0204307	-0.460888
c183	TRANSCR_LSD	0.0128605	0.283463
c18310	TRANSCR_LSD	0.00248244	-1.17205
c18312	TRANSCR_LSD	0.0302724	-0.527087
c18327	TRANSCR_LSD	0.0143922	0.934337
c18329	TRANSCR_LSD	0.0112004	0.656562
c1833	TRANSCR_LSD	0.000369161	1.75504
c1836	TRANSCR_LSD	0.0260622	-0.769475
c18369	TRANSCR_LSD	0.00318593	1.45366
c18378	TRANSCR_LSD	0.0493655	0.796962
c18381	TRANSCR_LSD	0.00841501	1.67617
c18401	TRANSCR_LSD	0.0332909	-1.0068
c1841	TRANSCR_LSD	0.00481983	-0.922437
c18416	TRANSCR_LSD	0.0256547	-0.422138
c18427	TRANSCR_LSD	1.01125e-05	4.49763
c1843	TRANSCR_LSD	0.00325822	0.98675
c18440	TRANSCR_LSD	0.0130232	1.1818
c18446	TRANSCR_LSD	0.0168222	-0.974075
c18448	TRANSCR_LSD	0.0281114	-0.836
c18457	TRANSCR_LSD	0.0288103	-0.899138
c18462	TRANSCR_LSD	0.0399252	-0.627738
c18468	TRANSCR_LSD	0.00942622	1.10477
c18474	TRANSCR_LSD	0.013974	1.39297
c18476	TRANSCR_LSD	0.00760668	0.781213
c18481	TRANSCR_LSD	0.0252774	-0.73635
c18485	TRANSCR_LSD	0.0360611	-0.636875
c1850	TRANSCR_LSD	0.0411815	-0.694375
c18508	TRANSCR_LSD	0.029488	-0.52565
c18515	TRANSCR_LSD	0.0312576	0.779513
c18524	TRANSCR_LSD	0.0314686	-0.691363
c18527	TRANSCR_LSD	0.00469208	0.953487
c18529	TRANSCR_LSD	0.0353203	-0.407288
c18572	TRANSCR_LSD	0.01238	1.14375
c18573	TRANSCR_LSD	0.0006278	1.45216
c18581	TRANSCR_LSD	0.0281114	-0.475613
c18590	TRANSCR_LSD	0.00453539	0.934263
c186	TRANSCR_LSD	0.023686	1.3249
c1860	TRANSCR_LSD	0.0441744	-0.684312
c18613	TRANSCR_LSD	0.0389947	1.00376
c18623	TRANSCR_LSD	0.00692672	0.971562
c18627	TRANSCR_LSD	0.0465015	-0.622713
c18636	TRANSCR_LSD	0.0298122	0.84825
c18639	TRANSCR_LSD	0.00120021	1.54226
c18660	TRANSCR_LSD	0.014351	-0.760213
c18664	TRANSCR_LSD	0.000443954	1.47086
c18677	TRANSCR_LSD	0.00196254	1.70168
c18705	TRANSCR_LSD	0.00911032	1.32278
c18706	TRANSCR_LSD	0.0134005	-1.41053
c18709	TRANSCR_LSD	0.00413706	0.493162
c18733	TRANSCR_LSD	0.000172885	0.907563
c18741	TRANSCR_LSD	0.00101136	1.93785
c18750	TRANSCR_LSD	0.0309816	1.0838
c18752	TRANSCR_LSD	0.0103816	2.70668
c18787	TRANSCR_LSD	0.0483109	0.481163
c18789	TRANSCR_LSD	0.0483182	1.00582
c18809	TRANSCR_LSD	0.0121177	-0.493487
c18810	TRANSCR_LSD	0.000585146	1.36718
c18820	TRANSCR_LSD	0.00206547	2.21528
c18821	TRANSCR_LSD	0.00274904	2.04071
c18834	TRANSCR_LSD	0.0290305	-0.487113
c18855	TRANSCR_LSD	0.00751529	-0.666025
c18860	TRANSCR_LSD	0.00442773	1.23994
c18869	TRANSCR_LSD	0.0486904	-0.711575
c18872	TRANSCR_LSD	0.000915768	1.45257
c18876	TRANSCR_LSD	0.00979487	1.3047
c18892	TRANSCR_LSD	0.000125949	2.08077
c18896	TRANSCR_LSD	0.0218899	-0.467275
c18902	TRANSCR_LSD	7.53745e-05	2.00524
c1891	TRANSCR_LSD	0.0141718	0.394
c18912	TRANSCR_LSD	0.0165821	-0.413087
c18924	TRANSCR_LSD	0.000850625	2.61721
c18933	TRANSCR_LSD	0.0289163	2.15519
c18949	TRANSCR_LSD	0.0401216	-0.921962
c18950	TRANSCR_LSD	0.0200987	-0.765688
c18955	TRANSCR_LSD	0.00481365	0.791838
c18957	TRANSCR_LSD	0.0015464	1.20813
c18971	TRANSCR_LSD	0.00745675	0.957712
c18972	TRANSCR_LSD	0.0260583	-0.608437
c18980	TRANSCR_LSD	0.0169105	-0.345787
c18991	TRANSCR_LSD	0.00751992	-0.626287
c19	TRANSCR_LSD	0.028762	3.49018
c19029	TRANSCR_LSD	0.0411921	-0.645113
c1903	TRANSCR_LSD	0.0270851	-0.87375
c19033	TRANSCR_LSD	0.0192959	-0.9897
c19034	TRANSCR_LSD	0.0230121	-1.1775
c1904	TRANSCR_LSD	0.0374371	-0.405613
c19057	TRANSCR_LSD	0.0322334	-0.596413
c19058	TRANSCR_LSD	0.0208781	1.08569
c1906	TRANSCR_LSD	0.000184123	2.06655
c19068	TRANSCR_LSD	0.0496268	0.418463
c19070	TRANSCR_LSD	0.00503223	1.3614
c19074	TRANSCR_LSD	0.0163828	-0.7622
c19077	TRANSCR_LSD	2.86814e-05	3.85936
c19082	TRANSCR_LSD	1.48143e-06	2.23728
c19083	TRANSCR_LSD	0.0456527	-0.797713
c19096	TRANSCR_LSD	0.0388425	-0.376687
c1910	TRANSCR_LSD	0.0141718	0.846025
c1911	TRANSCR_LSD	0.0496756	-1.27073
c19131	TRANSCR_LSD	0.0115221	0.250538
c19138	TRANSCR_LSD	0.00864987	1.07906
c19143	TRANSCR_LSD	0.0238068	-0.727875
c19148	TRANSCR_LSD	0.031324	-0.378237
c19150	TRANSCR_LSD	0.000684635	1.8318
c19158	TRANSCR_LSD	0.0410532	0.485263
c19162	TRANSCR_LSD	0.00178439	0.907912
c19172	TRANSCR_LSD	0.00626412	0.805687
c1918	TRANSCR_LSD	0.0298056	-0.656813
c19191	TRANSCR_LSD	0.0200015	0.43025
c19203	TRANSCR_LSD	5.18471e-05	1.82379
c1923	TRANSCR_LSD	0.0147179	-0.573138
c19230	TRANSCR_LSD	0.0488478	0.4927
c19231	TRANSCR_LSD	0.00759295	1.2154
c19237	TRANSCR_LSD	0.00341126	1.18515
c19239	TRANSCR_LSD	0.0353619	-0.620525
c19245	TRANSCR_LSD	0.00173673	2.16136
c19254	TRANSCR_LSD	0.0149363	-0.834625
c19260	TRANSCR_LSD	0.00111759	2.71206
c19268	TRANSCR_LSD	0.0470431	-0.553675
c19281	TRANSCR_LSD	0.0151057	-0.614475
c1929	TRANSCR_LSD	0.000625926	1.64695
c19293	TRANSCR_LSD	2.05451e-05	2.05866
c19294	TRANSCR_LSD	0.00461635	0.6437
c19297	TRANSCR_LSD	0.0448406	-0.578563
c193	TRANSCR_LSD	0.00584726	-0.5212
c19307	TRANSCR_LSD	0.000184123	2.78034
c19309	TRANSCR_LSD	0.0404421	-0.63095
c19317	TRANSCR_LSD	0.0348041	-0.606512
c1932	TRANSCR_LSD	0.0145882	-1.06659
c19323	TRANSCR_LSD	0.0180864	-1.06076
c19324	TRANSCR_LSD	0.00186075	-0.977175
c19333	TRANSCR_LSD	0.0129958	1.34057
c19334	TRANSCR_LSD	0.0180864	-0.723037
c19335	TRANSCR_LSD	0.0298868	-0.658913
c19338	TRANSCR_LSD	0.0210358	-0.65385
c1935	TRANSCR_LSD	0.0200987	-0.769775
c19355	TRANSCR_LSD	0.0455596	-0.32495
c19365	TRANSCR_LSD	0.0348392	1.59705
c19372	TRANSCR_LSD	0.00176969	-0.777988
c19380	TRANSCR_LSD	0.0420706	-0.669275
c19389	TRANSCR_LSD	0.00109503	0.422463
c19413	TRANSCR_LSD	0.000650199	-0.747187
c19415	TRANSCR_LSD	0.000789088	4.00782
c19427	TRANSCR_LSD	0.0146258	0.870175
c19428	TRANSCR_LSD	0.0270039	-0.421312
c1943	TRANSCR_LSD	0.0211665	-0.508412
c19431	TRANSCR_LSD	0.0482356	0.666113
c19434	TRANSCR_LSD	0.0309739	-0.730925
c19451	TRANSCR_LSD	0.0151923	0.248912
c19452	TRANSCR_LSD	0.00774838	0.864575
c19462	TRANSCR_LSD	0.00835663	1.70784
c19463	TRANSCR_LSD	0.0203224	-0.476913
c19474	TRANSCR_LSD	0.00069574	-0.95855
c19475	TRANSCR_LSD	0.0349071	-0.474388
c19484	TRANSCR_LSD	0.0283001	-0.572638
c19488	TRANSCR_LSD	0.0383877	-0.501175
c19491	TRANSCR_LSD	0.00721181	-0.684862
c195	TRANSCR_LSD	0.00781763	1.80686
c19502	TRANSCR_LSD	0.0448406	-0.567313
c19506	TRANSCR_LSD	0.00373447	-0.781675
c19527	TRANSCR_LSD	0.0141718	-0.6451
c19528	TRANSCR_LSD	0.034213	-0.738475
c19533	TRANSCR_LSD	0.0495687	0.6873
c19534	TRANSCR_LSD	0.0129958	-0.6929
c19539	TRANSCR_LSD	0.0351106	-0.5579
c19547	TRANSCR_LSD	0.00113674	1.67166
c19554	TRANSCR_LSD	0.0380567	0.7029
c1956	TRANSCR_LSD	0.0302688	-0.430162
c19563	TRANSCR_LSD	0.000204481	1.98874
c19564	TRANSCR_LSD	0.00668866	-0.578737
c19584	TRANSCR_LSD	0.0211665	1.96611
c19590	TRANSCR_LSD	0.0315825	0.728225
c19591	TRANSCR_LSD	0.00138236	1.42233
c19604	TRANSCR_LSD	0.0213071	-0.96105
c19605	TRANSCR_LSD	0.0255278	-0.352538
c19617	TRANSCR_LSD	0.00495119	1.59896
c19618	TRANSCR_LSD	0.0216252	0.458638
c19620	TRANSCR_LSD	0.0122231	1.56286
c19621	TRANSCR_LSD	0.0251626	2.56978
c19650	TRANSCR_LSD	0.0283569	-1.5256
c19682	TRANSCR_LSD	0.00756133	0.966587
c19688	TRANSCR_LSD	0.0451087	-0.352675
c19699	TRANSCR_LSD	0.000357081	1.5812
c19705	TRANSCR_LSD	0.0106705	1.09508
c19709	TRANSCR_LSD	0.000684635	0.580038
c19710	TRANSCR_LSD	0.0350972	2.90734
c19716	TRANSCR_LSD	0.0085275	0.958925
c19721	TRANSCR_LSD	0.0377871	0.374938
c19739	TRANSCR_LSD	0.0482934	0.61295
c19744	TRANSCR_LSD	0.0174851	-0.684263
c19746	TRANSCR_LSD	0.0251626	-0.837375
c19755	TRANSCR_LSD	0.0260622	-0.758825
c19760	TRANSCR_LSD	0.0213497	-0.4325
c19765	TRANSCR_LSD	0.0418248	0.489025
c19779	TRANSCR_LSD	0.0101124	0.914812
c1981	TRANSCR_LSD	0.0143885	2.04067
c19814	TRANSCR_LSD	0.0335547	-0.636213
c19817	TRANSCR_LSD	0.0242333	-0.660088
c19821	TRANSCR_LSD	0.0353622	0.762325
c19822	TRANSCR_LSD	2.11278e-05	1.56034
c19830	TRANSCR_LSD	0.0158175	0.877438
c19839	TRANSCR_LSD	0.049713	0.5231
c19849	TRANSCR_LSD	0.00923812	-0.479475
c19852	TRANSCR_LSD	0.0441721	1.0455
c19853	TRANSCR_LSD	0.0426619	-0.689212
c19860	TRANSCR_LSD	0.0283001	0.595663
c19870	TRANSCR_LSD	0.0146258	-0.541863
c19874	TRANSCR_LSD	0.00225104	-0.791562
c19877	TRANSCR_LSD	0.00568772	1.45506
c1989	TRANSCR_LSD	0.0216489	-0.625113
c19904	TRANSCR_LSD	0.0213246	-0.279762
c19906	TRANSCR_LSD	0.031804	-0.518175
c19907	TRANSCR_LSD	0.0346415	0.59955
c19908	TRANSCR_LSD	0.0122231	0.975637
c19909	TRANSCR_LSD	0.00887553	-0.420575
c19923	TRANSCR_LSD	0.0495045	-0.321387
c1993	TRANSCR_LSD	0.0489072	0.4921
c19931	TRANSCR_LSD	0.0445009	0.602812
c19934	TRANSCR_LSD	0.00413706	1.3824
c19941	TRANSCR_LSD	0.0225256	-0.844437
c19942	TRANSCR_LSD	0.0495687	-0.748225
c1995	TRANSCR_LSD	0.0454007	-0.369363
c19974	TRANSCR_LSD	0.0276135	1.61282
c19984	TRANSCR_LSD	0.00161447	1.97914
c19991	TRANSCR_LSD	0.0436887	-0.6068
c19998	TRANSCR_LSD	0.0281114	-0.673575
c2	TRANSCR_LSD	0.000534542	-0.674162
c20003	TRANSCR_LSD	0.0202937	-0.271963
c20006	TRANSCR_LSD	0.000111397	2.0014
c20017	TRANSCR_LSD	0.0288103	-1.43546
c2002	TRANSCR_LSD	0.0214162	1.11765
c20029	TRANSCR_LSD	6.71847e-05	2.2279
c20066	TRANSCR_LSD	0.048974	-0.775612
c20072	TRANSCR_LSD	0.0175529	1.45644
c2008	TRANSCR_LSD	0.0245883	-1.02047
c20090	TRANSCR_LSD	0.0330249	-0.803925
c20117	TRANSCR_LSD	0.0433205	-0.511287
c20127	TRANSCR_LSD	0.000713054	-1.55979
c2013	TRANSCR_LSD	0.011703	0.7373
c20150	TRANSCR_LSD	0.0372813	-1.20906
c20155	TRANSCR_LSD	5.05505e-05	1.86064
c20157	TRANSCR_LSD	0.0332938	-0.572462
c20158	TRANSCR_LSD	0.01238	0.5649
c20161	TRANSCR_LSD	0.0424019	-0.59215
c20162	TRANSCR_LSD	0.0220211	0.93415
c20170	TRANSCR_LSD	0.0137733	0.57965
c20173	TRANSCR_LSD	0.0205568	-0.554287
c20190	TRANSCR_LSD	0.00147537	1.89575
c20191	TRANSCR_LSD	0.0365854	0.405138
c20200	TRANSCR_LSD	0.0254455	0.961362
c20204	TRANSCR_LSD	0.0332938	-0.931063
c2021	TRANSCR_LSD	0.0146258	0.31425
c20215	TRANSCR_LSD	0.0127776	0.7511
c20227	TRANSCR_LSD	0.0459741	1.09789
c20257	TRANSCR_LSD	0.0121848	1.39258
c20272	TRANSCR_LSD	0.0301614	-0.551375
c20304	TRANSCR_LSD	0.000340352	1.50463
c20311	TRANSCR_LSD	0.0038437	0.79485
c20313	TRANSCR_LSD	0.0038865	-1.337
c20353	TRANSCR_LSD	0.00429927	1.80931
c20363	TRANSCR_LSD	0.0465911	-0.684212
c20373	TRANSCR_LSD	0.000714684	1.95685
c20374	TRANSCR_LSD	0.0356821	-0.572413
c20390	TRANSCR_LSD	0.00614943	0.926175
c20396	TRANSCR_LSD	0.000105385	2.09104
c20415	TRANSCR_LSD	0.000382049	1.68225
c20421	TRANSCR_LSD	2.18501e-05	2.07445
c20426	TRANSCR_LSD	0.0415829	-0.6128
c20434	TRANSCR_LSD	0.046026	-0.44955
c20440	TRANSCR_LSD	0.0193185	-2.44691
c20452	TRANSCR_LSD	0.0495687	-0.651187
c20474	TRANSCR_LSD	0.000137537	1.91119
c20501	TRANSCR_LSD	0.00835088	-0.7613
c20509	TRANSCR_LSD	0.00164524	0.696725
c2051	TRANSCR_LSD	0.0264614	0.865
c20512	TRANSCR_LSD	0.00625962	1.73662
c20516	TRANSCR_LSD	4.84007e-05	2.18979
c20517	TRANSCR_LSD	0.0323772	-0.411525
c20520	TRANSCR_LSD	0.0127229	0.8549
c20531	TRANSCR_LSD	0.0102866	-0.32285
c20532	TRANSCR_LSD	0.0152817	-0.568213
c20535	TRANSCR_LSD	0.0138635	-0.718788
c20559	TRANSCR_LSD	0.00180688	2.74513
c20565	TRANSCR_LSD	0.000526308	0.58835
c20576	TRANSCR_LSD	0.00206077	1.12396
c20581	TRANSCR_LSD	0.0169155	-0.541038
c20584	TRANSCR_LSD	0.00586599	0.838138
c20594	TRANSCR_LSD	0.00807842	-1.00306
c20596	TRANSCR_LSD	0.00609208	0.937513
c20599	TRANSCR_LSD	0.0296435	-0.751625
c2060	TRANSCR_LSD	0.029751	0.718375
c20600	TRANSCR_LSD	1.80585e-05	2.03725
c20609	TRANSCR_LSD	0.00581206	1.00535
c20610	TRANSCR_LSD	0.0224547	-0.520275
c20615	TRANSCR_LSD	0.0487669	-0.7935
c2063	TRANSCR_LSD	0.0387798	-1.015
c20631	TRANSCR_LSD	0.0218168	-0.369063
c20634	TRANSCR_LSD	0.000147862	2.13348
c20644	TRANSCR_LSD	0.0484232	0.495525
c20653	TRANSCR_LSD	0.0136445	-0.504387
c20654	TRANSCR_LSD	0.0147948	0.66085
c20658	TRANSCR_LSD	0.0378629	0.5359
c20665	TRANSCR_LSD	0.0205812	0.744575
c20685	TRANSCR_LSD	0.00244654	-0.851875
c20686	TRANSCR_LSD	0.0106705	-0.450863
c20694	TRANSCR_LSD	0.0151068	1.26505
c20701	TRANSCR_LSD	0.0243084	0.862038
c20706	TRANSCR_LSD	0.0320146	-1.07657
c2071	TRANSCR_LSD	0.000137537	1.51361
c20710	TRANSCR_LSD	0.000789088	2.50914
c20718	TRANSCR_LSD	0.0393734	-0.614875
c20719	TRANSCR_LSD	0.00492761	-1.06002
c2073	TRANSCR_LSD	0.0263724	0.47255
c20731	TRANSCR_LSD	0.0191382	0.4592
c20741	TRANSCR_LSD	0.0160163	0.625625
c20743	TRANSCR_LSD	0.00375631	1.74751
c20744	TRANSCR_LSD	0.00138228	0.877862
c20754	TRANSCR_LSD	0.000227361	2.48399
c20757	TRANSCR_LSD	0.00169198	1.93555
c20762	TRANSCR_LSD	0.046869	1.59417
c20768	TRANSCR_LSD	0.0277199	-0.554412
c2077	TRANSCR_LSD	0.040153	0.614475
c20771	TRANSCR_LSD	0.00282335	2.29915
c20779	TRANSCR_LSD	0.0249143	0.790675
c20795	TRANSCR_LSD	0.000137883	2.73533
c20824	TRANSCR_LSD	0.0403042	1.67346
c20840	TRANSCR_LSD	0.0346686	-1.77795
c20843	TRANSCR_LSD	0.0250349	-0.819175
c20856	TRANSCR_LSD	0.000714684	0.727662
c20857	TRANSCR_LSD	0.00347387	-1.59095
c20864	TRANSCR_LSD	0.0165145	-0.724688
c20880	TRANSCR_LSD	0.0377889	-2.02885
c20889	TRANSCR_LSD	0.0110078	-0.980738
c209	TRANSCR_LSD	0.0377715	-0.746712
c20901	TRANSCR_LSD	0.0138093	1.1832
c20920	TRANSCR_LSD	0.0056967	1.91855
c20923	TRANSCR_LSD	0.0400418	-1.14555
c20934	TRANSCR_LSD	0.0262395	-0.413562
c20945	TRANSCR_LSD	0.0115895	0.677525
c20949	TRANSCR_LSD	0.0173909	1.24456
c20950	TRANSCR_LSD	0.00295666	-0.731612
c20952	TRANSCR_LSD	0.0117571	-0.874388
c20960	TRANSCR_LSD	0.0111392	0.70855
c20974	TRANSCR_LSD	0.000137883	2.02196
c20979	TRANSCR_LSD	0.0393163	-0.6675
c20982	TRANSCR_LSD	0.0286197	-0.553
c2099	TRANSCR_LSD	0.000633956	1.45416
c21005	TRANSCR_LSD	0.0154227	1.15656
c21014	TRANSCR_LSD	0.0106394	0.688687
c21023	TRANSCR_LSD	0.00400116	0.941188
c21028	TRANSCR_LSD	1.80585e-05	1.86771
c21044	TRANSCR_LSD	0.013858	-0.891225
c21046	TRANSCR_LSD	0.00108104	1.62321
c2108	TRANSCR_LSD	0.0103549	0.934788
c21080	TRANSCR_LSD	0.0236727	-0.716912
c21102	TRANSCR_LSD	0.0121924	0.932875
c21106	TRANSCR_LSD	0.00813668	-0.633263
c21109	TRANSCR_LSD	0.033337	0.384137
c21117	TRANSCR_LSD	0.0410268	-0.412737
c21123	TRANSCR_LSD	0.0366506	0.95095
c21129	TRANSCR_LSD	0.0484232	0.93315
c2113	TRANSCR_LSD	0.00127542	-1.47119
c21133	TRANSCR_LSD	0.0376037	0.3469
c21156	TRANSCR_LSD	0.0350972	0.746288
c21160	TRANSCR_LSD	0.0139425	-0.54225
c21188	TRANSCR_LSD	0.0465911	1.79225
c21192	TRANSCR_LSD	0.0492156	0.891287
c21195	TRANSCR_LSD	0.00351612	1.56304
c21196	TRANSCR_LSD	0.0457848	-0.396512
c21211	TRANSCR_LSD	0.0169105	-0.588275
c2122	TRANSCR_LSD	0.02153	0.317487
c21239	TRANSCR_LSD	0.0113697	-1.31672
c21246	TRANSCR_LSD	0.0128542	1.19695
c21252	TRANSCR_LSD	0.0133245	-0.227225
c21259	TRANSCR_LSD	0.0240336	0.884238
c21264	TRANSCR_LSD	0.0285187	0.755312
c21276	TRANSCR_LSD	0.0332909	-0.749662
c21299	TRANSCR_LSD	0.00329502	1.62268
c2131	TRANSCR_LSD	0.0131238	-0.437112
c21312	TRANSCR_LSD	0.0154952	-0.589287
c21323	TRANSCR_LSD	0.0283417	1.31041
c21335	TRANSCR_LSD	4.42587e-05	1.83089
c21339	TRANSCR_LSD	0.0104412	-0.513062
c21373	TRANSCR_LSD	0.000137883	-1.95042
c21374	TRANSCR_LSD	0.0309003	-0.473487
c21380	TRANSCR_LSD	0.0299141	-0.710637
c21382	TRANSCR_LSD	0.0419423	0.733225
c21383	TRANSCR_LSD	0.0137881	-0.542613
c21396	TRANSCR_LSD	0.0215223	-0.749413
c21400	TRANSCR_LSD	0.0341767	-0.547888
c21402	TRANSCR_LSD	0.0254317	-0.767375
c21403	TRANSCR_LSD	0.0307961	-0.769825
c21409	TRANSCR_LSD	0.0386886	-0.549187
c21432	TRANSCR_LSD	0.0269177	-0.804412
c21433	TRANSCR_LSD	0.0343637	-0.649838
c21434	TRANSCR_LSD	0.00839458	1.08248
c21438	TRANSCR_LSD	0.00139718	0.846912
c21443	TRANSCR_LSD	0.0058939	-0.518663
c21449	TRANSCR_LSD	0.0460997	-0.448937
c21462	TRANSCR_LSD	2.22925e-05	1.48474
c21480	TRANSCR_LSD	0.0183915	-2.07202
c21483	TRANSCR_LSD	6.71847e-05	1.95665
c21485	TRANSCR_LSD	0.0307961	0.467375
c21487	TRANSCR_LSD	0.0491747	-1.0769
c21490	TRANSCR_LSD	0.023686	-0.755575
c21497	TRANSCR_LSD	0.00704622	1.50027
c21521	TRANSCR_LSD	0.000639819	3.79253
c21523	TRANSCR_LSD	0.0260622	-0.692263
c21525	TRANSCR_LSD	0.0175419	-0.778387
c21531	TRANSCR_LSD	0.0404425	-0.5992
c2154	TRANSCR_LSD	0.0139702	-0.615813
c21544	TRANSCR_LSD	0.00116018	-1.14146
c21546	TRANSCR_LSD	0.0169581	-0.257162
c21572	TRANSCR_LSD	0.0200219	-0.569475
c2158	TRANSCR_LSD	0.0288103	-0.75405
c21583	TRANSCR_LSD	0.00796462	1.38297
c21591	TRANSCR_LSD	0.0264614	2.02255
c216	TRANSCR_LSD	5.69034e-05	2.01577
c21600	TRANSCR_LSD	0.000744506	1.61188
c21608	TRANSCR_LSD	0.0213497	0.836175
c21623	TRANSCR_LSD	0.00279123	-1.37962
c2164	TRANSCR_LSD	0.00101136	1.04325
c21650	TRANSCR_LSD	0.0448406	-0.583063
c21667	TRANSCR_LSD	0.048287	-0.565275
c2167	TRANSCR_LSD	0.0217671	-0.7668
c21671	TRANSCR_LSD	1.01125e-05	3.55141
c21672	TRANSCR_LSD	0.0478471	-0.456112
c21676	TRANSCR_LSD	0.00018403	0.758725
c21678	TRANSCR_LSD	0.044021	-0.493788
c21681	TRANSCR_LSD	0.000123931	-4.64015
c21683	TRANSCR_LSD	0.00107643	0.791563
c2169	TRANSCR_LSD	0.00862872	-0.93625
c21693	TRANSCR_LSD	0.016017	-0.4105
c21702	TRANSCR_LSD	0.0472409	-1.03056
c21706	TRANSCR_LSD	0.00153085	1.21285
c2171	TRANSCR_LSD	0.0144263	0.567562
c21715	TRANSCR_LSD	0.0472446	-0.847538
c21729	TRANSCR_LSD	0.0178651	-0.572138
c21732	TRANSCR_LSD	0.000534542	1.05984
c21740	TRANSCR_LSD	0.0139702	0.746963
c21744	TRANSCR_LSD	0.049115	-0.412637
c21754	TRANSCR_LSD	0.000200762	2.25625
c2179	TRANSCR_LSD	0.0346686	-0.549125
c21800	TRANSCR_LSD	0.0410532	0.822475
c21806	TRANSCR_LSD	0.0276813	-0.499513
c21819	TRANSCR_LSD	0.00470557	1.58415
c21846	TRANSCR_LSD	0.000447598	2.24006
c21850	TRANSCR_LSD	0.0327787	-0.89015
c21856	TRANSCR_LSD	0.0009457	1.11076
c21857	TRANSCR_LSD	0.0108771	0.489275
c21870	TRANSCR_LSD	0.00287115	1.06744
c21874	TRANSCR_LSD	0.00881561	0.819988
c21886	TRANSCR_LSD	0.00591952	0.811787
c2189	TRANSCR_LSD	0.0400134	0.574787
c21904	TRANSCR_LSD	0.0422635	0.664913
c21910	TRANSCR_LSD	0.0275641	0.782388
c21921	TRANSCR_LSD	0.0140391	-0.472838
c21935	TRANSCR_LSD	0.0038832	1.2646
c21937	TRANSCR_LSD	0.0195098	-1.24534
c21938	TRANSCR_LSD	0.0311996	-0.581825
c21942	TRANSCR_LSD	0.00756133	-0.707062
c21958	TRANSCR_LSD	0.0199629	1.48213
c21966	TRANSCR_LSD	0.0355654	-0.662675
c21968	TRANSCR_LSD	0.00107072	1.00441
c2197	TRANSCR_LSD	0.040068	-0.605975
c21975	TRANSCR_LSD	0.0462047	0.5768
c21976	TRANSCR_LSD	7.88724e-05	2.31818
c21977	TRANSCR_LSD	0.00805362	1.47975
c2198	TRANSCR_LSD	0.00916877	-0.984025
c21993	TRANSCR_LSD	0.0391694	-0.52605
c21997	TRANSCR_LSD	0.0105695	2.04287
c22	TRANSCR_LSD	0.00532358	1.74486
c2200	TRANSCR_LSD	0.000249279	0.805663
c22004	TRANSCR_LSD	0.0244731	-0.557938
c22020	TRANSCR_LSD	0.0483109	0.5177
c22028	TRANSCR_LSD	0.0128841	0.758225
c22030	TRANSCR_LSD	0.00817371	-0.772663
c22033	TRANSCR_LSD	0.000447598	1.74615
c22053	TRANSCR_LSD	0.0175351	1.56735
c2206	TRANSCR_LSD	0.00137366	-0.947012
c22072	TRANSCR_LSD	0.0344398	-0.203037
c22076	TRANSCR_LSD	0.0308483	0.587938
c22092	TRANSCR_LSD	0.0459741	-0.72075
c2210	TRANSCR_LSD	0.0197053	-0.950312
c22106	TRANSCR_LSD	0.0481084	1.22581
c22107	TRANSCR_LSD	0.0147315	-0.6508
c22109	TRANSCR_LSD	0.0486571	-0.4008
c22117	TRANSCR_LSD	0.0386585	0.877088
c22140	TRANSCR_LSD	0.0447201	-0.725863
c22145	TRANSCR_LSD	0.0397567	0.670987
c22156	TRANSCR_LSD	0.0216629	1.51911
c2218	TRANSCR_LSD	0.00969285	-0.5949
c22209	TRANSCR_LSD	0.000249279	2.69584
c22215	TRANSCR_LSD	0.0360611	-1.20839
c22218	TRANSCR_LSD	0.00533683	2.19349
c2222	TRANSCR_LSD	0.00282335	-0.52245
c22221	TRANSCR_LSD	0.0425795	-0.401088
c22222	TRANSCR_LSD	0.00284596	0.51535
c22229	TRANSCR_LSD	0.0484497	0.698163
c22233	TRANSCR_LSD	0.00120555	2.39517
c22238	TRANSCR_LSD	0.025182	-0.3716
c22239	TRANSCR_LSD	0.00729287	1.88112
c22242	TRANSCR_LSD	0.00756133	-0.717125
c22246	TRANSCR_LSD	7.99808e-05	1.35184
c2225	TRANSCR_LSD	0.0474034	-0.786813
c22254	TRANSCR_LSD	0.00105056	-0.83085
c22256	TRANSCR_LSD	0.0223992	-0.596625
c22265	TRANSCR_LSD	0.0290973	-0.661362
c22270	TRANSCR_LSD	0.0304956	0.958125
c2228	TRANSCR_LSD	2.22925e-05	3.54701
c22283	TRANSCR_LSD	0.0452295	-0.7507
c22287	TRANSCR_LSD	0.00887553	1.4881
c22306	TRANSCR_LSD	0.00151934	1.74188
c22310	TRANSCR_LSD	0.0346686	1.6952
c22312	TRANSCR_LSD	0.0474698	0.588
c22313	TRANSCR_LSD	0.0276009	-0.744062
c22317	TRANSCR_LSD	0.000405264	1.46775
c22323	TRANSCR_LSD	0.0482934	-0.66475
c22336	TRANSCR_LSD	0.0410532	0.555388
c2234	TRANSCR_LSD	0.0017233	1.54824
c22341	TRANSCR_LSD	0.0335547	-0.6031
c22351	TRANSCR_LSD	0.0380101	0.72535
c22357	TRANSCR_LSD	0.0339691	-1.1086
c22359	TRANSCR_LSD	0.0385149	0.912575
c22362	TRANSCR_LSD	0.0436004	0.825425
c2237	TRANSCR_LSD	0.0119965	-0.526162
c22376	TRANSCR_LSD	0.0143684	0.855875
c22383	TRANSCR_LSD	0.0274388	1.25219
c22395	TRANSCR_LSD	0.0118405	-0.618788
c22396	TRANSCR_LSD	0.0141718	-0.482213
c22424	TRANSCR_LSD	0.0190829	1.00986
c2243	TRANSCR_LSD	0.00406419	1.9115
c22440	TRANSCR_LSD	0.000865325	0.977737
c22448	TRANSCR_LSD	0.0219091	0.969462
c22462	TRANSCR_LSD	0.0401455	-0.140125
c22492	TRANSCR_LSD	0.0292527	1.27014
c22494	TRANSCR_LSD	0.00796462	1.91514
c22497	TRANSCR_LSD	0.000305944	1.86665
c22501	TRANSCR_LSD	0.0283009	-0.546813
c22507	TRANSCR_LSD	1.01125e-05	3.7948
c22513	TRANSCR_LSD	0.0220157	1.34682
c22536	TRANSCR_LSD	0.00134481	3.78074
c22538	TRANSCR_LSD	0.0368644	-0.412438
c22545	TRANSCR_LSD	0.0251506	0.612312
c22550	TRANSCR_LSD	0.0309816	-0.246162
c22564	TRANSCR_LSD	0.00777531	-1.2076
c2259	TRANSCR_LSD	0.0482356	1.4191
c226	TRANSCR_LSD	0.0251626	-0.576762
c22600	TRANSCR_LSD	0.0174851	0.38265
c22604	TRANSCR_LSD	0.0332686	1.35674
c22614	TRANSCR_LSD	0.00659513	-1.85122
c22664	TRANSCR_LSD	0.031278	-0.523625
c22665	TRANSCR_LSD	0.023489	0.752487
c22669	TRANSCR_LSD	0.031802	-0.687013
c2267	TRANSCR_LSD	0.0064384	-0.400425
c22671	TRANSCR_LSD	0.0325373	-1.43091
c22678	TRANSCR_LSD	4.36899e-05	2.08299
c22681	TRANSCR_LSD	0.00249708	3.03199
c22697	TRANSCR_LSD	0.0191382	-0.1985
c22704	TRANSCR_LSD	0.0415463	-0.505062
c22717	TRANSCR_LSD	0.0300062	-0.787025
c22719	TRANSCR_LSD	0.0111104	1.85364
c22731	TRANSCR_LSD	0.000498242	2.67878
c2276	TRANSCR_LSD	0.0469648	-0.58095
c22763	TRANSCR_LSD	0.0047123	0.962725
c22772	TRANSCR_LSD	0.00442773	0.366075
c22775	TRANSCR_LSD	0.000744506	2.91163
c22776	TRANSCR_LSD	0.0139426	1.2457
c22779	TRANSCR_LSD	5.42771e-05	2.1692
c22806	TRANSCR_LSD	0.0382723	-0.378925
c22834	TRANSCR_LSD	0.046869	0.700913
c22836	TRANSCR_LSD	1.80585e-05	-5.0676
c2284	TRANSCR_LSD	0.0203957	-0.934588
c22847	TRANSCR_LSD	0.00280627	1.47263
c22851	TRANSCR_LSD	0.0335547	0.935175
c22853	TRANSCR_LSD	0.0410532	-0.5282
c22857	TRANSCR_LSD	0.0292364	-0.779875
c2286	TRANSCR_LSD	0.00629577	2.14634
c22865	TRANSCR_LSD	0.0309739	-1.27335
c22866	TRANSCR_LSD	0.0448406	-1.08649
c22876	TRANSCR_LSD	0.0200161	1.93971
c22897	TRANSCR_LSD	0.0206014	0.984587
c22910	TRANSCR_LSD	0.0331333	-0.46335
c22923	TRANSCR_LSD	0.00236672	0.99565
c22924	TRANSCR_LSD	0.00198768	-1.10365
c2293	TRANSCR_LSD	0.0264411	-0.375225
c22932	TRANSCR_LSD	0.0357084	-0.796988
c22937	TRANSCR_LSD	0.00168054	1.60815
c22946	TRANSCR_LSD	0.0485169	0.459288
c22972	TRANSCR_LSD	0.0017233	0.809863
c22977	TRANSCR_LSD	0.0137018	1.73639
c22979	TRANSCR_LSD	0.00771949	1.75074
c22981	TRANSCR_LSD	0.00196918	1.53445
c22983	TRANSCR_LSD	0.046869	0.900775
c22999	TRANSCR_LSD	0.0477402	0.31505
c230	TRANSCR_LSD	0.00610863	-0.527563
c23004	TRANSCR_LSD	0.0247402	1.64701
c23006	TRANSCR_LSD	0.000684635	1.44661
c23009	TRANSCR_LSD	0.0365975	1.43239
c2301	TRANSCR_LSD	0.02663	-0.563812
c23012	TRANSCR_LSD	0.0175529	1.2446
c23017	TRANSCR_LSD	0.00871568	-0.957675
c23018	TRANSCR_LSD	0.00168054	-0.51045
c23019	TRANSCR_LSD	0.0152618	-0.8528
c2302	TRANSCR_LSD	0.0309775	1.23313
c23025	TRANSCR_LSD	0.0126821	2.11934
c23040	TRANSCR_LSD	0.0354308	2.6944
c23044	TRANSCR_LSD	0.0339408	-0.268162
c23053	TRANSCR_LSD	0.0299085	1.12506
c23084	TRANSCR_LSD	0.0286938	-0.742775
c23087	TRANSCR_LSD	0.00514027	1.55447
c23088	TRANSCR_LSD	0.0157832	-0.966938
c23092	TRANSCR_LSD	0.00990642	-0.4745
c2310	TRANSCR_LSD	0.0346415	-0.617263
c23105	TRANSCR_LSD	0.0188035	0.8701
c2311	TRANSCR_LSD	0.0415463	1.05823
c23121	TRANSCR_LSD	0.00179742	1.45829
c23123	TRANSCR_LSD	0.00620119	0.764912
c23167	TRANSCR_LSD	0.0025117	1.25845
c23168	TRANSCR_LSD	0.0145771	0.727412
c23176	TRANSCR_LSD	0.000466217	2.99905
c2318	TRANSCR_LSD	0.0233806	2.73579
c23180	TRANSCR_LSD	0.0292527	0.6486
c23186	TRANSCR_LSD	0.0154565	1.42746
c23191	TRANSCR_LSD	0.0340414	-0.72945
c23194	TRANSCR_LSD	0.000781466	1.23665
c23197	TRANSCR_LSD	0.0385149	-0.410275
c2321	TRANSCR_LSD	0.00302042	1.9435
c2322	TRANSCR_LSD	0.00931646	1.20832
c23225	TRANSCR_LSD	0.00196918	2.40151
c23235	TRANSCR_LSD	0.0261614	1.6172
c23241	TRANSCR_LSD	0.0272682	-0.534513
c23242	TRANSCR_LSD	0.0495804	-0.647362
c2327	TRANSCR_LSD	0.00395365	-0.66325
c23271	TRANSCR_LSD	0.019496	0.707425
c23288	TRANSCR_LSD	0.00036763	2.51192
c23290	TRANSCR_LSD	0.027949	3.6214
c23291	TRANSCR_LSD	0.0140391	-0.4741
c23293	TRANSCR_LSD	0.000369161	1.61675
c23302	TRANSCR_LSD	0.0243084	-0.6013
c2331	TRANSCR_LSD	0.0470431	-0.751588
c23312	TRANSCR_LSD	0.0385149	-0.471538
c2332	TRANSCR_LSD	0.0317772	-0.550337
c23328	TRANSCR_LSD	0.0292593	1.39686
c23331	TRANSCR_LSD	0.000250954	1.40727
c2334	TRANSCR_LSD	3.85057e-05	2.2937
c2336	TRANSCR_LSD	0.00813478	0.391362
c23376	TRANSCR_LSD	0.0101672	-1.52301
c23378	TRANSCR_LSD	0.00133538	1.18375
c23388	TRANSCR_LSD	0.00712614	-1.26009
c2340	TRANSCR_LSD	0.0439151	0.171988
c23402	TRANSCR_LSD	0.0154096	-0.795625
c23411	TRANSCR_LSD	0.0136445	0.549275
c23416	TRANSCR_LSD	0.0147403	-0.478525
c23418	TRANSCR_LSD	0.0252774	-0.673713
c2342	TRANSCR_LSD	0.00835088	-0.796525
c23421	TRANSCR_LSD	0.0152949	-0.714688
c23422	TRANSCR_LSD	0.0415463	-0.663613
c23423	TRANSCR_LSD	0.0183836	0.795075
c23439	TRANSCR_LSD	0.0322334	0.444087
c23451	TRANSCR_LSD	0.00752601	-1.22704
c23458	TRANSCR_LSD	0.00969365	-0.766563
c23463	TRANSCR_LSD	0.00302042	2.50727
c23475	TRANSCR_LSD	0.0321853	0.980087
c23493	TRANSCR_LSD	0.0157317	-1.15569
c23517	TRANSCR_LSD	0.00136717	1.09553
c23528	TRANSCR_LSD	0.00109503	2.23889
c2353	TRANSCR_LSD	0.0248742	-0.859438
c23543	TRANSCR_LSD	0.00671245	1.13676
c23545	TRANSCR_LSD	0.0200925	1.68325
c23550	TRANSCR_LSD	0.00196254	1.66979
c23560	TRANSCR_LSD	0.00633324	-2.83847
c23570	TRANSCR_LSD	0.0402168	0.535313
c23575	TRANSCR_LSD	0.0464994	-0.578138
c23578	TRANSCR_LSD	0.00015385	3.04625
c2358	TRANSCR_LSD	0.0224467	1.04511
c23585	TRANSCR_LSD	0.0347215	-0.386287
c23596	TRANSCR_LSD	0.00161447	0.978938
c23597	TRANSCR_LSD	0.0233154	0.665937
c23610	TRANSCR_LSD	0.0311171	2.39447
c23612	TRANSCR_LSD	0.00266887	1.03554
c23616	TRANSCR_LSD	0.0289914	-0.414775
c2362	TRANSCR_LSD	0.0140171	-0.5108
c2365	TRANSCR_LSD	0.00190438	2.87541
c2369	TRANSCR_LSD	0.00805362	0.249675
c2370	TRANSCR_LSD	0.040153	-0.562425
c23705	TRANSCR_LSD	0.0425795	-1.25151
c23717	TRANSCR_LSD	0.0118076	-0.7851
c23720	TRANSCR_LSD	0.0191737	1.50745
c23724	TRANSCR_LSD	0.0439937	-0.71255
c23730	TRANSCR_LSD	0.0327787	0.796113
c23744	TRANSCR_LSD	0.000213481	1.85414
c23757	TRANSCR_LSD	0.0213497	0.573587
c23761	TRANSCR_LSD	0.0215117	1.32134
c23771	TRANSCR_LSD	0.0187334	1.44352
c23777	TRANSCR_LSD	0.00712614	0.47505
c23779	TRANSCR_LSD	0.0448177	-0.526825
c23796	TRANSCR_LSD	0.0169155	-0.496087
c23797	TRANSCR_LSD	0.00687656	-0.89705
c23808	TRANSCR_LSD	0.0313732	-1.00855
c23825	TRANSCR_LSD	0.044926	-0.4851
c23840	TRANSCR_LSD	0.00361216	-4.18375
c23846	TRANSCR_LSD	0.00851961	1.17034
c2385	TRANSCR_LSD	0.00902736	-0.499138
c23857	TRANSCR_LSD	0.0158016	0.694337
c23862	TRANSCR_LSD	0.026303	-0.538388
c23869	TRANSCR_LSD	0.00190617	1.008
c23873	TRANSCR_LSD	0.0119063	0.842512
c23884	TRANSCR_LSD	0.00426092	1.02438
c23894	TRANSCR_LSD	0.0483182	-0.651925
c23895	TRANSCR_LSD	0.0402721	0.93395
c23913	TRANSCR_LSD	0.00813478	-1.88859
c23917	TRANSCR_LSD	0.0145771	-0.788038
c23944	TRANSCR_LSD	0.0322865	-0.781687
c23959	TRANSCR_LSD	0.0443572	-0.576125
c23961	TRANSCR_LSD	0.0436159	-0.456275
c23968	TRANSCR_LSD	0.00598774	-0.7118
c23980	TRANSCR_LSD	0.0186369	-0.510762
c24009	TRANSCR_LSD	0.0397383	0.951238
c24013	TRANSCR_LSD	0.0205661	-0.847013
c24025	TRANSCR_LSD	0.0149269	1.25359
c24044	TRANSCR_LSD	0.018848	1.17025
c24058	TRANSCR_LSD	0.0447798	0.802363
c24065	TRANSCR_LSD	0.00380504	0.6423
c24072	TRANSCR_LSD	0.0172375	-2.15734
c24073	TRANSCR_LSD	0.00471537	1.44561
c24074	TRANSCR_LSD	0.00395378	1.54241
c24098	TRANSCR_LSD	0.0372059	-0.6084
c241	TRANSCR_LSD	0.0422127	-0.832875
c24111	TRANSCR_LSD	0.00617486	1.06657
c24114	TRANSCR_LSD	0.0483182	-0.37255
c2412	TRANSCR_LSD	0.00610863	-0.890062
c24165	TRANSCR_LSD	0.0172268	-0.423037
c24174	TRANSCR_LSD	0.048287	-0.409875
c24181	TRANSCR_LSD	0.017223	-0.570625
c24186	TRANSCR_LSD	0.000761192	1.19645
c24192	TRANSCR_LSD	0.0468605	-0.37955
c242	TRANSCR_LSD	0.0186117	-0.604338
c24207	TRANSCR_LSD	0.0408302	-0.660688
c24216	TRANSCR_LSD	0.0163448	1.42391
c24224	TRANSCR_LSD	0.010706	0.75615
c24225	TRANSCR_LSD	0.000855427	1.49557
c2423	TRANSCR_LSD	0.0380101	-0.46795
c24234	TRANSCR_LSD	0.0157691	-0.55265
c24267	TRANSCR_LSD	0.0157985	-0.496188
c2429	TRANSCR_LSD	0.00471537	-0.3984
c24293	TRANSCR_LSD	0.0141365	-0.450225
c24297	TRANSCR_LSD	0.0195098	2.92595
c2430	TRANSCR_LSD	0.0341767	1.00434
c24331	TRANSCR_LSD	0.0262814	1.52157
c24334	TRANSCR_LSD	0.0410532	-1.0967
c24358	TRANSCR_LSD	0.0263676	0.884188
c24364	TRANSCR_LSD	0.012238	0.8165
c24388	TRANSCR_LSD	0.000357081	2.15996
c2439	TRANSCR_LSD	0.0337789	0.46265
c24392	TRANSCR_LSD	0.00673954	1.58376
c24395	TRANSCR_LSD	7.64362e-05	2.48898
c2441	TRANSCR_LSD	0.0272682	-1.14998
c24415	TRANSCR_LSD	0.00164524	2.33534
c24429	TRANSCR_LSD	0.00630034	2.43014
c24438	TRANSCR_LSD	0.0252388	-0.730363
c24447	TRANSCR_LSD	0.0250009	-0.755125
c24475	TRANSCR_LSD	0.0481289	0.763625
c24486	TRANSCR_LSD	0.0422308	-0.416337
c24507	TRANSCR_LSD	0.00692672	-1.45353
c24518	TRANSCR_LSD	0.00597754	-0.485588
c24523	TRANSCR_LSD	0.045017	-1.49259
c24535	TRANSCR_LSD	0.0139702	-0.300938
c24540	TRANSCR_LSD	0.00158219	0.865538
c24548	TRANSCR_LSD	0.0299663	-0.741
c24557	TRANSCR_LSD	0.0219494	0.98975
c24561	TRANSCR_LSD	0.0122231	0.4355
c24571	TRANSCR_LSD	0.0243084	0.7535
c24582	TRANSCR_LSD	0.0285696	1.10377
c24587	TRANSCR_LSD	0.0333988	-0.7675
c24591	TRANSCR_LSD	0.00533683	1.50164
c24608	TRANSCR_LSD	0.0250715	-0.518525
c24623	TRANSCR_LSD	0.0263243	0.19205
c24625	TRANSCR_LSD	0.0397728	-0.466738
c24629	TRANSCR_LSD	0.000326513	-1.11053
c24636	TRANSCR_LSD	0.00574114	-0.435913
c2464	TRANSCR_LSD	0.0446923	1.3462
c24654	TRANSCR_LSD	0.04875	-0.667187
c24656	TRANSCR_LSD	0.0496398	-0.40135
c24657	TRANSCR_LSD	0.0058571	-1.53698
c24690	TRANSCR_LSD	0.000441252	2.61316
c2470	TRANSCR_LSD	0.00404455	1.17087
c24703	TRANSCR_LSD	0.00807842	0.645512
c24710	TRANSCR_LSD	0.000899941	1.57693
c24718	TRANSCR_LSD	0.00370692	0.4883
c24739	TRANSCR_LSD	0.0389113	-0.980663
c24757	TRANSCR_LSD	0.0153328	1.08488
c24768	TRANSCR_LSD	0.0441744	0.563313
c24770	TRANSCR_LSD	0.000259683	1.5734
c24782	TRANSCR_LSD	0.00296235	3.01897
c24786	TRANSCR_LSD	0.0120504	0.866113
c2480	TRANSCR_LSD	0.00108104	-0.692187
c24806	TRANSCR_LSD	0.00282335	1.61129
c24808	TRANSCR_LSD	0.00109503	1.39715
c24811	TRANSCR_LSD	0.0270039	-0.633425
c24818	TRANSCR_LSD	0.0200925	-0.576375
c24823	TRANSCR_LSD	7.76843e-05	3.50715
c24824	TRANSCR_LSD	0.00611348	-0.871475
c24825	TRANSCR_LSD	0.00245806	3.01015
c24827	TRANSCR_LSD	0.027988	-1.13586
c24839	TRANSCR_LSD	0.0294524	1.71784
c24854	TRANSCR_LSD	0.0167329	-0.710837
c24857	TRANSCR_LSD	0.0439258	0.757837
c24884	TRANSCR_LSD	0.00436195	0.327962
c2490	TRANSCR_LSD	0.0365638	-0.631938
c24901	TRANSCR_LSD	0.0406009	2.23775
c24910	TRANSCR_LSD	0.0229844	0.554913
c24915	TRANSCR_LSD	0.0194815	0.821075
c24923	TRANSCR_LSD	0.0237054	-0.652975
c24945	TRANSCR_LSD	8.70647e-05	1.15131
c24960	TRANSCR_LSD	0.0200219	0.638112
c2498	TRANSCR_LSD	0.0175529	1.18401
c24986	TRANSCR_LSD	0.0172596	0.602675
c25	TRANSCR_LSD	0.00766193	1.62674
c2500	TRANSCR_LSD	0.00358324	0.767475
c25016	TRANSCR_LSD	0.0387206	-0.979563
c2502	TRANSCR_LSD	0.00244548	1.15196
c25024	TRANSCR_LSD	0.000116844	1.20654
c25027	TRANSCR_LSD	0.00262046	1.59555
c2503	TRANSCR_LSD	0.0384273	-0.969275
c25042	TRANSCR_LSD	0.0147599	1.35049
c25046	TRANSCR_LSD	0.0396161	-0.835512
c25047	TRANSCR_LSD	0.0179867	0.927512
c25052	TRANSCR_LSD	0.017435	0.431987
c25057	TRANSCR_LSD	1.15884e-05	1.9357
[truncated: 1,432 more rows]

## Sheet: Lsax vs Larc
Gene model	Gene model type	q-Value	Fold change
AJ132137_1_7001_7500	MT-DNA	0.0226101	-0.5056
AJ132137_1_7501_8000	MT-DNA	0.0490882	-0.397775
c10043	TRANSCR-LSD	0.0499462	0.965588
c1009	TRANSCR-LSD	0.00386007	0.950938
c10096	TRANSCR-LSD	0.00858782	0.7736
c10164	TRANSCR-LSD	0.0254808	1.2734
c10202	TRANSCR-LSD	0.00798217	0.984412
c10336	TRANSCR-LSD	0.0398928	-0.75655
c10352	TRANSCR-LSD	0.0153248	1.02861
c10387	TRANSCR-LSD	0.00205579	-0.625825
c10426	TRANSCR-LSD	0.0232388	1.0953
c10503	TRANSCR-LSD	0.0301273	-0.62035
c10522	TRANSCR-LSD	0.0486036	0.48865
c10547	TRANSCR-LSD	0.011696	2.04546
c10684	TRANSCR-LSD	0.0268688	0.403325
c10734	TRANSCR-LSD	0.00798217	-0.264812
c10746	TRANSCR-LSD	0.0234339	-0.713188
c1076	TRANSCR-LSD	0.0418703	-3.31498
c10809	TRANSCR-LSD	0.0428631	-0.503875
c10870	TRANSCR-LSD	0.0290542	0.8279
c10926	TRANSCR-LSD	0.0234339	0.533313
c10973	TRANSCR-LSD	0.0463353	0.768425
c11159	TRANSCR-LSD	0.0451185	-0.382088
c11165	TRANSCR-LSD	0.0234172	0.625838
c11292	TRANSCR-LSD	0.0168282	0.230212
c11294	TRANSCR-LSD	0.0356637	-0.515538
c11362	TRANSCR-LSD	0.0153248	1.00274
c11390	TRANSCR-LSD	0.0435795	1.99374
c11391	TRANSCR-LSD	0.0162711	3.89657
c11551	TRANSCR-LSD	0.0234339	0.462225
c11611	TRANSCR-LSD	0.00551443	-0.626487
c11698	TRANSCR-LSD	0.0329185	1.23399
c117	TRANSCR-LSD	0.00657058	0.890163
c1172	TRANSCR-LSD	0.0281852	1.11954
c11794	TRANSCR-LSD	0.0157718	1.37766
c11849	TRANSCR-LSD	0.00459486	0.783513
c11899	TRANSCR-LSD	0.0428609	1.58815
c11900	TRANSCR-LSD	0.0206049	0.659288
c11939	TRANSCR-LSD	0.00397208	1.30702
c1194	TRANSCR-LSD	0.0113539	-0.911288
c11940	TRANSCR-LSD	0.0241787	1.084
c11970	TRANSCR-LSD	0.0381881	1.11867
c12028	TRANSCR-LSD	0.0214759	2.11699
c12109	TRANSCR-LSD	0.0464338	0.628513
c12219	TRANSCR-LSD	0.0313048	0.478
c12287	TRANSCR-LSD	0.0216868	0.989938
c12332	TRANSCR-LSD	0.0234339	0.4874
c12334	TRANSCR-LSD	0.0166197	1.85439
c12372	TRANSCR-LSD	0.0423886	-0.484963
c12402	TRANSCR-LSD	0.0333624	-0.62535
c12404	TRANSCR-LSD	0.0313048	-1.91721
c12406	TRANSCR-LSD	0.00341618	-0.96305
c12408	TRANSCR-LSD	0.0313048	0.747487
c12515	TRANSCR-LSD	0.0321013	-0.417963
c1252	TRANSCR-LSD	0.0274462	-0.5321
c12521	TRANSCR-LSD	0.0325575	0.743425
c12608	TRANSCR-LSD	0.00149207	1.61704
c12615	TRANSCR-LSD	0.0206049	1.07234
c12875	TRANSCR-LSD	0.0488053	0.388812
c12904	TRANSCR-LSD	0.0242461	-0.606413
c12912	TRANSCR-LSD	0.0327	2.50964
c12959	TRANSCR-LSD	0.0153248	3.26849
c13001	TRANSCR-LSD	0.0151782	0.92365
c13020	TRANSCR-LSD	0.0463353	-0.740875
c13073	TRANSCR-LSD	0.0230274	2.33535
c13214	TRANSCR-LSD	0.0313048	0.616225
c1331	TRANSCR-LSD	0.0451612	0.996412
c13358	TRANSCR-LSD	0.00665157	0.8892
c135	TRANSCR-LSD	0.0499462	1.19295
c13535	TRANSCR-LSD	0.032864	0.598837
c13539	TRANSCR-LSD	0.0325308	-2.54676
c13614	TRANSCR-LSD	0.0174432	-0.827375
c13833	TRANSCR-LSD	0.000299937	1.91206
c13939	TRANSCR-LSD	0.00699475	1.99609
c13972	TRANSCR-LSD	0.0162711	1.44709
c14126	TRANSCR-LSD	0.0327	1.72001
c14206	TRANSCR-LSD	0.0463335	-0.399563
c14211	TRANSCR-LSD	0.0226738	-0.503487
c14277	TRANSCR-LSD	0.0147718	-0.5372
c14417	TRANSCR-LSD	0.0159108	0.829887
c14438	TRANSCR-LSD	0.00198954	1.03378
c14599	TRANSCR-LSD	0.0448305	-0.373237
c14686	TRANSCR-LSD	0.0371137	0.659488
c1470	TRANSCR-LSD	0.0109883	0.2654
c14753	TRANSCR-LSD	0.0313048	-0.236225
c14766	TRANSCR-LSD	0.0274462	0.702475
c14776	TRANSCR-LSD	0.00481348	1.97628
c148	TRANSCR-LSD	0.0261121	0.740587
c14805	TRANSCR-LSD	0.0185125	1.73926
c14847	TRANSCR-LSD	0.0116141	1.05999
c14874	TRANSCR-LSD	0.0163687	1.41959
c1492	TRANSCR-LSD	0.0325575	0.85705
c14999	TRANSCR-LSD	0.0451185	-0.620487
c15026	TRANSCR-LSD	0.00972462	0.97095
c15048	TRANSCR-LSD	0.0441373	1.79736
c1505	TRANSCR-LSD	0.00935989	0.955525
c15237	TRANSCR-LSD	0.0407556	0.84395
c15329	TRANSCR-LSD	0.0274638	-0.5836
c15414	TRANSCR-LSD	0.0156273	-0.561813
c15492	TRANSCR-LSD	0.0427542	1.1104
c15543	TRANSCR-LSD	0.0047616	-1.72531
c15660	TRANSCR-LSD	0.0477335	2.82315
c15672	TRANSCR-LSD	0.0325308	-0.523788
c15965	TRANSCR-LSD	0.0375459	-0.906113
c15970	TRANSCR-LSD	0.0480001	-0.3361
c15984	TRANSCR-LSD	0.0441373	-0.538838
c15988	TRANSCR-LSD	0.0187374	1.2757
c15999	TRANSCR-LSD	0.011696	-0.619562
c16091	TRANSCR-LSD	0.0477335	-0.659788
c16208	TRANSCR-LSD	0.0483427	-1.04464
c16382	TRANSCR-LSD	0.00214371	2.11524
c1642	TRANSCR-LSD	0.0321013	1.00989
c16465	TRANSCR-LSD	0.0357998	2.11211
c16518	TRANSCR-LSD	0.0381881	-0.266387
c16631	TRANSCR-LSD	0.0415143	0.615725
c16712	TRANSCR-LSD	0.0293822	-0.921075
c1672	TRANSCR-LSD	0.00665157	1.26173
c16784	TRANSCR-LSD	0.0327347	2.40436
c16827	TRANSCR-LSD	0.0264562	1.7919
c16838	TRANSCR-LSD	0.0234339	2.06314
c16868	TRANSCR-LSD	0.0422923	1.50382
c17119	TRANSCR-LSD	0.0463378	1.12128
c17165	TRANSCR-LSD	0.00601749	1.92705
c17198	TRANSCR-LSD	0.0371137	-1.65804
c17221	TRANSCR-LSD	0.0118543	-0.855513
c17255	TRANSCR-LSD	0.000527718	2.14218
c17320	TRANSCR-LSD	0.0242461	-0.770575
c17343	TRANSCR-LSD	0.0427542	-0.408375
c17351	TRANSCR-LSD	0.0274462	0.7268
c17371	TRANSCR-LSD	0.0499462	-0.810763
c17406	TRANSCR-LSD	0.0286467	1.25
c17480	TRANSCR-LSD	0.0482619	-0.320575
c1751	TRANSCR-LSD	0.0125326	1.67922
c17597	TRANSCR-LSD	0.0414203	-0.465087
c17744	TRANSCR-LSD	0.0236753	1.0796
c1790	TRANSCR-LSD	0.0327347	0.64275
c18045	TRANSCR-LSD	0.0125326	-0.41945
c18166	TRANSCR-LSD	0.0376198	-0.682075
c18223	TRANSCR-LSD	0.0335436	-0.622612
c18266	TRANSCR-LSD	0.0382917	0.6264
c18287	TRANSCR-LSD	0.000527718	4.00605
c18291	TRANSCR-LSD	0.0242461	0.970088
c1833	TRANSCR-LSD	0.0458754	0.858712
c18360	TRANSCR-LSD	0.0278652	1.17855
c18407	TRANSCR-LSD	0.038218	0.813163
c18456	TRANSCR-LSD	0.0386443	-0.547575
c18494	TRANSCR-LSD	0.00602087	-0.431875
c18579	TRANSCR-LSD	0.0377434	0.665587
c18623	TRANSCR-LSD	0.00392434	1.46344
c18630	TRANSCR-LSD	0.0427542	2.89029
c18696	TRANSCR-LSD	0.0349056	-1.57424
c18820	TRANSCR-LSD	0.00205579	-1.51618
c18854	TRANSCR-LSD	0.0427542	0.895875
c18872	TRANSCR-LSD	0.0449126	0.9707
c18967	TRANSCR-LSD	0.0496823	-0.640313
c19002	TRANSCR-LSD	0.0455514	0.8164
c19032	TRANSCR-LSD	0.0047616	2.25699
c19046	TRANSCR-LSD	0.0376198	-0.511937
c1910	TRANSCR-LSD	0.000527718	1.97802
c19162	TRANSCR-LSD	0.0329689	0.531888
c19203	TRANSCR-LSD	0.0198706	0.615437
c19249	TRANSCR-LSD	0.0327347	-0.376462
c19315	TRANSCR-LSD	0.0276653	1.26759
c1932	TRANSCR-LSD	0.0325575	-0.814988
c19345	TRANSCR-LSD	0.00862482	-0.683687
c19368	TRANSCR-LSD	0.00175314	0.9043
c19389	TRANSCR-LSD	0.0023953	1.23939
c19415	TRANSCR-LSD	0.010827	1.42385
c195	TRANSCR-LSD	0.0415143	2.24294
c19748	TRANSCR-LSD	0.0112228	1.9262
c19870	TRANSCR-LSD	0.0391404	-0.648188
c19881	TRANSCR-LSD	0.00645565	-1.05
c19907	TRANSCR-LSD	0.00892776	0.936425
c19933	TRANSCR-LSD	0.0261334	-0.515963
c19941	TRANSCR-LSD	0.0415143	-0.639287
c20127	TRANSCR-LSD	0.00214371	-1.81361
c20170	TRANSCR-LSD	0.0206049	0.5393
c20390	TRANSCR-LSD	0.0446362	0.835125
c20396	TRANSCR-LSD	0.00681186	1.67219
c20452	TRANSCR-LSD	0.0293822	-0.864637
c20512	TRANSCR-LSD	0.0372516	1.68383
c20586	TRANSCR-LSD	0.0206049	-0.890525
c20596	TRANSCR-LSD	0.0282254	1.26286
c20609	TRANSCR-LSD	0.00539829	1.066
c2061	TRANSCR-LSD	0.0107434	1.00684
c20654	TRANSCR-LSD	0.0428631	0.69565
c20659	TRANSCR-LSD	0.00915668	2.40423
c20720	TRANSCR-LSD	0.0327873	0.86795
c20754	TRANSCR-LSD	0.0125326	0.985562
c20757	TRANSCR-LSD	0.0047616	2.16957
c20857	TRANSCR-LSD	0.00334419	-2.13028
c20862	TRANSCR-LSD	0.039455	1.02091
c20868	TRANSCR-LSD	0.0397634	2.69835
c20987	TRANSCR-LSD	0.0234339	0.720712
c2099	TRANSCR-LSD	0.0482619	0.846438
c21116	TRANSCR-LSD	0.00935989	1.71849
c21123	TRANSCR-LSD	0.0213351	1.34802
c21146	TRANSCR-LSD	0.030574	1.4976
c21188	TRANSCR-LSD	0.00386007	3.64088
c21252	TRANSCR-LSD	0.0376198	-0.3323
c21293	TRANSCR-LSD	0.0314196	1.07441
c21373	TRANSCR-LSD	0.0223725	-1.4134
c21410	TRANSCR-LSD	0.0478186	0.625263
c21521	TRANSCR-LSD	0.000299937	4.36308
c21543	TRANSCR-LSD	0.000527718	1.83214
c21608	TRANSCR-LSD	0.0151164	1.19523
c21712	TRANSCR-LSD	0.0376616	0.3729
c21774	TRANSCR-LSD	0.0499462	0.354763
c21846	TRANSCR-LSD	0.0147718	1.64069
c21856	TRANSCR-LSD	0.0375459	0.617687
c22	TRANSCR-LSD	0.030574	2.11301
c22018	TRANSCR-LSD	0.00798217	1.86541
c22070	TRANSCR-LSD	0.0313048	-0.53805
c22117	TRANSCR-LSD	0.00112171	1.68836
c22138	TRANSCR-LSD	0.0169792	-0.866562
c22213	TRANSCR-LSD	0.00268145	2.1018
c22221	TRANSCR-LSD	0.00699475	-0.643162
c22462	TRANSCR-LSD	0.0463353	0.3705
c22537	TRANSCR-LSD	0.0119956	1.84062
c22625	TRANSCR-LSD	0.0327873	0.906487
c22738	TRANSCR-LSD	0.0206049	0.886662
c22833	TRANSCR-LSD	0.0333778	0.431262
c22847	TRANSCR-LSD	0.039455	0.248175
c22876	TRANSCR-LSD	0.0226673	2.16556
c22902	TRANSCR-LSD	0.0405558	1.81624
c22910	TRANSCR-LSD	0.0427542	-0.539675
c2292	TRANSCR-LSD	0.0269848	1.43138
c23074	TRANSCR-LSD	0.0274638	-0.432388
c23087	TRANSCR-LSD	0.0169865	0.93035
c23130	TRANSCR-LSD	0.0329185	-0.907425
c23203	TRANSCR-LSD	0.000527718	-3.36414
c23270	TRANSCR-LSD	0.0320255	2.29495
c23273	TRANSCR-LSD	0.0240427	2.55816
c23301	TRANSCR-LSD	0.0333624	-0.54605
c23368	TRANSCR-LSD	0.000299937	3.64863
c23546	TRANSCR-LSD	0.00234685	0.9685
c23550	TRANSCR-LSD	0.0306758	1.36709
c23570	TRANSCR-LSD	0.000527718	1.24894
c2365	TRANSCR-LSD	0.0068552	2.01926
c23672	TRANSCR-LSD	0.0481221	0.917788
c23796	TRANSCR-LSD	0.0144693	-0.672512
c23873	TRANSCR-LSD	0.0495351	0.994187
c23884	TRANSCR-LSD	0.00103778	0.9071
c23917	TRANSCR-LSD	0.00746455	-1.19394
c23981	TRANSCR-LSD	0.0451185	-0.505525
c24116	TRANSCR-LSD	0.00103778	1.03468
c24225	TRANSCR-LSD	0.015308	1.38095
c24365	TRANSCR-LSD	0.00481348	2.20121
c24395	TRANSCR-LSD	0.00121407	2.34175
c24500	TRANSCR-LSD	0.019726	2.72672
c24582	TRANSCR-LSD	0.0153248	1.81533
c2459	TRANSCR-LSD	0.00198954	3.48257
c24710	TRANSCR-LSD	0.0159108	1.21885
c24805	TRANSCR-LSD	0.0463353	-0.43345
c2482	TRANSCR-LSD	0.0477335	0.8261
c24997	TRANSCR-LSD	0.0274638	1.27366
c25042	TRANSCR-LSD	0.0264562	1.64119
c25057	TRANSCR-LSD	0.0254915	-0.5452
c2510	TRANSCR-LSD	0.0420513	0.6164
c25107	TRANSCR-LSD	0.0313048	-0.734613
c25121	TRANSCR-LSD	0.0469734	2.59864
c25125	TRANSCR-LSD	0.0424308	1.07984
c253	TRANSCR-LSD	0.0242461	-0.53145
c25301	TRANSCR-LSD	0.0151164	0.434175
c25310	TRANSCR-LSD	0.0412549	-0.744637
c2532	TRANSCR-LSD	0.00956681	1.73744
c25413	TRANSCR-LSD	0.0411062	-0.54355
c2557	TRANSCR-LSD	0.00623755	2.70749
c25676	TRANSCR-LSD	0.0313048	1.11301
c25932	TRANSCR-LSD	0.0351295	0.504312
c25945	TRANSCR-LSD	0.032864	0.58805
c25987	TRANSCR-LSD	0.0277611	0.894462
c26021	TRANSCR-LSD	0.0435194	0.347575
c2660	TRANSCR-LSD	0.00386007	1.55645
c2688	TRANSCR-LSD	0.0234339	-0.782175
c2690	TRANSCR-LSD	0.00972462	-1.59256
c270	TRANSCR-LSD	0.030574	0.653562
c2784	TRANSCR-LSD	0.0160437	1.85135
c288	TRANSCR-LSD	0.0415143	1.1114
c2888	TRANSCR-LSD	0.0477335	1.8654
c2990	TRANSCR-LSD	0.000299937	3.03696
c3039	TRANSCR-LSD	0.0258014	1.0176
c3093	TRANSCR-LSD	0.0206049	0.899438
c3157	TRANSCR-LSD	0.0279903	-0.589087
c319	TRANSCR-LSD	0.0271447	0.860163
c3242	TRANSCR-LSD	0.0142578	1.18929
c3267	TRANSCR-LSD	0.0451185	1.44895
c3427	TRANSCR-LSD	0.0436981	2.36978
c3599	TRANSCR-LSD	0.0242461	-0.638712
c3616	TRANSCR-LSD	0.00341825	-1.65241
c3657	TRANSCR-LSD	0.000299937	2.02737
c3716	TRANSCR-LSD	0.000299937	3.14036
c3728	TRANSCR-LSD	0.00999689	1.59144
c3811	TRANSCR-LSD	0.0152056	1.12876
c3935	TRANSCR-LSD	0.0468142	0.4654
c3964	TRANSCR-LSD	0.00322069	-1.69465
c4038	TRANSCR-LSD	0.0391259	1.58053
c4052	TRANSCR-LSD	0.00862482	1.11244
c4074	TRANSCR-LSD	0.00707849	0.817175
c4097	TRANSCR-LSD	0.00386007	-0.461075
c4123	TRANSCR-LSD	0.0027178	2.52679
c4189	TRANSCR-LSD	0.0376198	0.76
c4202	TRANSCR-LSD	0.0354787	1.1068
c4384	TRANSCR-LSD	0.0384483	-0.576862
c4408	TRANSCR-LSD	0.00798217	2.25954
c4409	TRANSCR-LSD	0.0303573	2.96615
c443	TRANSCR-LSD	0.0234339	-0.647263
c447	TRANSCR-LSD	0.00935989	-0.715825
c4489	TRANSCR-LSD	0.0344104	1.72264
c449	TRANSCR-LSD	0.0391259	-0.744787
c4590	TRANSCR-LSD	0.00665157	1.06724
c4591	TRANSCR-LSD	0.00103804	2.79168
c4726	TRANSCR-LSD	0.0463353	-0.823812
c4778	TRANSCR-LSD	0.0242461	1.44475
c4795	TRANSCR-LSD	0.00154052	2.3932
c4853	TRANSCR-LSD	0.0268729	1.66873
c4888	TRANSCR-LSD	0.0482619	-0.460825
c4914	TRANSCR-LSD	0.0234339	0.645988
c4933	TRANSCR-LSD	0.0325891	-0.839538
c4960	TRANSCR-LSD	0.0329689	-3.34719
c50	TRANSCR-LSD	0.0378305	1.97925
c5024	TRANSCR-LSD	0.0384214	0.77445
c5041	TRANSCR-LSD	0.00214371	1.63453
c5049	TRANSCR-LSD	0.0310226	-0.585487
c5050	TRANSCR-LSD	0.0211208	-0.83505
c5087	TRANSCR-LSD	0.00163665	-2.28546
c5126	TRANSCR-LSD	0.0234172	0.631525
c5137	TRANSCR-LSD	0.0206049	0.860275
c5223	TRANSCR-LSD	0.00567425	1.3677
c5303	TRANSCR-LSD	0.0494294	0.8705
c5329	TRANSCR-LSD	0.0391259	0.984362
c5335	TRANSCR-LSD	0.000713556	2.96445
c5375	TRANSCR-LSD	0.0175622	0.895712
c538	TRANSCR-LSD	0.0109883	-0.655238
c5437	TRANSCR-LSD	0.0389818	0.660975
c5505	TRANSCR-LSD	0.0123242	1.48988
c5510	TRANSCR-LSD	0.0427542	1.86487
c5611	TRANSCR-LSD	0.0398928	1.26008
c5621	TRANSCR-LSD	0.00205579	3.21275
c5636	TRANSCR-LSD	0.039455	1.40561
c5666	TRANSCR-LSD	0.0468142	0.3599
c5722	TRANSCR-LSD	0.00386007	0.818638
c5730	TRANSCR-LSD	0.0354787	-0.637325
c5748	TRANSCR-LSD	0.0495351	1.1198
c5761	TRANSCR-LSD	0.0313048	1.26763
c584	TRANSCR-LSD	0.00386007	2.01065
c5917	TRANSCR-LSD	0.0325891	-0.8009
c5937	TRANSCR-LSD	0.0439137	-0.759975
c5943	TRANSCR-LSD	0.0135169	-0.71115
c5995	TRANSCR-LSD	0.00602087	0.697638
c6032	TRANSCR-LSD	0.00269112	1.94918
c6041	TRANSCR-LSD	0.0477335	-0.599313
c6068	TRANSCR-LSD	0.0143641	0.503913
c6078	TRANSCR-LSD	0.0358835	1.5735
c6130	TRANSCR-LSD	0.0339738	1.09699
c6137	TRANSCR-LSD	0.0321013	-1.18776
c617	TRANSCR-LSD	0.0159272	2.17556
c6182	TRANSCR-LSD	0.0482619	-0.254563
c6184	TRANSCR-LSD	0.0437163	1.30209
c6257	TRANSCR-LSD	0.000527718	2.30139
c6297	TRANSCR-LSD	0.000941292	0.872463
c635	TRANSCR-LSD	0.00645733	-0.564513
c6388	TRANSCR-LSD	0.0142238	3.19705
c6426	TRANSCR-LSD	0.0185668	-1.62066
c6489	TRANSCR-LSD	0.0159108	-0.440025
c6493	TRANSCR-LSD	0.0435194	2.09645
c6554	TRANSCR-LSD	0.00282289	2.69964
c6633	TRANSCR-LSD	0.0441373	-0.448537
c6652	TRANSCR-LSD	0.0162711	1.78044
c6797	TRANSCR-LSD	0.0301273	-0.898775
c6897	TRANSCR-LSD	0.0198706	0.52985
c6918	TRANSCR-LSD	0.0303524	-0.848938
c7034	TRANSCR-LSD	0.000299937	3.55946
c7037	TRANSCR-LSD	0.0376198	0.5701
c7165	TRANSCR-LSD	0.00214371	1.84267
c7258	TRANSCR-LSD	0.0321013	1.55755
c7263	TRANSCR-LSD	0.006656	1.26382
c7298	TRANSCR-LSD	0.0125326	0.264875
c7301	TRANSCR-LSD	0.00214074	3.07745
c7393	TRANSCR-LSD	0.00334419	1.31489
c7402	TRANSCR-LSD	0.0327347	0.3139
c7469	TRANSCR-LSD	0.0487572	-0.799275
c7507	TRANSCR-LSD	0.00144511	1.8176
c753	TRANSCR-LSD	0.0412649	-0.461125
c7570	TRANSCR-LSD	0.0242461	1.6139
c7659	TRANSCR-LSD	0.00228224	2.31098
c7713	TRANSCR-LSD	0.00386007	2.55399
c7772	TRANSCR-LSD	0.0157351	0.99105
c7798	TRANSCR-LSD	0.0174432	1.99164
c781	TRANSCR-LSD	0.044013	1.55639
c7823	TRANSCR-LSD	0.0056749	1.7491
c7835	TRANSCR-LSD	0.0469558	-0.323725
c7863	TRANSCR-LSD	0.0436088	-0.982012
c7872	TRANSCR-LSD	0.0452492	0.690712
c7873	TRANSCR-LSD	0.011696	0.8849
c7921	TRANSCR-LSD	0.0281852	0.930825
c7930	TRANSCR-LSD	0.0317872	0.863262
c7971	TRANSCR-LSD	0.00205579	2.7382
c8013	TRANSCR-LSD	0.0494294	1.90224
c8058	TRANSCR-LSD	0.000692917	2.95325
c8092	TRANSCR-LSD	0.0455514	0.689063
c8113	TRANSCR-LSD	0.0476289	0.361862
c8200	TRANSCR-LSD	0.0436032	0.607013
c8209	TRANSCR-LSD	0.0344104	-0.590125
c826	TRANSCR-LSD	0.0318484	-0.5324
c8302	TRANSCR-LSD	0.0472416	-0.496612
c8329	TRANSCR-LSD	0.0441373	0.3583
c8391	TRANSCR-LSD	0.0359399	0.825675
c8404	TRANSCR-LSD	0.030574	0.28365
c8627	TRANSCR-LSD	0.0481221	-0.543525
c8644	TRANSCR-LSD	0.0279903	1.14246
c8759	TRANSCR-LSD	0.0141483	1.41309
c8782	TRANSCR-LSD	0.0262251	-0.390613
c8839	TRANSCR-LSD	0.0325891	1.04599
c8929	TRANSCR-LSD	0.0321013	0.844438
c8940	TRANSCR-LSD	0.00519275	-0.985025
c8964	TRANSCR-LSD	0.0169537	0.4836
c9034	TRANSCR-LSD	0.0451163	-0.906212
c9096	TRANSCR-LSD	0.0463335	1.71815
c9159	TRANSCR-LSD	0.00214371	-0.92975
c9199	TRANSCR-LSD	0.00741727	1.26988
c9265	TRANSCR-LSD	0.0206049	-0.378287
c9362	TRANSCR-LSD	0.0306758	-0.366012
c9368	TRANSCR-LSD	0.0288592	0.996975
c9424	TRANSCR-LSD	0.0435795	0.253012
c945	TRANSCR-LSD	0.000836199	0.808275
c9471	TRANSCR-LSD	0.0499462	0.55105
c9514	TRANSCR-LSD	0.022504	-0.52785
c9619	TRANSCR-LSD	0.0333624	0.917588
c9696	TRANSCR-LSD	0.0423886	2.17559
c98	TRANSCR-LSD	0.0269848	1.33857
c9804	TRANSCR-LSD	0.0499629	-1.08355
c9839	TRANSCR-LSD	0.000299937	-2.28237
c9843	TRANSCR-LSD	0.0206049	0.827937
c9860	TRANSCR-LSD	0.00168746	2.43075
c9867	TRANSCR-LSD	0.0481221	-0.463975
c987	TRANSCR-LSD	0.0435194	-0.482337
c9883	TRANSCR-LSD	0.00699475	1.95694
c991	TRANSCR-LSD	0.0477335	1.65201
c9962	TRANSCR-LSD	0.0325308	1.47319
c998	TRANSCR-LSD	0.030574	-0.810875
c9993	TRANSCR-LSD	0.000299937	1.68205
CH317_10N19_40001_41000	BAC	0.0407579	-0.30885
CH317_10N19_50001_51000	BAC	0.0168483	0.71925
CH317_10N19_52001_53000	BAC	0.0255295	0.373225
CH317_10N19_55001_56000	BAC	0.0435665	0.840325
CH317_10N19_56001_57000	BAC	0.0109883	1.10437
CH317_10N19_57001_58000	BAC	0.00681186	0.549587
CH317_10N19_58001_59000	BAC	0.0174432	0.5881
CH317_10N19_61001_62000	BAC	0.0185668	1.01412
CH317_10N19_68001_69000	BAC	0.00205579	0.992737
CH317_123M16_113001_114000	BAC	0.0240427	-0.565775
CH317_123M16_161001_162000	BAC	0.0234339	-0.589038
CH317_148L22_4001_5000	BAC	0.0251153	0.425437
s25368	TRANSCR-LSD	0.00481348	2.68469
s25369	TRANSCR-LSD	0.0242461	1.72775
s25492	TRANSCR-LSD	0.00623755	2.09024
s25527	TRANSCR-LSD	0.0376198	-0.892475
s25545	TRANSCR-LSD	0.0162711	2.15144
s25668	TRANSCR-LSD	0.0047616	1.81082
s25679	TRANSCR-LSD	0.04422	0.546738
s25774	TRANSCR-LSD	0.0306758	1.64058
s25795	TRANSCR-LSD	0.0321013	0.6233
s25818	TRANSCR-LSD	0.0321013	0.62895
s25821	TRANSCR-LSD	0.0382927	-0.493713
s25854	TRANSCR-LSD	0.0463353	1.13669
s25911	TRANSCR-LSD	0.00337457	0.95585
s25912	TRANSCR-LSD	0.0279903	0.26765
s25974	TRANSCR-LSD	0.0280138	1.55304
s25991	TRANSCR-LSD	0.00681186	3.33558
s26053	TRANSCR-LSD	0.0242461	-3.18329
s26164	TRANSCR-LSD	0.00221307	3.01032
s26210	TRANSCR-LSD	0.0354787	1.26378
s26273	TRANSCR-LSD	0.0223504	1.64029
s26290	TRANSCR-LSD	0.00386007	1.35963
s26357	TRANSCR-LSD	0.0391259	1.00183
s26384	TRANSCR-LSD	0.0391404	2.49155
s26466	TRANSCR-LSD	0.000883817	2.13994
s26493	TRANSCR-LSD	0.0391259	-2.37415
s26531	TRANSCR-LSD	0.0178853	1.01765
s4092	TRANSCR-LSD	0.0216868	-0.533437

## Sheet: 35_genes
c10164
c11940
c12515
c13001
c17351
c18820
c19162
c20390
c20396
c20757
c21521
c21608
c21856
c23570
c23873
c2690
c3616
c4590
c4853
c5137
c6257
c7165
c8013
c8940
c8964
c98
s25369
s25492
s25545
s25668
s25774
s25795
s25974
s26210
s26357
